# Supplementary material for: Networks Depicting the Fine-Scale Co-Occurrences of Fungi in Soil Horizons
Source: PLoS One. 2016 Nov 18;11(11):e0165987. doi: 10.1371/journal.pone.0165987 (PMC5115672; doi:10.1371/journal.pone.0165987)
Supplement: S1 Data — (XLSX) [file pone.0165987.s001.xlsx]

## Sheet: Caption
S1 Dataset.. Fungal community matrix and taxonomic information.
Sheet	Description
DRA	Sample names in DDBJ Sequence Read Archives (DRA)
Before.rarefaction	Community data matrix before rarefaction.
After.rarefaction	Community data matrix after rarefaction.
Num.samples.with.seq.data	Number of sampling positions with sequencing data (after rarefaction).
Taxonomy	Taxonomic information of the 1,221 OTUs included in the "After.rarefaction" matrix.

## Sheet: DRA
DRA sample name	Horizontal position	Vertical position	Replicate
T482__0001	H000	A002	1
T482__0002	H000	A002	2
T482__0003	H020	A002	1
T482__0004	H020	A002	2
T482__0005	H040	A002	1
T482__0006	H040	A002	2
T482__0007	H060	A002	1
T482__0008	H060	A002	2
T482__0009	H080	A002	1
T482__0010	H080	A002	2
T482__0011	H100	A002	1
T482__0012	H100	A002	2
T482__0013	H120	A002	1
T482__0014	H120	A002	2
T482__0015	H140	A002	1
T482__0017	H160	A002	1
T482__0018	H160	A002	2
T482__0019	H180	A002	1
T482__0020	H180	A002	2
T482__0021	H200	A002	1
T482__0022	H200	A002	2
T482__0023	H220	A002	1
T482__0025	H240	A002	1
T482__0026	H240	A002	2
T482__0027	H260	A002	1
T482__0028	H260	A002	2
T482__0029	H280	A002	1
T482__0030	H280	A002	2
T482__0031	H300	A002	1
T482__0032	H300	A002	2
T482__0033	H320	A002	1
T482__0034	H320	A002	2
T482__0035	H340	A002	1
T482__0036	H340	A002	2
T482__0037	H360	A002	1
T482__0038	H360	A002	2
T482__0039	H380	A002	1
T482__0040	H380	A002	2
T482__0041	H400	A002	1
T482__0042	H400	A002	2
T482__0043	H420	A002	1
T482__0044	H420	A002	2
T482__0045	H440	A002	1
T482__0046	H440	A002	2
T482__0047	H460	A002	1
T482__0049	H480	A002	1
T482__0050	H480	A002	2
T482__0051	H500	A002	1
T482__0052	H500	A002	2
T482__0053	H520	A002	1
T482__0054	H520	A002	2
T482__0055	H540	A002	1
T482__0056	H540	A002	2
T482__0057	H560	A002	1
T482__0058	H560	A002	2
T482__0059	H580	A002	1
T482__0063	H620	A002	1
T482__0064	H620	A002	2
T482__0065	H640	A002	1
T482__0066	H640	A002	2
T482__0067	H660	A002	1
T482__0068	H660	A002	2
T482__0069	H680	A002	1
T482__0070	H680	A002	2
T482__0071	H700	A002	1
T482__0072	H700	A002	2
T482__0073	H720	A002	1
T482__0074	H720	A002	2
T482__0075	H740	A002	1
T482__0076	H740	A002	2
T482__0077	H760	A002	1
T482__0078	H760	A002	2
T482__0079	H780	A002	1
T482__0080	H780	A002	2
T482__0082	H800	A002	2
T482__0083	H820	A002	1
T482__0084	H820	A002	2
T482__0085	H840	A002	1
T482__0086	H840	A002	2
T482__0087	H860	A002	1
T482__0089	H880	A002	1
T482__0090	H880	A002	2
T482__0091	H900	A002	1
T482__0092	H900	A002	2
T482__0093	H920	A002	1
T482__0094	H920	A002	2
T482__0095	H940	A002	1
T482__0096	H940	A002	2
T482__0097	H960	A002	1
T482__0098	H960	A002	2
T482__0100	H980	A002	2
T482__0101	H000	B000	1
T482__0102	H000	B000	2
T482__0103	H020	B000	1
T482__0104	H020	B000	2
T482__0105	H040	B000	1
T482__0106	H040	B000	2
T482__0107	H060	B000	1
T482__0108	H060	B000	2
T482__0109	H080	B000	1
T482__0110	H080	B000	2
T482__0111	H100	B000	1
T482__0112	H100	B000	2
T482__0113	H120	B000	1
T482__0114	H120	B000	2
T482__0115	H140	B000	1
T482__0116	H140	B000	2
T482__0117	H160	B000	1
T482__0118	H160	B000	2
T482__0119	H180	B000	1
T482__0120	H180	B000	2
T482__0121	H200	B000	1
T482__0122	H200	B000	2
T482__0123	H220	B000	1
T482__0124	H220	B000	2
T482__0125	H240	B000	1
T482__0126	H240	B000	2
T482__0127	H260	B000	1
T482__0128	H260	B000	2
T482__0129	H280	B000	1
T482__0130	H280	B000	2
T482__0131	H300	B000	1
T482__0132	H300	B000	2
T482__0133	H320	B000	1
T482__0134	H320	B000	2
T482__0135	H340	B000	1
T482__0136	H340	B000	2
T482__0137	H360	B000	1
T482__0138	H360	B000	2
T482__0139	H380	B000	1
T482__0140	H380	B000	2
T482__0141	H400	B000	1
T482__0142	H400	B000	2
T482__0143	H420	B000	1
T482__0145	H440	B000	1
T482__0146	H440	B000	2
T482__0147	H460	B000	1
T482__0148	H460	B000	2
T482__0149	H480	B000	1
T482__0150	H480	B000	2
T482__0151	H500	B000	1
T482__0152	H500	B000	2
T482__0153	H520	B000	1
T482__0154	H520	B000	2
T482__0155	H540	B000	1
T482__0156	H540	B000	2
T482__0157	H560	B000	1
T482__0158	H560	B000	2
T482__0159	H580	B000	1
T482__0160	H580	B000	2
T482__0161	H600	B000	1
T482__0162	H600	B000	2
T482__0163	H620	B000	1
T482__0164	H620	B000	2
T482__0165	H640	B000	1
T482__0166	H640	B000	2
T482__0167	H660	B000	1
T482__0168	H660	B000	2
T482__0169	H680	B000	1
T482__0170	H680	B000	2
T482__0171	H700	B000	1
T482__0172	H700	B000	2
T482__0173	H720	B000	1
T482__0174	H720	B000	2
T482__0176	H740	B000	2
T482__0177	H760	B000	1
T482__0178	H760	B000	2
T482__0179	H780	B000	1
T482__0180	H780	B000	2
T482__0181	H800	B000	1
T482__0182	H800	B000	2
T482__0183	H820	B000	1
T482__0184	H820	B000	2
T482__0185	H840	B000	1
T482__0186	H840	B000	2
T482__0187	H860	B000	1
T482__0189	H880	B000	1
T482__0190	H880	B000	2
T482__0191	H900	B000	1
T482__0192	H900	B000	2
T482__0193	H920	B000	1
T482__0194	H920	B000	2
T482__0195	H940	B000	1
T482__0196	H940	B000	2
T482__0197	H960	B000	1
T482__0198	H960	B000	2
T482__0199	H980	B000	1
T482__0202	H000	B003	2
T482__0203	H020	B003	1
T482__0204	H020	B003	2
T482__0205	H040	B003	1
T482__0206	H040	B003	2
T482__0207	H060	B003	1
T482__0208	H060	B003	2
T482__0209	H080	B003	1
T482__0210	H080	B003	2
T482__0211	H100	B003	1
T482__0212	H100	B003	2
T482__0213	H120	B003	1
T482__0214	H120	B003	2
T482__0215	H140	B003	1
T482__0216	H140	B003	2
T482__0217	H160	B003	1
T482__0218	H160	B003	2
T482__0219	H180	B003	1
T482__0220	H180	B003	2
T482__0221	H200	B003	1
T482__0222	H200	B003	2
T482__0223	H220	B003	1
T482__0224	H220	B003	2
T482__0225	H240	B003	1
T482__0227	H260	B003	1
T482__0228	H260	B003	2
T482__0229	H280	B003	1
T482__0230	H280	B003	2
T482__0232	H300	B003	2
T482__0233	H320	B003	1
T482__0234	H320	B003	2
T482__0235	H340	B003	1
T482__0236	H340	B003	2
T482__0237	H360	B003	1
T482__0238	H360	B003	2
T482__0239	H380	B003	1
T482__0240	H380	B003	2
T482__0241	H400	B003	1
T482__0242	H400	B003	2
T482__0243	H420	B003	1
T482__0244	H420	B003	2
T482__0245	H440	B003	1
T482__0246	H440	B003	2
T482__0247	H460	B003	1
T482__0248	H460	B003	2
T482__0249	H480	B003	1
T482__0250	H480	B003	2
T482__0251	H500	B003	1
T482__0252	H500	B003	2
T482__0253	H520	B003	1
T482__0254	H520	B003	2
T482__0255	H540	B003	1
T482__0256	H540	B003	2
T482__0257	H560	B003	1
T482__0258	H560	B003	2
T482__0259	H580	B003	1
T482__0260	H580	B003	2
T482__0261	H600	B003	1
T482__0262	H600	B003	2
T482__0263	H620	B003	1
T482__0264	H620	B003	2
T482__0265	H640	B003	1
T482__0266	H640	B003	2
T482__0267	H660	B003	1
T482__0268	H660	B003	2
T482__0269	H680	B003	1
T482__0270	H680	B003	2
T482__0271	H700	B003	1
T482__0272	H700	B003	2
T482__0273	H720	B003	1
T482__0274	H720	B003	2
T482__0275	H740	B003	1
T482__0276	H740	B003	2
T482__0277	H760	B003	1
T482__0278	H760	B003	2
T482__0279	H780	B003	1
T482__0280	H780	B003	2
T482__0281	H800	B003	1
T482__0282	H800	B003	2
T482__0283	H820	B003	1
T482__0284	H820	B003	2
T482__0285	H840	B003	1
T482__0286	H840	B003	2
T482__0287	H860	B003	1
T482__0288	H860	B003	2
T482__0289	H880	B003	1
T482__0291	H900	B003	1
T482__0292	H900	B003	2
T482__0293	H920	B003	1
T482__0294	H920	B003	2
T482__0295	H940	B003	1
T482__0296	H940	B003	2
T482__0297	H960	B003	1
T482__0299	H980	B003	1
T482__0300	H980	B003	2
T482__0301	H000	B005	1
T482__0302	H000	B005	2
T482__0303	H020	B005	1
T482__0304	H020	B005	2
T482__0305	H040	B005	1
T482__0306	H040	B005	2
T482__0307	H060	B005	1
T482__0308	H060	B005	2
T482__0309	H080	B005	1
T482__0310	H080	B005	2
T482__0313	H120	B005	1
T482__0314	H120	B005	2
T482__0315	H140	B005	1
T482__0316	H140	B005	2
T482__0317	H160	B005	1
T482__0318	H160	B005	2
T482__0319	H180	B005	1
T482__0320	H180	B005	2
T482__0321	H200	B005	1
T482__0322	H200	B005	2
T482__0323	H220	B005	1
T482__0324	H220	B005	2
T482__0325	H240	B005	1
T482__0326	H240	B005	2
T482__0327	H260	B005	1
T482__0328	H260	B005	2
T482__0329	H280	B005	1
T482__0330	H280	B005	2
T482__0332	H300	B005	2
T482__0333	H320	B005	1
T482__0334	H320	B005	2
T482__0335	H340	B005	1
T482__0336	H340	B005	2
T482__0337	H360	B005	1
T482__0338	H360	B005	2
T482__0340	H380	B005	2
T482__0341	H400	B005	1
T482__0342	H400	B005	2
T482__0343	H420	B005	1
T482__0345	H440	B005	1
T482__0346	H440	B005	2
T482__0347	H460	B005	1
T482__0348	H460	B005	2
T482__0349	H480	B005	1
T482__0351	H500	B005	1
T482__0352	H500	B005	2
T482__0353	H520	B005	1
T482__0354	H520	B005	2
T482__0356	H540	B005	2
T482__0357	H560	B005	1
T482__0358	H560	B005	2
T482__0361	H600	B005	1
T482__0362	H600	B005	2
T482__0363	H620	B005	1
T482__0364	H620	B005	2
T482__0365	H640	B005	1
T482__0366	H640	B005	2
T482__0367	H660	B005	1
T482__0368	H660	B005	2
T482__0369	H680	B005	1
T482__0371	H700	B005	1
T482__0372	H700	B005	2
T482__0373	H720	B005	1
T482__0374	H720	B005	2
T482__0375	H740	B005	1
T482__0376	H740	B005	2
T482__0377	H760	B005	1
T482__0378	H760	B005	2
T482__0379	H780	B005	1
T482__0380	H780	B005	2
T482__0381	H800	B005	1
T482__0382	H800	B005	2
T482__0383	H820	B005	1
T482__0385	H840	B005	1
T482__0386	H840	B005	2
T482__0387	H860	B005	1
T482__0388	H860	B005	2
T482__0389	H880	B005	1
T482__0390	H880	B005	2
T482__0391	H900	B005	1
T482__0392	H900	B005	2
T482__0393	H920	B005	1
T482__0394	H920	B005	2
T482__0395	H940	B005	1
T482__0396	H940	B005	2
T482__0397	H960	B005	1
T482__0398	H960	B005	2
T482__0399	H980	B005	1
T482__0400	H980	B005	2
T482__0401	H000	B010	1
T482__0402	H000	B010	2
T482__0403	H020	B010	1
T482__0405	H040	B010	1
T482__0406	H040	B010	2
T482__0407	H060	B010	1
T482__0408	H060	B010	2
T482__0409	H080	B010	1
T482__0410	H080	B010	2
T482__0413	H120	B010	1
T482__0414	H120	B010	2
T482__0415	H140	B010	1
T482__0416	H140	B010	2
T482__0417	H160	B010	1
T482__0418	H160	B010	2
T482__0419	H180	B010	1
T482__0420	H180	B010	2
T482__0421	H200	B010	1
T482__0422	H200	B010	2
T482__0423	H220	B010	1
T482__0424	H220	B010	2
T482__0426	H240	B010	2
T482__0427	H260	B010	1
T482__0428	H260	B010	2
T482__0429	H280	B010	1
T482__0430	H280	B010	2
T482__0431	H300	B010	1
T482__0432	H300	B010	2
T482__0433	H320	B010	1
T482__0434	H320	B010	2
T482__0435	H340	B010	1
T482__0436	H340	B010	2
T482__0437	H360	B010	1
T482__0438	H360	B010	2
T482__0439	H380	B010	1
T482__0440	H380	B010	2
T482__0441	H400	B010	1
T482__0442	H400	B010	2
T482__0443	H420	B010	1
T482__0444	H420	B010	2
T482__0445	H440	B010	1
T482__0446	H440	B010	2
T482__0447	H460	B010	1
T482__0448	H460	B010	2
T482__0449	H480	B010	1
T482__0450	H480	B010	2
T482__0451	H500	B010	1
T482__0452	H500	B010	2
T482__0453	H520	B010	1
T482__0454	H520	B010	2
T482__0455	H540	B010	1
T482__0458	H560	B010	2
T482__0459	H580	B010	1
T482__0460	H580	B010	2
T482__0461	H600	B010	1
T482__0462	H600	B010	2
T482__0463	H620	B010	1
T482__0464	H620	B010	2
T482__0465	H640	B010	1
T482__0466	H640	B010	2
T482__0467	H660	B010	1
T482__0468	H660	B010	2
T482__0469	H680	B010	1
T482__0470	H680	B010	2
T482__0471	H700	B010	1
T482__0472	H700	B010	2
T482__0473	H720	B010	1
T482__0474	H720	B010	2
T482__0475	H740	B010	1
T482__0476	H740	B010	2
T482__0477	H760	B010	1
T482__0478	H760	B010	2
T482__0479	H780	B010	1
T482__0480	H780	B010	2
T482__0481	H800	B010	1
T482__0482	H800	B010	2
T482__0483	H820	B010	1
T482__0484	H820	B010	2
T482__0485	H840	B010	1
T482__0486	H840	B010	2
T482__0487	H860	B010	1
T482__0488	H860	B010	2
T482__0489	H880	B010	1
T482__0490	H880	B010	2
T482__0491	H900	B010	1
T482__0492	H900	B010	2
T482__0493	H920	B010	1
T482__0494	H920	B010	2
T482__0495	H940	B010	1
T482__0496	H940	B010	2
T482__0497	H960	B010	1
T482__0498	H960	B010	2
T482__0499	H980	B010	1
T482__0500	H980	B010	2
T482__0504	H020	B015	2
T482__0505	H040	B015	1
T482__0507	H060	B015	1
T482__0508	H060	B015	2
T482__0509	H080	B015	1
T482__0510	H080	B015	2
T482__0511	H100	B015	1
T482__0512	H100	B015	2
T482__0513	H120	B015	1
T482__0514	H120	B015	2
T482__0515	H140	B015	1
T482__0517	H160	B015	1
T482__0519	H180	B015	1
T482__0520	H180	B015	2
T482__0521	H200	B015	1
T482__0522	H200	B015	2
T482__0523	H220	B015	1
T482__0524	H220	B015	2
T482__0525	H240	B015	1
T482__0526	H240	B015	2
T482__0527	H260	B015	1
T482__0528	H260	B015	2
T482__0530	H280	B015	2
T482__0531	H300	B015	1
T482__0532	H300	B015	2
T482__0533	H320	B015	1
T482__0534	H320	B015	2
T482__0535	H340	B015	1
T482__0536	H340	B015	2
T482__0537	H360	B015	1
T482__0538	H360	B015	2
T482__0539	H380	B015	1
T482__0540	H380	B015	2
T482__0541	H400	B015	1
T482__0542	H400	B015	2
T482__0543	H420	B015	1
T482__0544	H420	B015	2
T482__0545	H440	B015	1
T482__0546	H440	B015	2
T482__0548	H460	B015	2
T482__0549	H480	B015	1
T482__0551	H500	B015	1
T482__0552	H500	B015	2
T482__0553	H520	B015	1
T482__0554	H520	B015	2
T482__0555	H540	B015	1
T482__0557	H560	B015	1
T482__0558	H560	B015	2
T482__0559	H580	B015	1
T482__0560	H580	B015	2
T482__0561	H600	B015	1
T482__0562	H600	B015	2
T482__0563	H620	B015	1
T482__0564	H620	B015	2
T482__0565	H640	B015	1
T482__0566	H640	B015	2
T482__0567	H660	B015	1
T482__0568	H660	B015	2
T482__0569	H680	B015	1
T482__0570	H680	B015	2
T482__0571	H700	B015	1
T482__0572	H700	B015	2
T482__0573	H720	B015	1
T482__0574	H720	B015	2
T482__0575	H740	B015	1
T482__0576	H740	B015	2
T482__0577	H760	B015	1
T482__0578	H760	B015	2
T482__0580	H780	B015	2
T482__0581	H800	B015	1
T482__0582	H800	B015	2
T482__0583	H820	B015	1
T482__0584	H820	B015	2
T482__0585	H840	B015	1
T482__0586	H840	B015	2
T482__0587	H860	B015	1
T482__0588	H860	B015	2
T482__0589	H880	B015	1
T482__0592	H900	B015	2
T482__0593	H920	B015	1
T482__0594	H920	B015	2
T482__0595	H940	B015	1
T482__0596	H940	B015	2
T482__0597	H960	B015	1
T482__0598	H960	B015	2
T482__0599	H980	B015	1
T482__0600	H980	B015	2
T482__0601	H000	B020	1
T482__0602	H000	B020	2
T482__0603	H020	B020	1
T482__0604	H020	B020	2
T482__0605	H040	B020	1
T482__0606	H040	B020	2
T482__0607	H060	B020	1
T482__0608	H060	B020	2
T482__0609	H080	B020	1
T482__0610	H080	B020	2
T482__0611	H100	B020	1
T482__0612	H100	B020	2
T482__0613	H120	B020	1
T482__0615	H140	B020	1
T482__0617	H160	B020	1
T482__0618	H160	B020	2
T482__0619	H180	B020	1
T482__0620	H180	B020	2
T482__0621	H200	B020	1
T482__0622	H200	B020	2
T482__0623	H220	B020	1
T482__0624	H220	B020	2
T482__0625	H240	B020	1
T482__0626	H240	B020	2
T482__0627	H260	B020	1
T482__0628	H260	B020	2
T482__0629	H280	B020	1
T482__0630	H280	B020	2
T482__0631	H300	B020	1
T482__0632	H300	B020	2
T482__0633	H320	B020	1
T482__0634	H320	B020	2
T482__0635	H340	B020	1
T482__0636	H340	B020	2
T482__0637	H360	B020	1
T482__0638	H360	B020	2
T482__0639	H380	B020	1
T482__0640	H380	B020	2
T482__0641	H400	B020	1
T482__0642	H400	B020	2
T482__0643	H420	B020	1
T482__0644	H420	B020	2
T482__0645	H440	B020	1
T482__0646	H440	B020	2
T482__0647	H460	B020	1
T482__0648	H460	B020	2
T482__0649	H480	B020	1
T482__0650	H480	B020	2
T482__0651	H500	B020	1
T482__0652	H500	B020	2
T482__0653	H520	B020	1
T482__0654	H520	B020	2
T482__0655	H540	B020	1
T482__0656	H540	B020	2
T482__0657	H560	B020	1
T482__0658	H560	B020	2
T482__0659	H580	B020	1
T482__0660	H580	B020	2
T482__0661	H600	B020	1
T482__0662	H600	B020	2
T482__0663	H620	B020	1
T482__0664	H620	B020	2
T482__0665	H640	B020	1
T482__0666	H640	B020	2
T482__0667	H660	B020	1
T482__0668	H660	B020	2
T482__0669	H680	B020	1
T482__0670	H680	B020	2
T482__0672	H700	B020	2
T482__0673	H720	B020	1
T482__0674	H720	B020	2
T482__0675	H740	B020	1
T482__0676	H740	B020	2
T482__0677	H760	B020	1
T482__0678	H760	B020	2
T482__0679	H780	B020	1
T482__0680	H780	B020	2
T482__0682	H800	B020	2
T482__0683	H820	B020	1
T482__0684	H820	B020	2
T482__0685	H840	B020	1
T482__0686	H840	B020	2
T482__0687	H860	B020	1
T482__0688	H860	B020	2
T482__0689	H880	B020	1
T482__0690	H880	B020	2
T482__0691	H900	B020	1
T482__0692	H900	B020	2
T482__0693	H920	B020	1
T482__0694	H920	B020	2
T482__0695	H940	B020	1
T482__0696	H940	B020	2
T482__0697	H960	B020	1
T482__0698	H960	B020	2
T482__0699	H980	B020	1
T482__0700	H980	B020	2
T482__0701	H000	B030	1
T482__0702	H000	B030	2
T482__0703	H020	B030	1
T482__0704	H020	B030	2
T482__0705	H040	B030	1
T482__0707	H060	B030	1
T482__0708	H060	B030	2
T482__0709	H080	B030	1
T482__0710	H080	B030	2
T482__0711	H100	B030	1
T482__0712	H100	B030	2
T482__0713	H120	B030	1
T482__0714	H120	B030	2
T482__0715	H140	B030	1
T482__0716	H140	B030	2
T482__0717	H160	B030	1
T482__0718	H160	B030	2
T482__0719	H180	B030	1
T482__0720	H180	B030	2
T482__0721	H200	B030	1
T482__0722	H200	B030	2
T482__0723	H220	B030	1
T482__0724	H220	B030	2
T482__0725	H240	B030	1
T482__0726	H240	B030	2
T482__0727	H260	B030	1
T482__0728	H260	B030	2
T482__0729	H280	B030	1
T482__0730	H280	B030	2
T482__0731	H300	B030	1
T482__0732	H300	B030	2
T482__0733	H320	B030	1
T482__0734	H320	B030	2
T482__0735	H340	B030	1
T482__0736	H340	B030	2
T482__0737	H360	B030	1
T482__0739	H380	B030	1
T482__0740	H380	B030	2
T482__0741	H400	B030	1
T482__0742	H400	B030	2
T482__0743	H420	B030	1
T482__0744	H420	B030	2
T482__0745	H440	B030	1
T482__0746	H440	B030	2
T482__0747	H460	B030	1
T482__0748	H460	B030	2
T482__0749	H480	B030	1
T482__0751	H500	B030	1
T482__0752	H500	B030	2
T482__0753	H520	B030	1
T482__0756	H540	B030	2
T482__0758	H560	B030	2
T482__0761	H600	B030	1
T482__0762	H600	B030	2
T482__0764	H620	B030	2
T482__0766	H640	B030	2
T482__0767	H660	B030	1
T482__0772	H700	B030	2
T482__0774	H720	B030	2
T482__0775	H740	B030	1
T482__0776	H740	B030	2
T482__0777	H760	B030	1
T482__0783	H820	B030	1
T482__0784	H820	B030	2
T482__0785	H840	B030	1
T482__0792	H900	B030	2
T482__0793	H920	B030	1
T482__0799	H980	B030	1
T482__0801	H000	B050	1
T482__0805	H040	B050	1
T482__0808	H060	B050	2
T482__0809	H080	B050	1
T482__0810	H080	B050	2
T482__0816	H140	B050	2
T482__0817	H160	B050	1
T482__0818	H160	B050	2
T482__0822	H200	B050	2
T482__0823	H220	B050	1
T482__0824	H220	B050	2
T482__0825	H240	B050	1
T482__0831	H300	B050	1
T482__0832	H300	B050	2
T482__0833	H320	B050	1
T482__0834	H320	B050	2
T482__0841	H400	B050	1
T482__0842	H400	B050	2
T482__0843	H420	B050	1
T482__0846	H440	B050	2
T482__0847	H460	B050	1
T482__0849	H480	B050	1
T482__0851	H500	B050	1
T482__0853	H520	B050	1
T482__0856	H540	B050	2
T482__0859	H580	B050	1
T482__0860	H580	B050	2
T482__0861	H600	B050	1
T482__0863	H620	B050	1
T482__0864	H620	B050	2
T482__0865	H640	B050	1
T482__0869	H680	B050	1
T482__0870	H680	B050	2
T482__0872	H700	B050	2
T482__0873	H720	B050	1
T482__0874	H720	B050	2
T482__0875	H740	B050	1
T482__0876	H740	B050	2
T482__0877	H760	B050	1
T482__0879	H780	B050	1
T482__0882	H800	B050	2
T482__0886	H840	B050	2
T482__0887	H860	B050	1
T482__0889	H880	B050	1
T482__0890	H880	B050	2
T482__0891	H900	B050	1
T482__0892	H900	B050	2
T482__0895	H940	B050	1
T482__0896	H940	B050	2
T482__0897	H960	B050	1
T482__0898	H960	B050	2
T482__0902	H000	B100	2
T482__0904	H020	B100	2
T482__0907	H060	B100	1
T482__0908	H060	B100	2
T482__0909	H080	B100	1
T482__0910	H080	B100	2
T482__0918	H160	B100	2
T482__0928	H260	B100	2
T482__0929	H280	B100	1
T482__0930	H280	B100	2
T482__0931	H300	B100	1
T482__0934	H320	B100	2
T482__0935	H340	B100	1
T482__0939	H380	B100	1
T482__0940	H380	B100	2
T482__0941	H400	B100	1
T482__0943	H420	B100	1
T482__0944	H420	B100	2
T482__0946	H440	B100	2
T482__0952	H500	B100	2
T482__0954	H520	B100	2
T482__0956	H540	B100	2
T482__0958	H560	B100	2
T482__0963	H620	B100	1
T482__0965	H640	B100	1
T482__0966	H640	B100	2
T482__0967	H660	B100	1
T482__0968	H660	B100	2
T482__0971	H700	B100	1
T482__0973	H720	B100	1
T482__0974	H720	B100	2
T482__0976	H740	B100	2
T482__0982	H800	B100	2
T482__0983	H820	B100	1
T482__0987	H860	B100	1
T482__0990	H880	B100	2
T482__0991	H900	B100	1
T482__0992	H900	B100	2
T482__0995	H940	B100	1
T482__0997	H960	B100	1
T482__0998	H960	B100	2
T482__0999	H980	B100	1
T482__1000	H980	B100	2

## Sheet: Before.rarefication
Position	Horizontal	Depth	F_5	F_50	F_28	F_34	F_80	F_145	F_59	F_107	F_222	F_62	F_74	F_56	F_208	F_261	F_1	F_472	F_24	F_117	F_57	F_49	F_113	F_506	F_601	F_386	F_90	F_4574	F_685	F_379	F_102	F_45	F_91	F_451	F_22	F_164	F_89	F_695	F_3	F_1467	F_371	F_93	F_666	F_88	F_2	F_16	F_304	F_688	F_1133
H.000__A.002	H.000	A.002	19	0	724	2	3	0	0	0	0	3	3	0	0	1	45	2	2	1	1	0	30	0	0	0	0	0	0	0	0	1	2	2	7	0	57	0	80	0	0	9	0	5	14	34	0	0	0
H.020__A.002	H.020	A.002	2	0	2	0	0	0	0	0	0	0	1	0	0	0	5	3	0	0	6	0	12	0	0	24477	0	0	0	0	0	0	28	0	2	14	393	0	11	0	0	3	0	11	2	16	0	0	0
H.040__A.002	H.040	A.002	6	0	3	1	2154	0	1	0	63	6	151	0	0	0	56	15679	0	1	7330	0	0	0	0	6	0	0	0	0	0	4	6	0	15	1	34	0	243	0	0	2	1	10	6	8	0	0	0
H.060__A.002	H.060	A.002	0	0	2	0	32	0	0	0	2	4	7173	0	0	8	6	1	0	1	5	0	2	0	0	0	1	0	0	0	0	0	531	0	5	4	122	0	23	0	0	466	1	213	5	216	1	0	0
H.080__A.002	H.080	A.002	2	0	6	0	68	0	1	0	0	1	261	3	0	1	2	0	0	0	2	2	24	0	0	0	2	0	0	0	0	1	1	0	5	9	68	0	59	0	0	8	0	28	7	41	742	0	4
H.100__A.002	H.100	A.002	27	0	109	5	7	0	0	0	0	1	0	0	0	0	16	0	0	1	0	0	3	0	0	1	1	0	0	0	0	10	4	0	0	0	17	0	244	0	0	2	0	11	6	4	0	0	0
H.120__A.002	H.120	A.002	4	0	0	0	4	0	0	0	2761	0	3	0	0	0	4	4	0	3	4	0	26	6	0	7652	1	0	0	0	0	0	31	0	1	31	85	0	44	0	0	128	0	91	2	192	0	0	0
H.140__A.002	H.140	A.002	0	0	12	0	0	0	0	0	0	0	11	0	0	0	3	15891	1	0	3102	0	0	0	0	0	0	0	0	0	0	3	1	0	4	0	71	0	22	0	0	0	0	12	0	2	0	0	0
H.160__A.002	H.160	A.002	3	0	0	0	73	0	0	0	13	0	3039	0	0	1	19	0	0	0	1	0	0	0	0	10	1	0	0	0	0	1	20	0	4	0	75	0	65	0	0	463	0	1	6	12	1	0	0
H.180__A.002	H.180	A.002	4	0	2	6	2	0	0	0	0	6	104	34	0	0	0	0	0	0	0	10	93	0	0	0	6	0	0	0	0	0	0	3	1	5	6	0	28	0	0	4	0	1	1	26	0	0	1
H.200__A.002	H.200	A.002	0	0	1	4	0	0	0	0	0	5	4	35	0	0	0	0	1	0	1047	1	0	0	0	0	1	0	58	0	0	0	0	0	0	1047	25	0	0	0	0	0	0	4	0	15	2	0	0
H.220__A.002	H.220	A.002	0	0	0	0	0	0	0	0	0	1	0	0	0	0	0	0	0	0	657	0	0	0	0	0	0	0	0	0	0	0	307	0	0	43	708	0	0	0	0	4015	0	21	0	82	1	0	0
H.240__A.002	H.240	A.002	0	0	6	0	0	0	0	0	2671	688	2	2197	0	0	4	0	3	0	3690	160	80	50	0	0	24	0	0	0	0	1	0	0	0	1	112	145	17	0	0	3	0	38	5	34	7	0	0
H.260__A.002	H.260	A.002	0	0	2	0	0	0	0	0	785	3	0	0	0	0	2	0	13	0	0	0	0	0	0	0	7	0	0	0	0	9	0	0	0	2778	458	0	8	0	0	0	0	28	1	74	0	0	0
H.280__A.002	H.280	A.002	1	0	2	0	0	0	0	0	0	5	1	1	0	0	0	0	59	7	4	0	1883	0	0	5	0	0	0	0	0	1	0	0	0	31	207	1	2	0	0	1	0	4	0	7	0	0	0
H.300__A.002	H.300	A.002	2	0	0	0	0	0	0	0	0	0	1	907	0	0	0	0	1	0	1424	0	1	0	0	3	0	0	0	0	0	0	0	0	0	13998	8	0	15	0	0	0	0	219	0	284	1	0	0
H.320__A.002	H.320	A.002	0	0	0	0	0	0	0	0	0	531	0	13	0	0	0	0	1608	0	2	0	5847	0	0	18	0	0	0	0	0	1	0	0	1	5	77	0	32	0	0	0	0	29	0	204	0	0	0
H.340__A.002	H.340	A.002	0	0	0	0	0	0	0	0	0	0	0	0	0	0	0	0	10	0	0	0	1	0	0	0	1	0	0	0	0	0	0	0	0	169	3	0	0	0	0	0	0	4	0	1	0	0	0
H.360__A.002	H.360	A.002	72	0	0	0	0	0	5	0	20413	36	2	472	0	0	0	0	1	1	6530	0	365	0	0	3202	4	0	13336	0	0	3	1	0	0	4	2423	0	3	0	0	0	0	28	2	8	5	0	0
H.380__A.002	H.380	A.002	0	1	0	5	0	0	0	0	3	5	2	3	0	0	2	0	0	0	3430	0	1	0	0	0	4	0	0	0	0	0	13	0	0	547	957	0	3	0	0	83	0	95	2	36	1	0	0
H.400__A.002	H.400	A.002	2	0	34	0	0	0	0	3	0	3	0	1	0	0	2	0	118	39	3	1	238	0	0	0	0	0	0	0	0	35	0	1	0	50	3694	0	24	0	1	0	0	146	3	245	0	0	0
H.420__A.002	H.420	A.002	4	0	59	0	0	0	1	0	4	0	2	0	0	0	5	0	40	0	0	0	0	0	0	0	1	0	1435	0	0	5	0	0	0	229	515	15	5	0	0	0	0	29	2	183	0	0	0
H.440__A.002	H.440	A.002	43	2	5084	57	0	0	0	2	36	1	0	1	0	34	14	0	221	0	0	29	0	74	0	0	0	0	14961	0	0	3	2	0	28	6	0	11	16	0	2	0	0	6237	22	712	9	0	0
H.460__A.002	H.460	A.002	0	0	0	0	0	0	0	0	1	0	0	0	0	0	0	0	0	0	0	0	0	0	0	0	0	0	0	0	0	1	0	0	0	2	3	0	0	0	0	0	0	0	0	1	0	0	0
H.480__A.002	H.480	A.002	2	0	0	0	0	0	0	0	0	0	0	0	0	0	0	0	109	0	0	0	17	0	0	0	0	0	4	0	0	0	7	0	0	1	847	0	0	0	0	5	0	4	0	0	0	0	0
H.500__A.002	H.500	A.002	6	0	68	0	0	0	0	0	19086	0	1	0	0	0	0	0	25	166	0	0	1594	0	0	0	0	0	0	0	0	0	2	0	0	41	789	0	2	0	0	0	0	67	0	268	0	0	0
H.520__A.002	H.520	A.002	32	0	336	0	0	0	3	1	230	2	3	0	0	16	15	0	23	27	2	3	2	9	0	1	0	0	0	0	0	27	1	5	9	275	3522	6	26	2	3	5	0	12	5	46	0	0	0
H.540__A.002	H.540	A.002	11	0	28	1	0	0	2	0	11426	0	0	120	0	0	15	0	3	0	0	1	1	0	0	0	0	0	0	0	0	2	14	0	17	98	178	0	1	0	0	29	0	1536	4	66	93	0	0
H.560__A.002	H.560	A.002	40	0	2	0	0	0	11	4	3965	0	0	2	0	0	1	0	2	0	3	4	5	0	0	0	0	0	4	0	0	5145	1	0	1	8	331	8	0	0	0	0	0	1	8	2	0	0	0
H.580__A.002	H.580	A.002	15	0	2	0	0	0	0	200	2	0	0	0	0	0	0	0	53	0	0	0	37	0	0	32	0	0	0	0	0	2	0	0	0	0	54	9	0	0	0	3	0	11	0	3	0	0	0
H.620__A.002	H.620	A.002	13	0	0	0	0	0	0	195	1	0	0	50	0	0	3	0	64	0	1	0	0	0	1	0	0	0	0	0	0	1	5	0	1	0	145	0	5	0	0	2456	0	1	0	9	3	0	0
H.640__A.002	H.640	A.002	23	4	0	1	0	0	0	15401	0	0	0	811	0	0	17	0	0	3	0	3	0	0	0	0	0	0	18	1	0	0	7	0	22	0	72	6	14	23726	0	1	0	45	4	146	9976	0	0
H.660__A.002	H.660	A.002	13	65	0	4	0	0	0	14271	0	1	0	210	0	0	2	0	4	175	0	2	0	0	0	3	0	0	0	5	2	0	99	5	1	24	64	1	7	3	0	286	0	406	5	352	1	2	0
H.680__A.002	H.680	A.002	10	154	0	47	2	2	0	4525	1	0	0	0	6	0	3	0	68	0	0	23	0	0	0	0	0	0	0	36	4	0	5	0	1	3118	2659	21	5	0	0	1740	1	332	2	465	21	17	0
H.700__A.002	H.700	A.002	4	0	0	0	0	0	1	559	35	0	0	0	0	0	0	0	19	0	0	0	0	0	0	0	0	0	0	0	0	0	3	0	0	0	289	0	0	0	0	0	0	1	1	0	0	0	0
H.720__A.002	H.720	A.002	9	1	1	0	0	2	0	7931	13	0	0	1761	0	0	0	0	140	1	2	0	2	0	0	0	0	0	0	0	0	0	59	0	0	4	4263	2240	33	0	0	2075	0	8	0	324	252	0	0
H.740__A.002	H.740	A.002	2	0	0	0	0	0	0	175	0	0	0	245	0	0	0	0	0	0	0	0	0	0	0	0	0	0	0	0	0	0	1	0	0	0	0	0	14	223	0	1	0	0	0	2	0	0	0
H.760__A.002	H.760	A.002	0	0	0	16	0	0	0	2283	0	0	0	2	0	0	0	0	0	0	0	1	0	0	0	0	0	0	0	1	0	0	17	0	0	3	22	0	0	0	0	0	0	427	0	1081	8	0	0
H.780__A.002	H.780	A.002	11	85	0	16	0	1	1	11145	0	0	0	0	4	0	1	1	131	0	3	15	0	0	0	3	0	0	0	821	1	0	0	0	1	2260	2393	12122	9	0	0	3919	0	8962	3	5845	61	29	0
H.800__A.002	H.800	A.002	14	73	0	238	9	15	0	148	0	0	0	1	1	0	2	0	95	2	0	12	0	0	0	0	0	0	0	4490	6	0	1	0	0	9	0	2	18	0	0	14	1	41	1	253	0	0	0
H.820__A.002	H.820	A.002	50	158	0	19	39	44	1	13297	2	0	0	7	119	0	8	0	32	1	2	20	0	0	0	0	0	0	0	0	25	0	162	0	0	0	3	1	27	0	0	18	0	14	7	1737	30	0	0
H.840__A.002	H.840	A.002	37	913	2	29	101	226	1	19	358	0	0	9128	32	0	20	0	10089	2	90	62	0	0	0	0	0	0	0	0	6	0	5033	0	0	31	3	0	25	0	0	65	0	42	18	833	5544	0	0
H.860__A.002	H.860	A.002	0	0	0	0	0	1	0	0	0	0	0	10	0	0	0	0	0	0	0	0	0	0	0	0	0	0	0	0	0	0	1	0	0	0	1	0	0	0	0	0	0	0	0	0	0	0	0
H.880__A.002	H.880	A.002	4	378	0	217	6	8	2	2	0	0	0	29	1	0	2	0	3368	0	0	55	0	0	0	0	0	0	2	6844	3	0	2969	0	0	3	7	0	9	0	0	235	0	495	6	1462	2626	0	0
H.900__A.002	H.900	A.002	3	97	0	36	3	1	0	4264	0	0	0	0	2	0	2	0	106	0	0	6	0	0	0	0	0	0	8	17222	0	0	400	0	0	1	3	7	4	0	0	78	0	146	1	1670	145	0	0
H.920__A.002	H.920	A.002	51	8385	0	1280	164	44	1	1978	3	0	339	207	210	0	27	0	906	5	370	68	0	0	0	0	0	0	144	1165	20	0	482	0	1	3	51	11598	69	0	0	217	0	136	4	788	8	1	0
H.940__A.002	H.940	A.002	17	328	0	3	8	227	3	6	34	0	0	10271	31	0	7	0	366	2	6058	17	0	0	0	0	0	0	2080	0	7	0	2674	0	1	3	9	0	7	0	0	2401	0	25	15	556	47	0	0
H.960__A.002	H.960	A.002	35	51	0	2	89	471	8	1	0	0	0	137	2	1	17	0	5	22	3	30	1	0	0	0	0	0	0	0	0	0	163	0	2	1582	92	0	31	0	0	6	0	784	17	309	43	1	0
H.980__A.002	H.980	A.002	15	41	0	2	14	16	0	0	0	0	0	95	0	0	2	0	15	21	62	6	0	0	0	0	0	0	0	0	0	0	7	0	4	0	4	0	5	0	0	6	0	1	10	4	1	0	0
H.000__B.000	H.000	B.000	29	0	1179	1	2	0	0	0	2	1	10	0	0	0	47	10	0	1	1	0	65	0	0	7	0	0	1	0	0	9	3	0	31	2	11	0	129	0	0	3	0	4	10	10	0	0	0
H.020__B.000	H.020	B.000	12	0	9	0	6	0	0	0	1	2	7	0	0	0	140	14	0	0	5	0	17	3	0	1385	1	0	0	0	0	14	2	0	3	1	22	0	321	0	0	1448	0	0	6	64	1	0	0
H.040__B.000	H.040	B.000	18	0	14	11	339	0	0	0	6825	2	34	0	0	0	34	10675	0	4	809	0	3	0	0	1	0	0	0	0	0	3	7	0	41	0	3	0	86	0	0	5	1	4	14	6	0	0	0
H.060__B.000	H.060	B.000	1	0	8	1	8	0	1	0	141	3	3235	1	0	3	8	1	0	3	4	0	0	0	0	0	0	0	0	0	0	0	0	12	16	0	13	0	93	0	0	10	0	3	13	1	0	0	0
H.080__B.000	H.080	B.000	56	1	174	16	291	0	0	0	1	14	1157	4	0	81	40	2	0	1	3	2	127	27	0	76	1	0	46	0	0	2	7	2	109	6	6	0	95	0	0	48	0	9	108	31	0	0	4
H.100__B.000	H.100	B.000	7	0	1888	0	2	0	0	0	2	0	0	0	0	0	3	1	0	0	1	0	20	0	0	1	0	0	0	0	0	0	1	0	0	0	3	0	30	0	0	0	0	0	0	1	1	0	0
H.120__B.000	H.120	B.000	10	0	416	6	1	0	0	1	5	5	3	2	0	0	6	333	0	2	3	0	20	0	0	777	1	0	0	0	0	0	0	0	10	3	2	0	195	0	0	20	7	10	0	2	1	0	0
H.140__B.000	H.140	B.000	8	0	4	0	783	0	0	0	972	0	33	0	0	0	27	9053	0	0	698	0	3	0	0	1	1	0	0	0	0	12	1	0	15	6	1	0	41	0	0	3	3	4	1	2	1	0	0
H.160__B.000	H.160	B.000	12	0	11	2	25	1	0	0	105	1	10800	0	1	0	24	7	0	1334	4	0	1	2	0	7	1	0	0	0	0	1	10	14	33	0	228	0	124	0	0	356	0	2	49	25	1	0	0
H.180__B.000	H.180	B.000	5	0	112	3	204	0	0	0	0	3	1171	0	0	6	6	1	0	2	17	7	49	2	0	0	0	0	0	0	0	1	0	0	57	3	3	0	43	0	0	43	0	20	6	24	3	0	0
H.200__B.000	H.200	B.000	49	0	8	170	0	0	0	1	0	244	2	16700	0	3525	60	0	1	0	7856	29	23	5	0	0	25	0	0	0	0	4	0	25	138	0	4	0	101	0	0	53	0	2	15	59	0	0	11795
H.220__B.000	H.220	B.000	0	0	1	13957	0	0	0	0	1	20903	0	138	0	0	0	0	0	0	3	534	17	20880	0	0	3	0	0	0	0	2	3	0	5	0	0	0	57	0	0	8	1	1	2	41	0	0	0
H.240__B.000	H.240	B.000	0	0	1	0	0	0	0	0	0	6279	1	316	0	0	0	0	2	0	21	42	24	0	0	0	0	0	0	0	0	0	2	0	0	0	3	0	155	0	0	5	0	1	0	11	1	0	0
H.260__B.000	H.260	B.000	89	0	21	0	0	0	1	1	1	503	0	3	0	0	3	0	1154	0	0	9	1151	3	0	0	10	0	0	0	0	1	1	0	0	0	2	0	144	0	0	274	0	1	1	26	0	0	0
H.280__B.000	H.280	B.000	36	0	3380	0	0	0	0	0	0	212	0	0	0	0	1	0	148	0	0	10	27	0	0	0	0	0	0	0	0	0	0	0	0	0	0	0	10	0	0	1	0	1	0	0	0	0	0
H.300__B.000	H.300	B.000	14	0	11	98	1	0	0	0	0	284	4	1321	0	13003	18	0	0	2	306	6	8	7	0	0	8	0	0	0	0	1	0	10	74	0	4	0	23	0	0	13	0	2	14	4	0	0	7054
H.320__B.000	H.320	B.000	0	0	0	2405	0	0	0	0	0	5041	0	4722	0	0	3	0	0	0	9	73	58	18716	0	2	8	0	0	0	0	3	44	0	6	0	0	0	23	0	0	1	0	0	17	0	0	0	0
H.340__B.000	H.340	B.000	0	0	1	0	0	0	0	0	0	107	1	309	0	0	3	0	0	0	64	87	49	1	0	1	2	0	0	0	0	0	0	0	0	0	0	0	1514	0	0	37	0	2	4	4	0	0	0
H.360__B.000	H.360	B.000	19	0	8	0	0	0	0	0	7	90	0	14	0	0	0	0	180	0	0	17	62	21	0	0	4	0	0	0	0	1	1	0	0	0	0	0	173	0	0	88	0	3	1	0	0	0	0
H.380__B.000	H.380	B.000	0	0	22	0	0	0	0	0	0	290	0	0	0	0	0	0	12	0	0	2	0	0	0	0	1	0	0	0	0	0	0	0	0	0	0	0	45	0	0	0	0	0	0	0	0	0	0
H.400__B.000	H.400	B.000	39	0	14091	0	0	0	0	0	0	0	0	1	0	0	1	0	192	3	0	15	0	0	0	0	1	0	0	0	0	0	0	0	3	0	1	0	396	0	470	4	1	0	1	0	0	0	0
H.420__B.000	H.420	B.000	16	0	7669	0	0	0	0	0	0	124	0	0	0	1297	0	0	166	4	0	172	0	2	0	0	0	0	0	0	0	0	0	5315	0	0	0	0	128	0	2	1	0	0	1	25	0	0	0
H.440__B.000	H.440	B.000	2579	0	6217	592	0	0	0	0	0	5	0	0	0	59	35	0	646	0	0	13	0	0	0	0	0	0	0	0	1	1	0	0	394	0	0	0	239	0	114	0	0	0	115	0	0	0	0
H.460__B.000	H.460	B.000	9272	0	4749	160	0	0	3	3	0	109	0	0	0	0	6	0	363	2	0	4119	10	10	0	0	0	0	0	0	309	28	0	0	632	0	1	0	184	0	2	40	0	0	296	1	0	0	0
H.480__B.000	H.480	B.000	21840	0	2	585	0	0	0	135	0	504	1	0	0	0	1	0	204	0	104	1014	85	0	0	0	0	0	1	4	1834	0	0	0	95	0	6	0	61	0	3558	1	0	0	37	1	0	0	0
H.500__B.000	H.500	B.000	1	0	114	1	0	0	0	0	0	1	0	0	0	0	2	0	19	3	0	1	0	0	0	0	0	0	0	0	0	1	0	0	1	0	0	0	27	0	8	0	0	0	0	0	0	0	0
H.520__B.000	H.520	B.000	21	0	9887	0	0	0	0	0	0	45	0	0	0	1908	0	0	1188	0	0	152	0	0	0	0	0	0	0	0	0	0	0	11058	0	1	0	0	130	0	0	0	0	0	15	2	0	0	0
H.540__B.000	H.540	B.000	23	0	808	0	0	0	0	0	0	0	0	0	0	22	5	0	9	0	0	0	0	0	0	0	0	0	0	0	0	0	0	0	1	0	0	0	39	0	0	0	0	0	30	0	0	0	0
H.560__B.000	H.560	B.000	10714	0	3692	1534	0	0	0	3	0	224	1	0	0	0	2	0	2326	7959	0	1584	3	5	0	0	0	0	0	2	281	9820	0	0	651	0	3	0	229	0	0	44	0	7	51	114	0	0	0
H.580__B.000	H.580	B.000	5437	0	1	235	0	0	0	549	0	937	0	0	0	0	1	0	210	0	1	1586	133	0	0	0	0	0	0	137	432	0	2	0	77	0	0	0	131	0	1898	0	0	0	15	8	0	1	0
H.600__B.000	H.600	B.000	3331	0	0	1167	0	0	0	59	0	3	6153	2	0	5	2	0	503	0	2	71	26476	4	0	43	0	0	0	2	3	1	6	0	4	1	0	0	32	0	1	0	0	2	4	5	0	0	0
H.620__B.000	H.620	B.000	2464	0	1	318	2	0	4	64	0	1	0	3	0	7	1	0	7	0	0	2	0	0	0	0	0	0	0	1	1	0	2	0	19	0	0	0	43	0	0	0	0	0	4	0	0	0	0
H.640__B.000	H.640	B.000	681	0	0	22	7	0	0	275	0	0	0	76	0	0	3	0	0	11	0	24	0	0	0	0	0	0	0	0	0	0	0	0	72	0	0	0	194	1	0	0	0	0	18	1	0	0	0
H.660__B.000	H.660	B.000	84	8	6	6752	0	0	0	81	0	2	0	203	0	3	4	0	4	26	0	4	0	0	0	0	0	0	0	1	8489	0	0	2	2	0	0	0	86	2	1	297	0	1	6	4	0	0	0
H.680__B.000	H.680	B.000	22	307	0	69	0	2	1	4	0	1	0	0	0	1	3	0	34	0	0	2	0	0	0	0	0	0	0	2	6	0	0	0	5	1	0	0	9	0	0	43	0	1	1	0	0	1	0
H.700__B.000	H.700	B.000	1879	0	15	736	1	0	2	124	0	1	26	7	0	101	3	0	73	19	1	333	88	22	0	1	0	0	0	3	0	1	12	0	10	0	0	0	77	0	29	0	0	3	30	2	0	0	0
H.720__B.000	H.720	B.000	8966	1	0	2578	0	0	0	514	0	2	1	2	0	49	1	0	76	3	1	84	16	0	0	0	0	0	0	12	2	0	18	0	212	0	3	0	102	0	0	0	0	0	52	0	0	0	0
H.740__B.000	H.740	B.000	155	0	0	0	8	0	0	0	0	0	0	1	0	0	6	0	0	2	0	8	0	0	0	0	0	0	0	0	0	0	0	0	84	0	0	0	6	0	0	0	0	0	41	0	0	0	0
H.760__B.000	H.760	B.000	404	36	0	2660	0	1	1	129	0	22	0	660	0	35	12	0	75	1994	0	16	0	0	0	0	0	0	0	1	1447	0	0	11	12	0	1	0	193	0	0	0	0	5	66	9	0	2	0
H.780__B.000	H.780	B.000	97	4380	0	184	0	0	0	4	0	2	0	0	0	0	6	0	263	0	0	2	0	0	0	0	0	0	0	0	8	0	0	0	2	24	1	0	16	0	0	2	0	0	3	4	0	7	0
H.800__B.000	H.800	B.000	6897	6374	4	3007	0	1	0	0	0	0	0	0	8	0	0	0	475	0	0	55	0	0	0	0	0	0	0	9	2	0	0	0	0	0	0	0	1	0	0	3	0	0	0	0	0	0	0
H.820__B.000	H.820	B.000	6629	1493	0	2196	8862	6	0	56	0	0	0	20	22082	0	0	0	245	9980	15	4	0	1	0	0	0	0	0	1	408	0	0	0	0	0	0	0	88	0	0	1	0	2	0	1	0	0	0
H.840__B.000	H.840	B.000	2	21353	0	5	3081	1007	0	0	0	0	0	35	132	0	3	0	96	0	1	142	0	0	0	0	0	0	0	0	1379	0	27	0	1	0	0	0	112	0	0	112	0	0	0	0	0	0	0
H.860__B.000	H.860	B.000	9	9716	0	8	31006	13	0	2	0	0	0	1	33	0	3	0	3	3	2	607	0	0	0	0	0	0	0	0	0	0	215	0	0	0	0	0	50	0	0	6	0	3	1	0	0	0	0
H.880__B.000	H.880	B.000	17	6	0	2800	8677	1761	1	0	0	0	0	147	0	0	2	0	39	20	15	11	0	0	0	0	0	0	0	0	0	0	0	0	0	0	0	0	76	0	0	0	0	0	1	1	0	0	0
H.900__B.000	H.900	B.000	2939	435	0	2702	0	0	0	0	0	0	0	0	0	0	1	0	19	0	0	33	0	0	0	0	0	0	0	0	4	0	0	0	0	0	0	0	1	0	0	1	0	0	0	0	0	0	0
H.920__B.000	H.920	B.000	965	455	0	2396	1154	0	0	3	0	0	0	1	25309	0	5	0	1	4	0	4	0	0	0	0	0	0	0	0	226	0	0	0	0	0	0	0	19	0	0	0	0	0	1	2	0	0	0
H.940__B.000	H.940	B.000	19	3783	0	6	7046	1362	0	0	0	0	0	2	112	0	14	0	2	0	0	200	0	0	0	0	0	0	0	0	195	0	0	0	0	0	0	0	41	0	0	0	0	0	1	0	0	0	0
H.960__B.000	H.960	B.000	18	11396	0	0	7409	8809	0	1	0	0	0	12	587	0	2	0	5	0	10	58	0	0	0	0	0	0	0	0	1	0	15	0	0	0	0	0	99	0	0	2	0	0	3	1	0	0	0
H.980__B.000	H.980	B.000	208	4	0	20666	6377	262	1	0	0	0	0	2	0	0	2	0	2	0	0	90	0	0	0	0	0	0	0	0	0	0	0	0	0	0	0	0	165	0	0	2	0	0	1	0	0	0	0
H.000__B.003	H.000	B.003	1	0	260	0	1	0	0	0	0	23	2	0	0	0	3	0	0	0	0	0	1	0	0	0	0	0	0	0	0	0	0	0	0	1	0	0	145	0	0	0	0	0	0	0	0	0	0
H.020__B.003	H.020	B.003	0	0	553	0	0	0	0	0	0	13	0	0	0	0	2	0	0	0	0	0	0	0	0	0	0	0	0	0	0	0	0	0	0	0	0	0	140	0	0	0	0	0	0	0	0	0	0
H.040__B.003	H.040	B.003	101	0	1	0	0	0	1	0	0	0	28	0	0	0	47	0	0	0	0	0	0	0	0	0	0	0	0	0	0	18	0	0	124	0	0	0	48	0	0	0	0	0	67	0	0	0	0
H.060__B.003	H.060	B.003	115	0	1	6	0	0	0	0	0	0	625	0	0	0	4	0	0	0	0	0	0	0	0	0	0	0	0	0	0	0	0	0	254	0	0	0	22	0	0	0	0	0	53	0	0	0	0
H.080__B.003	H.080	B.003	27	0	1	0	0	0	0	0	0	0	1189	0	0	0	1	0	0	2	0	0	0	0	0	0	0	0	0	0	0	0	0	0	34	0	0	0	39	0	0	0	0	0	19	0	0	0	0
H.100__B.003	H.100	B.003	1	0	270	0	1	0	0	0	0	0	0	0	0	0	0	0	0	0	0	0	0	0	0	0	0	0	0	0	0	0	0	0	0	0	0	0	74	0	0	0	0	0	1	0	0	0	0
H.120__B.003	H.120	B.003	0	0	713	0	0	0	0	0	0	18	0	0	0	0	7	0	0	0	0	0	2	0	0	0	0	0	0	0	0	1	0	0	0	0	0	0	143	0	0	0	0	0	11	0	0	0	0
H.140__B.003	H.140	B.003	26	0	2	0	0	0	0	0	0	0	3	0	0	0	45	0	0	0	0	0	0	0	0	0	0	0	0	0	0	0	0	0	15	0	0	0	29	0	0	0	0	0	40	0	0	0	0
H.160__B.003	H.160	B.003	86	0	0	8	0	0	0	0	0	0	2161	0	0	0	194	0	0	0	0	0	0	0	0	0	0	0	0	0	0	0	0	0	1375	0	0	0	71	0	0	0	0	0	95	0	0	0	0
H.180__B.003	H.180	B.003	268	1	73	54	5	0	0	0	0	1	3837	0	0	0	7	0	6	3	0	0	2	0	0	0	0	0	0	0	0	0	0	0	76	0	0	0	86	0	0	0	0	0	58	0	0	0	0
H.200__B.003	H.200	B.003	8	0	143	2	0	0	0	0	0	852	0	3182	0	0	0	0	0	0	3	141	0	0	0	0	2	0	0	0	0	4	0	310	41	0	0	0	94	0	0	0	0	0	14	0	0	0	1
H.220__B.003	H.220	B.003	4	0	0	10372	0	0	0	0	0	4021	0	54	0	0	0	0	0	0	0	4	0	0	0	0	0	0	0	0	0	0	0	0	1	0	0	0	31	0	0	0	0	0	10	1	0	0	0
H.240__B.003	H.240	B.003	1	0	0	0	0	0	0	0	0	25	0	218	0	0	0	0	0	0	0	23	0	0	0	0	0	0	0	0	0	0	0	0	10	0	0	0	86	0	0	0	0	0	12	0	0	0	0
H.260__B.003	H.260	B.003	16	0	8	2	0	0	0	0	0	254	0	0	0	0	11	0	47	0	0	144	29	0	0	0	0	0	0	0	0	0	0	0	0	0	0	0	272	0	0	1	0	0	0	0	0	0	0
H.280__B.003	H.280	B.003	1947	0	536	0	0	0	0	0	0	8841	1	0	0	0	0	0	76	0	0	106	97	0	0	0	2	0	0	0	0	0	0	0	0	0	0	0	128	0	0	1	0	0	7	17	0	0	0
H.300__B.003	H.300	B.003	0	0	0	5	0	0	0	0	0	47	0	21	0	2	0	0	0	0	3	12	1	0	0	0	1	0	0	0	0	0	0	171	0	0	0	0	12	0	0	0	0	0	2	0	0	0	0
H.320__B.003	H.320	B.003	4	0	0	13835	0	0	0	0	0	10039	0	36	0	0	0	0	0	1	1	6	0	0	0	0	0	0	0	0	0	2	0	0	3	0	1	0	42	0	0	0	0	0	44	0	0	0	0
H.340__B.003	H.340	B.003	0	0	3	0	0	0	0	0	0	41	0	73	0	0	8	0	21	0	0	1	13	0	0	0	0	0	0	0	0	32	0	0	12	0	0	0	434	0	0	0	0	0	7	0	0	0	0
H.360__B.003	H.360	B.003	2	0	0	1	0	0	0	0	0	144	0	0	0	0	1	0	164	0	0	50	32	2	0	0	0	0	0	0	0	0	0	0	0	0	0	0	250	0	0	0	0	0	0	0	0	0	0
H.380__B.003	H.380	B.003	1303	0	562	0	0	0	0	0	0	2579	0	0	0	0	0	0	190	0	0	372	170	0	0	0	0	0	0	0	0	0	0	0	0	0	0	0	78	0	0	2	0	0	0	2	0	0	0
H.400__B.003	H.400	B.003	72	0	17017	0	0	0	0	0	0	1	0	0	0	0	2	0	1135	0	0	23	0	0	0	0	0	0	0	0	0	1	0	0	0	0	0	0	992	0	9491	1	0	0	3	0	0	0	0
H.420__B.003	H.420	B.003	216	0	11525	0	0	1	0	0	0	0	0	0	0	0	0	0	539	0	0	29	0	0	0	0	0	0	0	0	0	0	0	2195	0	0	0	0	77	0	22	0	0	0	6	0	0	0	0
H.440__B.003	H.440	B.003	387	0	2018	4	0	0	0	0	0	0	0	0	0	0	70	0	17	0	0	0	0	0	0	0	0	0	0	0	0	2	0	0	255	0	0	0	28	0	11	2	0	0	125	0	0	0	0
H.460__B.003	H.460	B.003	252	0	933	73	0	0	0	16	11	3	0	0	0	0	50	0	140	12388	0	7	3	3	0	0	0	0	0	1	0	9857	2	0	227	1	4	0	10	0	2	2	0	0	199	6	0	0	0
H.480__B.003	H.480	B.003	16209	0	0	983	0	0	0	0	0	64	0	0	0	0	112	0	22	0	0	99	71	0	0	0	0	0	0	0	51	0	0	0	586	0	0	0	52	0	730	0	0	0	109	0	0	0	0
H.500__B.003	H.500	B.003	19	0	22321	0	0	0	0	0	0	0	0	0	0	0	2	0	4277	16	0	8	3	0	0	0	0	0	0	0	0	36	0	2	0	0	0	0	819	0	4904	0	0	1	0	4	0	0	0
H.520__B.003	H.520	B.003	1403	0	25731	61	0	0	0	0	0	0	0	1	0	1216	0	0	1639	0	0	277	0	0	0	0	0	0	0	0	0	0	0	8081	1	1	0	0	343	0	6	1	0	0	124	0	0	0	0
H.540__B.003	H.540	B.003	187	0	795	3	0	0	0	0	0	0	0	0	0	0	60	0	8	0	0	0	0	0	0	0	0	0	0	0	0	0	0	0	164	0	0	0	23	0	18	0	0	0	118	0	0	0	0
H.560__B.003	H.560	B.003	133	0	325	4	0	0	0	0	0	2	0	0	0	0	15	0	2	8691	0	0	0	0	0	0	0	0	0	0	0	9	0	0	132	0	0	0	6	0	0	0	0	0	127	0	0	0	0
H.580__B.003	H.580	B.003	13110	0	0	912	0	0	0	0	1	250	0	0	0	0	10	0	31	0	0	29	23	0	0	0	0	0	0	0	79	0	0	0	253	0	0	0	37	0	1007	0	0	0	30	0	0	0	0
H.600__B.003	H.600	B.003	7905	0	0	2124	0	0	0	590	0	20	3301	2	0	759	0	0	7564	2	0	4942	310	28	0	2	0	0	0	0	1	0	2	0	3	0	0	0	140	0	0	29	0	0	4	66	0	0	0
H.620__B.003	H.620	B.003	8734	0	0	293	0	1	0	269	0	8	0	2	0	15074	1	0	220	2	0	11	78	0	0	0	0	0	0	0	2	1	4	0	40	0	1	0	64	0	0	0	0	1	10	1	0	0	0
H.640__B.003	H.640	B.003	180	0	0	0	2	0	0	1	0	0	0	4	0	0	1	0	0	0	0	172	0	0	0	0	0	0	0	0	0	0	0	0	156	0	0	0	1	0	0	0	0	0	193	0	0	0	0
H.660__B.003	H.660	B.003	57	2	0	168	0	2	0	2	0	77	0	0	0	0	0	0	2	1	0	0	0	0	0	0	0	0	0	0	3669	0	0	0	0	0	0	0	24	0	0	1	0	0	0	1	0	0	0
H.680__B.003	H.680	B.003	460	14425	0	3462	0	4	0	4	1	81	0	0	0	0	0	0	249	0	0	7	0	0	0	0	0	0	0	1	4176	0	0	0	0	0	0	0	184	0	0	0	0	2	0	0	0	6548	0
H.700__B.003	H.700	B.003	7201	0	0	2366	0	0	0	238	0	1	12140	0	0	208	0	0	1298	2	2	19356	589	21	0	0	0	0	0	0	1	2	8	0	5	1	1	0	37	0	7	120	0	0	6	27	0	0	0
H.720__B.003	H.720	B.003	9129	0	0	6452	0	10	0	253	0	194	1	0	0	15602	0	0	766	0	0	71	131	1	0	0	0	0	0	0	1	0	8	0	154	6	0	0	71	0	0	0	0	0	69	1	0	0	0
H.740__B.003	H.740	B.003	504	1	0	2	1	0	0	2	0	0	0	143	0	0	0	0	1	0	0	116	0	0	0	0	0	0	0	0	0	0	0	0	145	0	2	0	63	0	0	0	0	0	181	23	0	0	0
H.760__B.003	H.760	B.003	749	4	0	5	14	3	3	0	0	0	0	0	0	1	37	0	153	4	0	0	0	0	0	0	0	0	0	0	0	0	0	0	1361	0	0	0	12	0	0	1	0	0	272	1	0	0	0
H.780__B.003	H.780	B.003	138	9305	0	871	0	26	0	0	0	14	0	0	0	0	0	0	44	0	0	11	0	0	0	0	0	0	0	0	488	0	0	0	1	0	0	0	238	0	0	0	0	0	2	0	0	12474	0
H.800__B.003	H.800	B.003	24	13041	1	7470	1	0	0	4	0	0	0	0	0	0	0	0	407	0	0	2066	0	0	0	0	0	0	0	0	106	0	0	0	0	0	0	0	36	0	0	0	0	0	4	0	0	0	0
H.820__B.003	H.820	B.003	344	3397	0	5907	543	43	0	1	0	0	0	0	4693	0	0	0	323	2	0	25	0	0	0	0	0	0	0	0	648	0	1	0	0	0	0	0	102	0	0	91	0	0	0	0	0	0	0
H.840__B.003	H.840	B.003	258	21465	22	1	1181	28685	0	0	0	0	0	0	77	0	7	0	1	0	2	537	0	0	0	0	0	0	0	0	4087	0	0	0	0	0	0	0	202	0	0	0	0	1	2	0	0	0	0
H.860__B.003	H.860	B.003	3	1488	0	3	1387	30	0	0	0	0	1	4	5	0	0	0	36	0	11	309	0	0	0	0	2	0	0	0	0	0	14741	0	0	2	0	0	11	0	0	206	0	13	0	282	0	0	0
H.880__B.003	H.880	B.003	31	1	0	7806	9482	834	0	0	0	0	0	0	0	0	1	0	0	0	0	0	0	0	0	0	0	0	0	0	0	0	2	0	1	0	0	0	94	0	0	0	0	1	0	0	0	0	0
H.900__B.003	H.900	B.003	21	6412	0	5017	0	1	0	0	0	2	0	0	1	0	0	0	129	0	0	342	0	0	0	0	0	0	0	0	63	0	0	0	0	0	0	0	64	0	0	0	0	0	0	0	0	0	0
H.920__B.003	H.920	B.003	363	8521	0	6400	427	647	0	8	0	0	0	1	343	0	3	0	787	2	2	79	1	0	0	0	0	0	0	0	404	1	2	0	0	0	0	0	220	0	0	18	0	0	0	5	0	0	0
H.940__B.003	H.940	B.003	704	8590	0	1	2666	7414	0	0	0	0	0	0	27	0	3	0	7	0	0	110	0	0	0	0	0	0	0	0	622	0	0	0	0	0	0	0	88	0	0	1	0	0	1	0	0	0	0
H.960__B.003	H.960	B.003	0	1070	0	2	766	54	0	0	0	0	0	1	0	0	1	0	157	0	4	264	0	0	0	0	0	0	0	0	3	0	7	0	0	4	0	0	37	0	0	3	0	1	0	4	0	0	0
H.980__B.003	H.980	B.003	0	153	0	124	6135	12859	0	0	0	0	0	2	0	0	0	0	1	3	1	353	0	0	0	0	0	0	0	0	0	0	52	0	0	0	0	0	87	0	0	2	0	1	0	1	0	12	0
H.000__B.005	H.000	B.005	1	0	453	0	0	0	0	0	0	0	0	0	0	0	4	0	0	0	0	0	0	0	0	0	0	0	0	0	0	0	0	0	1	0	0	0	109	0	0	0	0	0	14	0	0	0	0
H.020__B.005	H.020	B.005	0	0	20	0	0	0	0	0	0	2	0	0	0	0	15	0	0	0	0	0	1	0	0	0	0	0	0	0	0	0	0	0	24	0	0	0	11	0	0	0	0	0	9	0	0	0	0
H.040__B.005	H.040	B.005	10	0	0	0	0	0	0	0	0	0	0	0	0	0	50	0	0	0	0	0	0	0	0	0	0	0	0	0	0	0	0	0	51	0	0	0	10	0	0	0	0	0	44	0	0	0	0
H.060__B.005	H.060	B.005	97	0	0	0	0	0	0	0	0	0	96	0	0	0	10	0	0	0	0	0	0	0	0	0	0	0	0	0	0	0	0	0	83	0	0	0	26	0	0	0	0	0	9	0	0	0	0
H.080__B.005	H.080	B.005	30	0	3	1	7	0	0	0	0	0	104	0	0	3	4	0	0	0	0	0	0	0	0	0	0	0	0	0	0	0	0	0	97	0	0	0	14	0	0	0	0	0	21	0	0	0	0
H.120__B.005	H.120	B.005	10	0	85	0	0	0	0	0	0	13	0	0	0	0	133	0	0	0	0	0	4	0	0	0	0	0	0	0	0	12	0	0	110	0	0	0	94	0	0	0	0	0	22	0	0	0	0
H.140__B.005	H.140	B.005	7	0	2	0	0	0	0	0	0	0	0	0	0	0	169	0	0	0	0	0	0	0	0	0	0	0	0	0	0	2	0	0	170	0	0	0	28	0	0	0	0	0	110	0	0	0	0
H.160__B.005	H.160	B.005	229	0	0	0	0	0	0	0	0	0	199	0	0	0	49	0	0	0	0	0	0	0	0	0	0	0	0	0	0	0	0	0	160	0	0	0	16	0	0	0	0	0	66	0	0	0	0
H.180__B.005	H.180	B.005	0	0	2	0	0	0	0	0	0	0	77	0	0	0	11	0	0	0	0	0	0	0	0	0	0	0	0	0	0	0	0	0	42	0	0	0	10	0	0	9	0	0	17	0	0	0	0
H.200__B.005	H.200	B.005	356	0	81	1	0	0	0	0	0	6	0	3	0	0	12	0	0	0	0	0	0	0	0	0	0	0	0	0	0	2	0	0	33	0	0	0	25	0	0	0	0	0	65	0	0	0	0
H.220__B.005	H.220	B.005	85	0	0	0	0	20	0	0	0	6	0	34	0	0	156	0	0	0	0	0	0	0	0	0	151	0	0	0	0	0	0	0	113	0	0	0	25	0	0	0	0	0	42	0	0	0	0
H.240__B.005	H.240	B.005	9	0	22	0	0	0	0	0	0	1	0	0	0	0	3	0	1	0	0	0	0	0	0	0	16	0	0	0	0	21	0	0	26	0	0	0	3	0	0	0	0	0	15	0	0	0	0
H.260__B.005	H.260	B.005	1	0	31	0	0	0	1	0	0	8	0	0	0	0	79	0	2	0	0	0	0	0	0	0	327	0	0	0	0	1	0	0	3	0	0	0	15	0	0	0	0	0	117	0	0	0	0
H.280__B.005	H.280	B.005	0	0	178	0	0	0	0	0	0	422	0	0	0	0	3	0	0	0	0	0	10	0	0	0	2	0	0	0	0	7	0	0	0	0	0	0	6	0	0	0	0	0	8	0	0	0	0
H.300__B.005	H.300	B.005	0	0	0	0	0	0	0	0	0	0	0	0	0	0	0	0	0	0	0	0	0	0	0	0	0	0	0	0	0	0	0	0	4	0	0	0	0	0	0	0	0	0	2	0	0	0	0
H.320__B.005	H.320	B.005	37	0	0	0	0	0	0	0	0	0	0	22	0	0	94	0	0	0	0	0	0	0	0	0	300	0	0	0	0	0	0	0	56	0	0	0	13	0	0	0	0	0	4	0	0	0	0
H.340__B.005	H.340	B.005	8	0	45	0	0	0	0	0	0	3	0	0	0	0	5	0	0	0	0	0	0	0	0	0	110	0	0	0	0	18	0	0	11	0	0	0	9	0	0	0	0	0	47	0	0	0	0
H.360__B.005	H.360	B.005	1	0	40	0	0	0	15	0	0	12	0	0	0	0	344	0	20	0	0	0	0	0	0	0	695	0	0	0	0	5	0	0	6	0	0	0	7	0	0	0	0	0	176	0	0	0	0
H.380__B.005	H.380	B.005	0	0	0	0	0	0	0	0	0	0	0	0	0	0	0	0	0	0	0	0	3	0	0	0	0	0	0	0	0	0	0	0	0	0	0	0	0	0	0	0	0	0	0	0	0	0	0
H.400__B.005	H.400	B.005	0	0	0	0	0	0	0	0	0	0	0	0	0	0	1	0	8	0	0	0	0	0	0	0	0	0	0	0	0	0	0	0	0	0	0	0	52	0	0	0	0	0	15	0	0	0	0
H.420__B.005	H.420	B.005	19	0	9184	0	0	0	0	0	0	0	0	0	0	0	0	0	1161	2	0	36	0	0	1	0	0	0	0	0	0	0	0	16	0	0	0	0	224	0	107	0	0	0	0	0	0	0	0
H.440__B.005	H.440	B.005	25	0	77	0	0	0	0	0	0	0	0	0	0	0	6	0	0	0	0	0	0	0	0	0	0	0	0	0	0	0	0	0	2	0	0	0	2	0	0	0	0	0	6	0	0	0	0
H.460__B.005	H.460	B.005	23	0	333	0	0	0	0	0	0	0	0	0	0	0	16	0	0	0	0	0	0	0	0	0	0	0	0	0	1	6	0	0	47	0	0	0	1	0	0	0	0	0	14	0	0	0	0
H.480__B.005	H.480	B.005	1	0	0	0	0	0	1	0	0	0	0	0	0	0	36	0	3	0	0	0	0	0	0	0	0	0	0	0	1	1	0	0	170	0	0	0	0	0	0	0	0	0	13	0	0	0	0
H.500__B.005	H.500	B.005	0	0	1	0	0	0	0	0	0	0	0	0	0	0	1	0	1	0	0	0	0	0	0	0	0	0	0	0	0	0	0	0	0	0	0	0	6	0	0	0	0	0	7	0	0	0	0
H.520__B.005	H.520	B.005	29	0	5027	0	0	0	0	0	0	0	0	0	0	2	0	0	493	186	0	4	0	0	0	0	0	0	0	0	0	1	0	55	0	0	0	0	97	0	23	0	0	0	0	0	0	0	0
H.540__B.005	H.540	B.005	284	0	197	15	0	0	0	0	0	0	0	0	0	0	77	0	3	0	0	0	0	0	0	0	0	0	0	0	0	0	0	0	61	0	0	0	8	0	1	0	0	0	14	0	0	0	0
H.560__B.005	H.560	B.005	67	0	126	0	0	0	0	0	0	0	0	0	0	0	24	0	0	0	0	0	0	0	0	0	0	0	0	0	1	2	0	0	283	0	0	0	4	0	0	0	0	0	108	0	0	0	0
H.600__B.005	H.600	B.005	11350	1	0	310	0	0	0	2	0	20	0	1	0	3	0	0	7	0	0	6	3	0	0	0	0	0	0	0	6	0	0	0	77	0	0	0	58	0	11	0	0	0	27	1	0	0	0
H.620__B.005	H.620	B.005	2191	0	0	6	0	1	6	71	1	1	0	2	0	77	0	0	7	130	0	12	8	0	0	0	0	0	0	1	0	2	9	0	400	1	1	1	15	0	0	0	0	1	275	2	0	0	0
H.640__B.005	H.640	B.005	177	0	0	0	0	0	0	0	0	0	0	36	0	0	1	0	0	0	0	0	0	0	0	0	0	0	0	0	0	0	0	1	171	0	0	0	8	0	0	0	0	0	172	0	0	0	0
H.660__B.005	H.660	B.005	256	0	0	84	0	0	2	1	0	0	0	0	0	0	6	0	9	5	0	0	0	0	0	0	0	0	0	0	0	0	0	0	650	0	0	0	44	0	0	0	0	0	522	0	0	0	0
H.680__B.005	H.680	B.005	34	5933	0	51	0	1	0	4	0	1	0	0	0	0	7	0	4	0	0	1	0	0	0	0	0	0	0	0	2	0	0	0	3	0	0	0	11	0	0	0	0	0	17	0	0	15	0
H.700__B.005	H.700	B.005	19600	0	0	1584	0	0	0	7	0	90	0	0	0	37	0	0	9	0	1	7	1	0	0	0	0	0	0	0	19	1	0	0	133	0	1	0	39	0	32	0	0	0	86	0	0	0	0
H.720__B.005	H.720	B.005	8961	0	0	6	0	0	4	10	0	0	0	1	0	4	1	0	8	1	0	2	0	0	0	0	0	0	0	2	0	17	0	0	1149	0	0	0	2	0	0	0	0	0	292	0	0	0	0
H.740__B.005	H.740	B.005	633	0	0	0	0	0	0	0	0	0	0	15	0	0	14	0	0	0	0	14	0	0	0	0	0	0	0	0	0	0	0	0	539	0	0	0	3	0	0	0	0	0	356	0	0	0	0
H.760__B.005	H.760	B.005	137	1	0	35	0	0	3	0	0	0	0	0	0	0	14	0	72	3	1	1	0	0	0	0	0	0	0	0	6	0	0	0	729	0	0	0	54	0	0	0	0	0	942	0	0	0	0
H.780__B.005	H.780	B.005	99	3718	0	60	0	0	0	0	0	0	0	0	1	0	19	0	5	0	0	0	0	0	0	0	0	0	0	1	1	0	0	0	1	0	0	0	50	0	0	0	0	0	18	0	0	17	0
H.800__B.005	H.800	B.005	129	541	0	19	3	0	0	0	0	1	0	0	0	0	1	0	3	0	0	4	0	0	0	0	0	0	0	0	0	0	0	0	2	0	0	0	14	0	0	0	0	0	117	0	0	0	0
H.820__B.005	H.820	B.005	3	60	0	0	3	0	0	0	0	0	0	0	0	0	0	0	0	0	0	0	0	0	0	0	0	0	0	0	31	0	0	0	0	0	0	0	0	0	0	0	0	0	0	0	0	0	0
H.840__B.005	H.840	B.005	136	835	0	16	31	64	0	0	0	0	0	28	10	0	1	0	5	0	0	4	0	0	0	0	0	0	0	0	4	0	0	0	0	0	0	0	5	0	0	0	0	0	1	9	0	0	0
H.860__B.005	H.860	B.005	191	2737	0	0	313	14086	0	0	0	0	0	0	0	0	8	0	1	0	1	12	0	0	0	0	0	0	0	0	8	0	0	0	0	0	0	0	102	0	0	0	0	0	13	0	0	0	0
H.880__B.005	H.880	B.005	181	7	0	0	2357	4578	1	0	0	0	0	1	0	0	27	0	0	2	0	17	0	0	0	0	0	0	0	0	0	0	0	0	1	0	0	0	184	0	0	0	0	0	104	0	0	0	0
H.900__B.005	H.900	B.005	295	540	0	48	0	0	0	1	0	14	0	0	0	1	5	0	1	0	0	1	0	0	0	0	0	0	0	0	0	0	0	0	0	0	0	0	25	0	0	0	0	0	50	0	0	0	0
H.920__B.005	H.920	B.005	1145	1560	0	67	95	79	0	28	1	0	0	0	20	0	16	0	20	13	1	196	0	0	0	0	0	0	0	1	366	0	0	0	0	0	0	0	74	0	0	14	0	0	3	4	0	0	0
H.940__B.005	H.940	B.005	474	647	0	2	130	1114	0	1	0	0	0	168	6	0	39	0	167	0	0	57	0	0	0	0	0	0	0	0	59	0	4	0	0	0	0	0	127	0	0	1	0	0	2	6	0	1	0
H.960__B.005	H.960	B.005	139	3514	0	0	1575	12310	0	0	0	0	0	0	0	0	13	0	0	0	0	3	0	0	0	0	0	0	0	0	45	0	2	0	0	0	0	0	91	0	0	0	0	0	3	0	0	0	0
H.980__B.005	H.980	B.005	128	0	0	1	135	544	1	0	0	0	0	3	0	0	14	0	0	0	0	0	0	0	0	0	0	0	0	0	0	0	0	0	8	0	0	0	7	0	0	0	0	0	36	0	0	0	0
H.000__B.010	H.000	B.010	48	0	3128	0	0	0	0	0	0	0	0	0	0	0	30	0	0	0	0	0	1	0	0	0	0	0	0	0	0	0	0	0	85	0	0	0	112	0	0	0	0	0	7	0	0	0	0
H.020__B.010	H.020	B.010	5	0	60	0	0	0	0	0	0	0	0	0	0	0	25	0	0	0	1	0	1	0	0	0	0	0	0	0	0	6	0	0	3	0	0	0	8	0	0	0	0	0	5	0	0	0	0
H.040__B.010	H.040	B.010	8	0	3	0	0	0	3	0	0	0	10	0	0	0	169	0	0	0	0	0	0	0	0	0	0	0	0	0	0	3	0	0	83	0	0	0	13	0	0	0	0	0	3	0	0	0	0
H.060__B.010	H.060	B.010	13	0	14	4	7	0	0	0	0	0	252	0	0	0	62	0	0	0	0	0	0	0	0	0	0	0	0	0	0	0	0	0	97	0	0	0	9	0	0	0	0	0	77	0	0	0	0
H.080__B.010	H.080	B.010	15	0	8	1	1	0	0	0	0	0	2338	0	0	0	17	0	0	0	0	0	0	0	0	0	0	0	0	0	0	2	0	0	91	0	0	0	35	0	0	0	0	0	109	0	0	0	0
H.120__B.010	H.120	B.010	49	0	26	0	5	0	0	0	0	0	0	0	0	0	3	0	0	0	0	3	0	0	1	0	0	0	0	0	0	2	0	0	3	0	0	0	5	0	0	0	0	0	7	0	0	0	0
H.140__B.010	H.140	B.010	40	0	0	0	0	0	0	0	0	0	0	0	0	0	348	0	0	0	0	0	0	0	0	0	0	0	0	0	0	146	0	0	1286	0	0	0	90	0	0	0	0	0	89	0	0	0	0
H.160__B.010	H.160	B.010	72	0	63	0	0	0	0	0	11	0	710	0	0	0	193	0	0	0	0	0	0	0	0	0	0	0	0	0	0	0	0	0	588	0	0	0	59	0	0	0	0	0	806	0	0	0	0
H.180__B.010	H.180	B.010	1	0	1	0	1	0	0	0	0	0	298	0	0	0	4	0	0	0	0	0	0	0	0	0	0	0	0	0	0	0	0	0	37	0	0	0	10	0	0	0	0	0	15	0	0	0	0
H.200__B.010	H.200	B.010	90	0	62	9	43	0	0	0	0	18	42	3	0	4	109	0	2	36	0	4	3	12	0	2	1	0	0	0	0	6	1	0	131	0	15	0	48	0	1	15	0	0	28	8	1	0	6
H.220__B.010	H.220	B.010	2	0	0	0	0	0	3	0	0	3	0	0	0	0	64	0	0	0	0	0	0	0	0	0	155	0	0	0	0	6	0	0	73	0	0	0	15	0	0	0	0	0	28	0	0	0	0
H.240__B.010	H.240	B.010	0	0	9	0	0	0	0	0	0	0	0	0	0	0	0	0	0	0	0	0	0	0	0	0	0	0	0	0	0	0	0	0	0	0	0	0	0	0	0	0	0	0	0	0	0	0	0
H.260__B.010	H.260	B.010	0	0	32	0	0	0	26	0	0	0	0	0	0	0	19	0	0	0	0	0	0	0	0	0	104	0	0	0	0	0	0	0	8	0	0	0	23	0	0	0	0	0	0	0	0	0	0
H.280__B.010	H.280	B.010	0	0	0	0	0	0	0	0	0	53	0	0	0	0	16	0	0	0	0	0	0	0	0	0	190	0	0	0	0	0	0	0	0	0	0	0	0	0	0	0	0	0	0	0	0	0	0
H.300__B.010	H.300	B.010	27	0	23	2	15	0	0	0	1	21	14	1	0	1	85	0	0	1	0	0	2	3	0	0	1	0	3	0	0	6	0	1	132	0	4	0	28	0	0	2	0	0	51	1	0	0	4
H.320__B.010	H.320	B.010	0	0	0	0	0	0	1	0	0	0	0	0	0	0	162	0	0	0	0	0	0	0	0	0	222	0	0	0	0	30	0	0	396	0	0	0	17	0	0	0	0	0	60	0	0	0	0
H.340__B.010	H.340	B.010	0	0	0	0	0	0	0	0	0	4	0	0	0	0	0	0	0	0	0	0	0	0	0	0	555	0	0	0	0	40	0	0	0	0	0	0	21	0	0	0	11	0	0	0	0	0	0
H.360__B.010	H.360	B.010	3	0	17	0	0	0	0	0	0	0	0	0	0	0	190	0	0	0	0	0	0	0	0	0	7024	0	0	0	0	0	0	0	151	0	0	0	8	0	0	0	0	1	31	0	0	0	0
H.380__B.010	H.380	B.010	0	0	47	0	0	0	0	0	0	286	0	0	0	0	208	0	0	0	0	0	0	0	0	0	470	0	0	0	0	0	0	0	48	0	0	0	441	0	0	0	0	0	16	0	0	0	0
H.400__B.010	H.400	B.010	0	0	0	0	0	0	0	0	0	0	0	0	0	0	0	0	0	0	0	0	0	0	0	0	0	0	0	0	0	0	0	0	1	0	0	0	2	0	0	0	0	0	0	0	0	0	0
H.420__B.010	H.420	B.010	1	0	44	0	0	0	0	0	0	0	0	0	0	0	0	0	0	0	0	0	0	0	0	0	0	0	0	0	0	0	0	0	0	0	0	0	13	0	0	0	0	0	4	0	0	0	0
H.440__B.010	H.440	B.010	6	0	1762	0	0	0	93	0	0	0	0	0	0	0	37	0	1	0	0	0	0	0	0	0	0	0	0	0	0	1	0	0	1	0	0	0	4	0	0	0	0	0	66	0	0	0	0
H.460__B.010	H.460	B.010	338	0	476	2	0	0	0	0	0	0	0	0	0	0	34	0	0	13	0	0	0	0	0	0	0	0	0	0	1	25	1	0	173	0	0	0	28	0	0	0	0	0	179	0	0	0	0
H.480__B.010	H.480	B.010	182	2	0	25	0	0	1	18	0	3	0	0	0	0	57	0	13	14	0	42	1	2	0	0	0	0	0	1	9	4	1	0	198	0	4	0	11	0	3	1	0	1	110	1	0	0	0
H.500__B.010	H.500	B.010	0	0	0	0	0	0	0	0	0	0	0	0	0	0	7	0	0	0	0	0	0	0	0	0	0	0	0	0	0	0	0	0	1	0	0	0	5	0	0	0	0	0	4	0	0	0	0
H.520__B.010	H.520	B.010	1	1	1382	0	0	0	0	0	0	0	0	0	0	0	3	0	3	0	0	0	0	0	0	0	0	0	0	0	0	0	0	0	2	0	0	0	18	0	0	0	0	0	19	0	0	0	0
H.540__B.010	H.540	B.010	0	0	995	0	0	0	27	0	0	0	0	0	0	0	2	0	0	0	0	0	0	0	0	0	0	0	0	0	0	0	0	0	0	0	0	0	0	0	0	0	0	0	3	0	0	0	0
H.560__B.010	H.560	B.010	14	0	0	0	0	0	0	0	0	0	0	0	0	0	5	0	0	0	0	0	0	0	0	0	0	0	0	0	3	2	0	0	89	0	0	0	0	0	0	0	0	0	17	0	0	0	0
H.580__B.010	H.580	B.010	38	0	0	1	0	0	6	1	0	0	0	0	0	0	22	0	2	30	0	2	1	0	0	0	0	0	0	0	1	0	0	0	92	0	0	0	9	0	2	0	0	0	35	1	0	0	0
H.600__B.010	H.600	B.010	104	0	0	0	0	0	3	0	0	0	0	0	0	0	32	0	0	0	0	12	0	0	0	0	0	0	0	0	0	10	0	0	80	0	0	0	3	0	0	0	0	0	329	0	0	0	0
H.620__B.010	H.620	B.010	617	0	0	0	0	0	29	1	0	0	0	0	0	0	181	0	0	0	0	0	0	0	0	0	0	0	0	0	1	34	0	0	485	0	0	0	2	0	0	0	0	0	548	0	0	0	0
H.640__B.010	H.640	B.010	1007	0	0	0	0	0	12	0	0	0	0	1	0	0	3468	0	0	0	0	0	0	0	0	0	0	0	0	0	0	0	0	0	1640	0	0	0	0	0	0	0	0	0	3230	0	0	0	0
H.660__B.010	H.660	B.010	71	28	0	8	0	11	163	52	1	0	0	38	1	0	76	0	24	1864	0	9	0	0	0	0	0	0	0	6	2	0	5	0	149	0	0	18	13	2	0	1	0	7	75	7	1	0	0
H.680__B.010	H.680	B.010	434	18920	0	458	6	1	21	263	0	4	0	0	5	1	41	0	75	0	0	18	0	0	0	0	0	0	0	13	64	0	12	14	43	1	1	1	107	0	0	22	0	6	113	10	2	31	0
H.700__B.010	H.700	B.010	45	1	0	0	1	0	6	10	0	1	0	0	0	0	19	0	0	0	0	3	0	0	0	0	0	0	0	0	0	9	0	0	119	0	2	0	14	0	0	0	0	0	109	0	0	0	0
H.720__B.010	H.720	B.010	42	0	1	0	0	0	53	0	0	0	0	0	0	0	1098	0	0	0	0	0	0	0	0	0	0	0	0	0	14	20	0	0	598	0	0	0	0	0	0	0	0	0	223	0	0	0	0
H.740__B.010	H.740	B.010	33	0	0	0	0	0	0	0	0	0	0	5	0	0	32	0	0	0	0	0	0	0	0	0	0	0	0	0	0	0	0	0	379	0	0	0	4	0	0	0	0	0	29	0	0	0	0
H.760__B.010	H.760	B.010	80	3	0	1	1	1	242	7	0	0	0	142	0	0	360	0	2	115	0	4	0	0	0	0	0	0	0	4	0	0	1	0	169	0	0	0	13	1	0	0	0	2	519	0	0	0	0
H.780__B.010	H.780	B.010	147	7778	0	27	0	0	2	6	0	0	0	6	0	0	11	0	1	0	0	0	0	0	0	0	0	0	0	1	0	0	0	0	12	0	0	0	10	0	0	1	0	0	185	1	0	30	0
H.800__B.010	H.800	B.010	243	1190	0	87	8	0	0	3	0	0	0	0	41	0	29	0	95	1	0	2	0	0	0	0	0	0	0	65	0	0	0	0	0	0	18	3	2	0	0	1	0	0	25	17	24	0	0
H.820__B.010	H.820	B.010	4	34	0	2	6	7	0	14	1	0	0	1	88	0	2	0	4	2	0	10	0	0	0	0	0	0	0	0	96	0	1	0	0	0	0	0	2	0	0	0	0	0	36	0	0	0	0
H.840__B.010	H.840	B.010	10	48	0	0	25	3	1	1	1	0	0	4	339	0	56	0	2	0	9	21	0	0	0	0	0	0	0	0	57	0	0	0	0	1	0	0	5	0	0	0	0	0	7	10	1	0	0
H.860__B.010	H.860	B.010	66	71	0	0	30	123	0	0	0	0	0	1	0	0	74	0	0	0	0	0	0	0	0	0	0	0	0	0	0	0	1	0	0	0	0	0	6	0	0	0	0	0	96	1	0	0	0
H.880__B.010	H.880	B.010	8	0	0	0	0	0	50	0	0	0	0	4	0	0	28	0	0	0	0	0	0	0	0	0	0	0	0	0	0	0	0	0	0	0	0	0	6	0	0	0	0	0	9	0	0	0	0
H.900__B.010	H.900	B.010	25	30	0	7	3	0	0	0	0	0	0	1	0	0	21	0	7	3	0	2	0	0	0	0	0	0	0	1	1	0	0	0	0	0	0	0	2	0	0	0	0	0	117	1	1	0	0
H.920__B.010	H.920	B.010	4	11	0	0	0	3	0	2	0	0	0	1	5	0	3	0	0	0	0	70	0	0	0	0	0	0	0	0	23	0	0	0	0	0	0	0	2	0	0	0	0	0	10	0	0	0	0
H.940__B.010	H.940	B.010	2	16	0	0	6	8	1	1	0	0	0	1	76	0	52	0	0	0	0	5	0	0	0	0	0	0	0	0	21	0	1	0	0	0	0	0	3	0	0	1	0	1	3	1	0	0	0
H.960__B.010	H.960	B.010	58	104	0	0	4	30	0	0	0	0	0	1	0	0	48	0	0	0	0	0	0	0	0	0	0	0	0	0	0	0	0	0	0	0	0	0	13	0	0	0	0	0	62	0	0	0	0
H.980__B.010	H.980	B.010	0	0	0	0	0	1	305	0	0	0	0	0	0	0	277	0	0	1	0	0	0	0	0	0	0	0	0	0	0	0	0	0	0	0	0	0	67	0	0	0	0	0	47	0	0	0	0
H.020__B.015	H.020	B.015	133	0	8	0	0	0	0	0	0	0	0	0	0	0	323	0	0	0	0	0	0	0	0	0	1	0	0	0	0	1	0	0	2	0	0	0	49	0	0	0	0	0	86	0	0	0	0
H.040__B.015	H.040	B.015	8	0	0	0	0	0	0	0	0	0	0	0	0	0	0	0	0	0	0	0	0	0	0	0	0	0	0	0	0	0	0	0	0	0	0	0	1	0	0	0	0	0	2	0	0	0	0
H.060__B.015	H.060	B.015	235	0	37	4	0	0	0	0	0	0	10	0	0	0	375	0	0	0	1	0	0	0	0	0	0	0	0	0	0	173	0	0	276	0	0	0	234	0	0	0	0	0	81	0	0	0	0
H.080__B.015	H.080	B.015	0	0	143	0	0	0	0	0	0	0	0	0	0	0	238	0	0	0	0	0	0	0	0	0	0	0	0	0	0	2	0	0	0	0	0	0	17	0	0	0	0	0	1	0	0	0	0
H.100__B.015	H.100	B.015	1393	0	7560	2	0	0	0	0	0	0	0	0	0	0	219	0	0	0	0	0	0	0	0	0	0	0	0	0	0	0	0	0	4	0	0	0	532	0	0	0	0	0	1425	0	0	0	0
H.120__B.015	H.120	B.015	37	0	96	0	0	0	0	0	0	0	0	0	0	0	160	0	0	0	0	0	0	0	0	0	0	0	0	0	0	2	0	0	8	0	0	0	7	0	0	0	0	0	76	0	0	0	0
H.140__B.015	H.140	B.015	11	0	0	0	0	0	0	0	0	0	0	0	0	0	40	0	0	0	0	0	1	0	0	0	0	0	0	0	0	9	0	0	5	0	0	0	61	0	0	0	0	0	25	0	0	0	0
H.160__B.015	H.160	B.015	473	0	2	914	0	0	0	0	0	0	0	0	0	0	719	0	0	0	0	0	0	0	0	0	0	0	0	0	0	18	0	0	30	0	0	0	74	0	0	0	0	0	42	0	0	0	0
H.180__B.015	H.180	B.015	0	0	22	0	0	0	0	0	0	0	0	0	0	0	26	0	0	0	0	0	0	0	0	0	0	0	0	0	0	0	0	0	5	0	0	0	0	0	0	0	0	0	1	0	0	0	0
H.200__B.015	H.200	B.015	0	0	1	0	0	0	0	0	0	0	0	0	0	0	1097	0	0	0	0	0	0	0	0	0	0	0	0	0	0	81	0	0	1537	0	0	0	6	0	0	0	0	0	1	0	0	0	0
H.220__B.015	H.220	B.015	0	0	0	0	0	0	0	0	0	0	0	0	0	0	41	0	0	0	0	0	0	0	0	0	3589	0	0	0	0	0	0	0	6	0	0	0	0	0	0	0	0	0	12	0	0	0	0
H.240__B.015	H.240	B.015	0	0	0	0	0	0	0	0	0	0	0	0	0	0	20	0	0	0	0	0	0	0	0	0	540	0	0	0	0	272	0	0	0	0	0	0	0	0	0	0	2	0	8	0	0	0	0
H.260__B.015	H.260	B.015	0	0	0	0	0	0	0	0	0	0	0	0	0	0	129	0	0	0	0	0	0	0	0	0	287	0	0	0	0	0	0	0	116	0	0	0	19	0	0	0	0	0	1	0	0	0	0
H.280__B.015	H.280	B.015	0	0	0	0	0	0	0	0	0	0	0	0	0	0	23	0	0	0	0	0	0	0	0	0	1058	0	0	0	0	12	0	0	4	0	0	0	2	0	0	0	0	0	4	0	0	0	0
H.300__B.015	H.300	B.015	0	0	0	0	0	0	0	0	0	0	0	0	0	0	6	0	0	0	0	0	0	0	0	0	0	0	0	0	0	2	0	0	624	0	0	0	5	0	0	0	0	0	0	0	0	0	0
H.320__B.015	H.320	B.015	0	0	0	0	0	0	1	0	0	0	0	0	0	0	1030	0	0	0	0	0	0	0	0	0	3302	0	0	0	0	0	0	0	36	0	0	0	2	0	0	0	0	0	1	0	0	0	0
H.340__B.015	H.340	B.015	0	0	0	0	0	0	0	0	0	0	0	0	0	0	1	0	0	0	0	0	0	0	0	0	2134	0	0	0	0	0	0	0	0	0	0	0	0	0	0	0	0	0	1	0	0	0	0
H.360__B.015	H.360	B.015	0	0	21	0	0	0	1	0	0	0	0	0	0	0	430	0	0	0	0	0	0	0	0	0	4339	0	0	0	0	0	0	0	375	0	0	0	181	0	0	0	0	0	16	0	0	0	0
H.380__B.015	H.380	B.015	0	0	1	0	0	0	0	0	0	0	0	0	0	0	363	0	0	0	0	0	0	0	0	0	44	0	0	0	0	0	0	0	0	0	0	0	0	0	0	0	0	0	0	0	0	0	0
H.400__B.015	H.400	B.015	4	1	110	3	0	0	2	5	0	38	1	0	0	4	40	0	23	72	0	11	36	0	0	32	2	0	8	0	0	42	5	1	3	0	1	0	19	0	0	6	0	0	0	7	0	0	0
H.420__B.015	H.420	B.015	0	0	57	1	0	0	0	0	0	0	0	0	0	0	27	0	0	0	0	0	0	0	0	0	0	0	0	0	0	0	0	0	0	0	0	0	24	0	0	0	0	0	3	0	0	0	0
H.440__B.015	H.440	B.015	0	0	72	0	0	0	242	0	0	0	0	0	0	0	91	0	0	0	0	0	0	0	0	0	0	0	0	0	0	18	0	0	0	0	0	0	2	0	0	0	0	0	1	0	0	0	0
H.460__B.015	H.460	B.015	0	0	0	0	0	0	210	0	0	0	0	0	0	0	132	0	0	0	0	0	0	0	0	0	0	0	0	0	0	35	0	0	0	0	0	0	0	0	0	0	0	0	0	0	0	0	0
H.480__B.015	H.480	B.015	0	0	0	0	0	0	2538	0	0	0	0	0	0	0	22	0	0	0	0	0	0	0	0	0	0	0	0	0	0	6	0	0	0	0	0	0	0	0	0	0	0	0	0	0	0	0	0
H.500__B.015	H.500	B.015	2	1	12	1	0	0	0	0	1	9	0	0	0	0	41	0	1	2	0	1	6	0	0	2	1	0	0	0	0	18	1	0	0	0	2	0	4	0	0	0	0	0	0	1	0	0	0
H.520__B.015	H.520	B.015	7	0	440	0	0	0	0	0	0	0	0	0	0	0	13	0	0	0	0	0	0	0	0	0	0	0	0	0	0	5	0	0	0	0	0	0	5	0	0	0	0	0	244	0	0	0	0
H.540__B.015	H.540	B.015	1	0	430	0	0	0	3703	0	0	0	0	0	0	0	325	0	0	0	0	0	0	0	0	0	0	0	0	0	0	58	0	0	0	0	0	0	13	0	0	0	0	0	1	0	0	0	0
H.560__B.015	H.560	B.015	0	0	4	0	0	0	2793	0	0	0	0	0	0	0	2688	0	0	0	0	0	0	0	0	0	0	0	0	0	0	240	0	0	57	0	0	0	1	0	0	0	0	0	1	0	0	0	0
H.580__B.015	H.580	B.015	4	0	0	0	0	0	6459	0	0	0	0	0	0	0	260	0	0	0	0	0	0	0	0	0	0	0	0	0	0	1	0	0	227	0	0	0	13	0	3	0	0	0	38	0	0	0	0
H.600__B.015	H.600	B.015	19	0	0	0	0	0	2	0	0	0	0	0	0	0	17	0	0	0	0	0	0	0	0	0	0	0	0	0	0	5	0	0	21	0	0	0	1	0	0	0	0	0	54	0	0	0	0
H.620__B.015	H.620	B.015	0	0	0	0	0	0	348	0	0	0	0	0	0	0	4	0	0	0	0	0	0	0	0	0	0	0	0	0	0	59	0	0	4	0	0	0	4	0	0	0	0	0	25	0	0	0	0
H.640__B.015	H.640	B.015	10	0	0	2	0	0	22	0	0	0	0	2	0	0	49	0	0	0	0	0	0	0	0	0	0	0	0	0	0	0	0	0	55	0	0	0	2	0	0	0	0	0	90	0	0	0	0
H.660__B.015	H.660	B.015	0	0	0	0	0	0	312	0	0	0	0	24	0	0	0	0	0	0	0	0	0	0	0	0	0	0	0	0	0	0	0	0	0	0	0	0	5	0	0	0	0	0	115	0	0	0	0
H.680__B.015	H.680	B.015	477	2270	0	34	0	0	225	0	0	0	0	14	0	0	2275	0	0	0	0	0	0	0	0	0	0	0	0	0	0	0	0	0	857	0	0	0	7	0	0	0	0	0	95	3	0	0	0
H.700__B.015	H.700	B.015	29	0	0	0	1	0	138	0	0	0	0	0	0	0	183	0	0	0	0	0	0	0	0	0	0	0	0	0	0	0	0	0	0	0	0	0	19	0	0	0	0	0	83	0	0	0	0
H.720__B.015	H.720	B.015	0	0	0	0	0	0	2805	0	0	0	0	0	0	0	0	0	0	0	0	0	0	0	0	0	0	0	0	0	0	23	0	0	0	0	0	0	0	0	0	0	0	0	5	0	0	0	0
H.740__B.015	H.740	B.015	131	0	281	0	0	0	91	0	0	0	0	0	0	0	0	0	0	0	0	0	0	0	30	0	0	0	0	0	0	77	0	0	401	0	0	0	95	0	0	0	0	0	171	0	0	0	0
H.760__B.015	H.760	B.015	0	0	0	0	0	0	165	0	0	0	0	2	0	0	0	0	0	0	0	0	0	0	0	0	0	0	0	0	0	0	0	0	0	0	0	0	3	0	0	0	0	0	0	0	0	0	0
H.780__B.015	H.780	B.015	41	15	0	18	20	0	10	0	0	0	0	0	0	0	24	0	0	0	0	0	0	0	0	0	0	0	0	0	0	0	0	0	0	0	0	0	0	0	0	0	0	0	0	0	0	0	0
H.800__B.015	H.800	B.015	0	2	0	0	0	0	0	0	0	0	0	0	0	0	4	0	0	0	0	0	0	0	0	0	0	0	0	0	0	0	0	0	0	0	0	0	0	0	0	0	0	0	1	0	0	0	0
H.820__B.015	H.820	B.015	0	0	0	0	0	0	0	0	0	0	0	0	1	0	110	0	0	0	0	0	0	0	0	0	0	0	0	0	0	0	0	0	0	0	0	0	0	0	0	0	0	0	0	0	0	0	0
H.840__B.015	H.840	B.015	0	0	0	0	0	0	0	0	0	0	0	0	0	0	8	0	0	0	0	0	0	0	124	0	0	0	0	0	0	0	0	0	0	0	0	0	0	0	0	0	0	0	0	0	0	0	0
H.860__B.015	H.860	B.015	1	0	0	0	0	0	2	0	0	0	0	0	0	0	67	0	0	0	0	0	0	0	0	0	0	0	0	0	0	0	0	0	0	0	0	0	1	0	0	0	0	0	0	0	0	0	0
H.880__B.015	H.880	B.015	0	0	0	0	0	0	15	0	0	0	0	0	0	0	342	0	0	0	0	0	0	0	0	0	0	0	0	0	0	0	0	0	0	0	0	0	1	0	0	0	0	0	0	0	0	0	0
H.900__B.015	H.900	B.015	1	0	0	0	0	0	0	0	0	0	0	0	0	0	14	0	0	0	0	0	0	0	0	0	0	0	0	0	0	0	0	0	0	0	0	0	0	0	0	0	0	0	1	0	0	0	0
H.920__B.015	H.920	B.015	0	0	0	0	0	0	0	0	0	0	0	0	0	0	81	0	0	0	0	0	0	0	0	0	0	0	0	0	0	0	0	0	0	0	0	0	0	0	0	0	0	0	0	0	0	0	0
H.940__B.015	H.940	B.015	0	0	0	0	0	0	0	0	0	0	0	0	1	0	103	0	0	0	0	0	0	0	0	0	0	0	0	0	7	0	0	0	0	0	0	0	0	0	0	0	0	0	1	0	0	0	0
H.960__B.015	H.960	B.015	6	1	0	0	2	4	6	0	0	0	0	0	0	0	165	0	0	0	0	0	0	0	0	0	0	0	0	0	0	0	0	0	0	0	0	0	1	0	0	0	0	0	0	0	0	0	0
H.980__B.015	H.980	B.015	0	0	0	0	0	0	33	0	0	0	0	0	0	0	408	0	0	0	0	0	0	0	0	0	0	0	0	0	0	0	0	0	0	0	0	0	8	0	0	0	0	0	0	0	0	0	0
H.000__B.020	H.000	B.020	10	0	81	0	0	0	0	0	0	0	0	0	0	0	398	0	0	1	0	0	0	0	0	0	0	0	0	0	0	2	0	0	10	0	0	0	145	0	0	0	0	0	93	0	0	0	0
H.020__B.020	H.020	B.020	188	0	43	0	31	0	0	0	0	0	0	0	0	0	132	0	0	0	0	0	0	0	0	0	0	0	0	0	0	3	0	0	0	0	0	0	31	0	0	0	0	0	5	0	0	0	0
H.040__B.020	H.040	B.020	1321	0	6	14	4	0	0	0	0	0	0	0	0	0	524	0	0	0	0	0	0	0	0	0	0	0	0	0	0	67	0	0	24	0	0	0	603	0	0	0	0	0	15	0	0	0	0
H.060__B.020	H.060	B.020	54	0	12	1	0	0	0	0	0	1	0	0	0	0	144	0	0	0	0	0	0	0	0	0	0	0	0	0	0	1	0	0	83	0	0	0	59	0	0	0	0	0	9	0	0	0	0
H.080__B.020	H.080	B.020	4	0	2	0	0	0	0	0	0	0	0	0	0	0	168	0	0	0	0	0	0	0	0	0	0	0	0	0	0	0	0	0	32	0	0	0	10	0	0	0	0	0	50	0	0	0	0
H.100__B.020	H.100	B.020	7	0	201	0	0	0	0	0	0	0	0	0	0	0	144	0	0	0	0	0	0	0	0	0	0	0	0	0	0	5	0	0	4	0	0	0	23	0	0	0	0	0	21	0	0	0	0
H.120__B.020	H.120	B.020	408	0	266	2	7	0	0	0	0	0	0	0	0	3	741	0	0	0	0	0	0	0	0	0	0	0	0	0	0	0	0	0	1	0	0	0	64	0	0	0	0	0	37	0	0	0	0
H.140__B.020	H.140	B.020	350	0	0	0	28	0	0	0	0	0	0	0	0	0	86	0	0	0	0	0	0	0	0	0	0	0	0	0	0	0	0	0	0	0	0	0	1233	0	0	0	0	0	18	0	0	0	0
H.160__B.020	H.160	B.020	465	0	17	532	0	0	0	0	0	0	0	0	0	0	648	0	0	0	0	0	0	0	0	0	0	0	0	0	0	2	0	0	58	0	0	0	116	0	0	0	0	0	156	0	0	0	0
H.180__B.020	H.180	B.020	2	0	1	0	0	0	0	0	0	0	0	0	0	0	36	0	0	0	0	0	0	0	0	0	0	0	0	0	0	0	0	0	12	0	0	0	9	0	0	0	0	0	18	0	0	0	0
H.200__B.020	H.200	B.020	0	0	0	0	0	0	0	0	0	0	0	0	0	0	153	0	0	0	0	0	0	0	0	0	2	0	0	0	0	2	0	0	17	0	0	0	5	0	0	0	0	0	1	0	0	0	0
H.220__B.020	H.220	B.020	0	0	0	0	0	0	0	0	0	0	0	0	0	0	126	0	0	0	0	0	0	0	0	0	196	0	0	0	0	0	0	0	5	0	0	0	1	0	0	0	3998	0	12	0	0	0	0
H.240__B.020	H.240	B.020	4	0	0	0	1	0	0	0	0	0	0	0	0	0	0	0	0	0	0	0	0	0	0	0	290	0	0	0	0	0	0	0	0	0	0	0	31	0	0	0	0	0	4	0	0	0	0
H.260__B.020	H.260	B.020	0	0	0	0	0	0	0	0	0	0	0	0	0	0	47	0	0	0	0	0	0	0	0	0	1139	0	0	0	0	0	0	0	4	0	0	0	105	0	0	0	0	0	7	0	0	0	0
H.280__B.020	H.280	B.020	12	0	4	0	0	0	4	0	0	0	0	0	0	0	246	0	0	0	0	0	0	0	0	0	197	0	0	0	0	0	0	0	23	0	0	0	13	0	0	0	0	0	7	0	0	0	0
H.300__B.020	H.300	B.020	0	0	0	0	0	0	0	0	0	0	0	0	0	0	280	0	0	0	0	0	0	0	0	0	0	0	0	0	0	6	0	0	11	0	0	0	2	0	0	0	0	0	0	0	0	0	0
H.320__B.020	H.320	B.020	2	0	0	0	0	0	0	0	0	0	0	0	0	0	46	0	0	0	0	0	0	0	0	0	167	0	0	0	0	0	0	0	0	0	0	0	4	0	0	0	4879	0	0	0	0	0	0
H.340__B.020	H.340	B.020	2	0	0	0	0	0	0	0	0	0	0	0	0	0	0	0	0	0	0	0	0	0	0	0	415	0	0	0	0	0	0	0	0	0	0	0	23	0	0	0	0	0	1	0	0	0	0
H.360__B.020	H.360	B.020	1	0	0	0	0	0	0	0	0	0	0	0	0	0	505	0	0	0	0	0	0	0	0	0	1830	0	0	0	0	0	0	0	19	0	0	0	68	0	0	0	0	0	13	0	0	0	0
H.380__B.020	H.380	B.020	1	0	1	0	0	0	0	0	0	0	0	0	0	0	179	0	0	0	0	0	0	0	0	0	88	0	0	0	0	0	0	0	8	0	0	0	1	0	0	0	0	0	22	0	0	0	0
H.400__B.020	H.400	B.020	5	0	56	1	0	0	0	0	0	16	0	1	0	0	23	0	9	20	0	14	3	0	0	1	7	0	0	1	1	3	0	0	0	0	4	0	5	0	2	2	0	1	0	0	0	0	0
H.420__B.020	H.420	B.020	0	0	47	0	0	0	29	0	0	0	0	0	0	0	9	0	0	0	0	0	0	0	0	0	0	0	0	0	0	5	0	0	1	0	0	0	12	0	0	0	0	0	5	0	0	0	0
H.440__B.020	H.440	B.020	0	0	634	0	0	0	542	0	0	0	0	0	0	0	171	0	0	0	0	0	0	0	0	0	0	0	0	0	0	37	0	0	0	0	0	0	7	0	0	0	0	0	1	0	0	0	0
H.460__B.020	H.460	B.020	0	0	3	0	0	0	50	0	0	0	0	0	0	0	25	0	0	0	0	0	0	0	0	0	0	0	0	0	0	2	0	0	0	0	0	0	0	0	0	0	0	0	3	0	0	0	0
H.480__B.020	H.480	B.020	0	0	0	0	0	0	1207	0	0	0	0	0	0	0	63	0	0	0	0	0	0	0	0	0	0	0	0	0	0	0	0	0	12	0	0	0	0	0	0	0	0	0	0	0	0	0	0
H.500__B.020	H.500	B.020	0	1	25	5	0	0	0	0	2	10	0	0	0	0	72	0	3	12	0	0	1	0	0	0	5	0	0	0	0	7	0	0	3	0	0	0	10	0	3	0	0	0	1	0	0	0	0
H.520__B.020	H.520	B.020	0	0	297	0	0	0	59	0	0	0	0	0	0	0	265	0	0	1	0	0	0	0	1	0	0	0	0	0	0	10	0	0	0	0	0	0	8	0	0	0	0	0	108	0	0	0	0
H.540__B.020	H.540	B.020	0	0	166	0	0	0	383	0	0	0	0	0	0	0	253	0	1	0	0	0	0	0	0	0	0	0	0	0	0	29	0	0	0	0	0	0	8	0	0	0	0	0	0	0	0	0	0
H.560__B.020	H.560	B.020	0	0	13	0	0	0	2264	0	0	0	0	0	0	1	244	0	0	0	0	0	0	0	0	0	0	0	0	0	0	7	0	0	0	0	0	0	16	0	0	0	0	0	94	0	0	0	0
H.580__B.020	H.580	B.020	0	0	0	0	0	0	3682	0	0	0	0	0	0	0	257	0	0	0	0	0	0	0	241	0	0	0	0	0	0	0	0	0	0	0	0	0	0	0	0	0	0	0	0	0	0	0	0
H.600__B.020	H.600	B.020	1067	0	0	0	0	0	796	0	0	375	0	0	0	0	44	0	0	0	0	0	107	0	0	0	0	32444	0	0	0	0	0	0	0	0	0	0	0	0	16	0	0	0	0	0	0	0	0
H.620__B.020	H.620	B.020	0	0	0	0	0	0	541	0	0	0	0	0	0	0	82	0	0	0	0	0	0	0	0	0	0	0	0	0	0	19	0	0	0	0	0	0	9	0	0	0	0	0	0	0	0	0	0
H.640__B.020	H.640	B.020	0	0	0	0	0	0	58	0	0	0	0	0	0	0	64	0	0	0	0	0	0	0	0	0	0	0	0	0	0	0	0	0	0	0	0	0	0	0	0	0	0	0	0	0	0	0	0
H.660__B.020	H.660	B.020	0	0	0	0	0	0	610	0	0	0	0	0	0	0	0	0	0	0	0	0	0	0	0	0	0	0	0	0	0	0	0	0	0	0	0	0	0	0	0	0	0	0	0	0	0	0	0
H.680__B.020	H.680	B.020	2	2483	0	0	0	1	4667	0	0	0	0	0	0	0	14	0	0	0	0	0	0	0	0	0	0	0	0	0	0	0	0	0	504	0	0	0	10	0	0	0	0	0	113	0	0	0	0
H.700__B.020	H.700	B.020	0	0	0	0	0	0	97	0	0	0	0	0	0	0	2	0	0	0	0	0	0	0	0	0	0	0	0	0	0	24	0	0	0	0	0	0	0	0	0	0	0	0	3	0	0	0	0
H.720__B.020	H.720	B.020	0	0	0	0	0	0	701	0	0	0	0	0	0	0	40	0	0	0	0	0	0	0	0	0	0	0	0	0	0	1	0	0	0	0	0	0	1	0	0	0	0	0	0	0	0	0	0
H.740__B.020	H.740	B.020	0	0	0	0	0	0	186	0	0	0	0	1	0	0	324	0	0	0	0	0	0	0	0	1	0	0	0	0	0	0	0	0	36	0	0	0	1	0	0	0	0	0	1	0	0	0	0
H.760__B.020	H.760	B.020	0	0	0	0	0	0	269	0	0	0	0	0	0	0	1	0	0	0	0	0	0	0	0	0	0	0	0	0	0	0	0	0	0	0	0	0	0	0	0	0	0	0	0	0	0	0	0
H.780__B.020	H.780	B.020	1	46	0	0	0	0	227	0	0	0	0	0	0	0	0	0	0	0	0	0	0	0	0	0	0	0	0	0	0	0	0	0	7	0	0	0	1	0	0	0	0	0	2	0	0	0	0
H.800__B.020	H.800	B.020	0	0	0	0	0	0	0	0	0	0	0	0	0	0	0	0	0	0	0	0	0	0	0	0	0	0	0	0	0	0	0	0	0	0	0	0	0	0	0	0	0	0	0	0	0	0	0
H.820__B.020	H.820	B.020	0	0	0	0	0	0	0	0	0	0	0	0	0	0	0	0	0	0	0	0	0	0	0	0	0	0	0	0	0	0	0	0	0	0	0	0	0	0	0	0	0	0	0	0	0	0	0
H.840__B.020	H.840	B.020	0	0	0	0	0	0	0	0	0	0	0	0	0	0	73	0	0	0	0	0	0	0	0	0	0	0	0	0	0	0	0	0	0	0	0	0	0	0	0	0	0	0	0	0	0	0	0
H.860__B.020	H.860	B.020	0	0	0	0	0	0	1	0	0	0	0	5	0	0	502	0	0	0	0	0	0	0	0	0	0	0	0	0	0	0	0	0	0	0	0	0	0	0	0	0	0	0	0	0	0	0	0
H.880__B.020	H.880	B.020	0	0	0	0	0	0	24	0	0	0	0	0	0	0	322	0	0	0	0	0	0	0	0	0	0	0	0	0	0	0	0	0	0	0	0	0	3	0	0	0	0	0	1	0	1	0	0
H.900__B.020	H.900	B.020	0	0	0	0	0	0	0	0	0	0	0	0	0	0	4	0	0	0	0	0	0	0	0	0	0	0	0	0	0	0	0	0	0	0	0	0	0	0	0	0	0	0	0	0	0	0	0
H.920__B.020	H.920	B.020	0	0	0	0	0	0	0	0	0	0	0	0	0	0	0	0	0	0	0	0	0	0	0	0	0	0	0	0	0	0	0	0	0	0	0	0	0	0	0	0	0	0	0	0	0	0	0
H.940__B.020	H.940	B.020	0	0	0	0	0	0	0	0	0	0	0	0	0	0	119	0	0	0	0	0	0	0	0	0	0	0	0	0	0	0	0	0	0	0	0	0	0	0	0	0	0	0	0	0	0	0	0
H.960__B.020	H.960	B.020	0	0	0	0	0	0	1	0	0	0	0	1	0	0	180	0	0	0	0	0	0	0	0	0	0	0	0	0	0	0	0	0	0	0	0	0	0	0	0	0	0	0	0	0	0	0	0
H.980__B.020	H.980	B.020	0	0	0	0	0	0	4	0	0	0	0	0	0	0	417	0	0	0	0	0	0	0	0	0	0	0	0	0	0	0	0	0	0	0	0	0	0	0	0	0	0	0	0	0	0	0	0
H.000__B.030	H.000	B.030	16	0	119	46	0	0	0	0	0	0	0	0	0	0	1382	0	0	0	0	0	0	0	0	0	0	0	0	0	0	10	0	0	20	0	1	0	28	0	0	0	0	0	164	0	0	0	0
H.020__B.030	H.020	B.030	6	0	4	0	1	0	0	0	0	0	0	0	0	0	417	0	0	0	0	0	0	0	0	0	0	0	0	0	0	50	0	0	0	0	0	0	416	0	0	0	76	0	62	0	0	0	0
H.040__B.030	H.040	B.030	3	0	0	0	0	0	0	0	0	0	0	0	0	0	355	1	0	0	0	0	0	0	0	0	0	0	0	0	0	135	0	0	7	0	0	0	342	0	0	0	0	0	43	0	0	0	0
H.060__B.030	H.060	B.030	7	0	2	0	2	0	0	0	0	0	0	0	0	0	50	0	0	0	0	0	0	0	0	0	0	0	0	0	0	1	0	0	18	0	0	0	8	0	0	0	0	0	1	0	0	0	0
H.080__B.030	H.080	B.030	0	0	19	0	0	0	0	0	0	0	0	0	0	0	290	0	0	0	0	0	0	0	0	0	0	0	0	0	0	2	0	0	0	0	0	0	7	0	0	0	0	0	7	2	0	0	0
H.100__B.030	H.100	B.030	0	0	14	0	0	0	0	0	0	0	0	0	0	0	907	0	0	0	0	0	0	0	0	0	0	0	0	0	0	19	0	0	0	0	0	0	46	0	0	0	0	0	72	0	0	0	0
H.120__B.030	H.120	B.030	9	0	7	0	0	0	0	0	0	0	0	0	0	0	1855	0	0	0	0	0	0	0	0	0	0	0	0	0	0	514	0	0	1	0	0	0	1262	0	0	0	781	0	554	0	0	0	0
H.140__B.030	H.140	B.030	18	0	4	0	27	0	0	0	0	0	0	0	0	0	1034	0	0	0	0	0	0	0	0	0	0	0	0	0	0	22	0	0	2	0	0	0	492	0	0	0	0	0	133	0	0	0	0
H.160__B.030	H.160	B.030	80	0	42	2	20	0	0	0	0	0	0	0	0	0	2512	0	0	0	0	0	0	0	0	0	0	0	0	0	0	15	0	0	58	0	0	0	29	0	0	0	0	0	133	0	0	0	0
H.180__B.030	H.180	B.030	0	0	11	0	0	0	0	0	0	0	0	0	0	0	280	0	0	0	0	0	0	0	0	0	0	0	0	0	0	3	0	0	3	0	0	0	6	0	0	0	0	0	4	0	0	0	0
H.200__B.030	H.200	B.030	28	0	1	0	0	0	0	0	0	0	0	0	0	0	703	0	0	0	0	0	0	0	0	0	80	0	0	0	0	72	0	0	186	0	0	0	149	0	0	0	0	0	297	0	0	0	0
H.220__B.030	H.220	B.030	2	0	0	0	0	0	0	0	0	0	0	0	0	0	30	0	0	0	0	0	0	0	0	0	15	0	0	0	0	0	0	0	12	0	0	0	37	0	0	0	6486	0	5	0	0	0	0
H.240__B.030	H.240	B.030	0	0	1	0	0	0	0	0	0	0	0	0	0	0	37	0	0	0	0	0	0	0	0	0	1664	0	0	0	0	0	0	0	0	0	0	0	54	0	0	0	3	0	111	0	0	0	0
H.260__B.030	H.260	B.030	0	0	0	0	0	0	0	0	0	0	0	0	0	0	1	0	0	0	0	0	0	0	0	0	249	0	0	0	0	0	0	0	0	0	0	0	38	0	0	0	0	0	67	0	0	0	0
H.280__B.030	H.280	B.030	0	0	0	0	0	0	24	0	0	0	0	0	0	0	570	0	0	0	0	0	0	0	0	0	256	0	0	0	0	22	0	0	0	0	0	0	5	0	0	0	0	0	3	0	0	0	0
H.300__B.030	H.300	B.030	76	0	0	0	0	0	0	0	0	0	0	0	0	0	2342	0	0	0	0	0	0	0	0	0	8	0	0	0	0	65	0	0	115	0	0	0	194	0	0	0	0	0	76	0	0	0	0
H.320__B.030	H.320	B.030	0	0	0	0	0	0	0	0	0	0	0	0	0	0	14	0	0	0	0	0	0	0	0	0	48	0	0	0	0	0	0	0	3	0	0	0	25	0	0	0	1482	0	12	0	0	0	0
H.340__B.030	H.340	B.030	0	0	0	0	0	0	0	0	0	0	0	0	0	0	24	0	0	0	0	0	0	0	0	0	227	0	0	0	0	0	0	0	0	0	0	0	12	0	0	0	3	0	10	0	0	0	0
H.360__B.030	H.360	B.030	0	0	0	0	0	0	0	0	0	0	0	0	0	0	0	0	0	0	0	0	0	0	0	0	131	0	0	0	0	0	0	0	0	0	0	0	25	0	0	0	0	0	9	0	0	0	0
H.380__B.030	H.380	B.030	0	0	0	0	0	0	25	0	0	0	0	0	0	0	258	0	0	0	0	0	0	0	0	0	97	0	0	0	0	4	0	0	0	0	0	0	0	0	0	0	0	0	1	0	0	0	0
H.400__B.030	H.400	B.030	0	0	0	0	0	0	0	0	0	0	0	0	0	0	161	0	0	0	0	0	0	0	0	0	1	0	0	0	0	0	0	0	0	0	0	0	0	0	0	0	0	0	0	0	0	0	0
H.420__B.030	H.420	B.030	0	0	0	0	0	0	0	0	0	0	0	0	0	0	744	0	0	0	0	0	0	0	0	0	0	0	0	0	0	1055	0	0	0	0	0	0	0	0	0	0	0	0	0	0	0	0	0
H.440__B.030	H.440	B.030	1	0	2	0	0	0	42	0	0	0	0	0	0	0	103	0	0	0	0	0	0	0	0	0	0	0	0	0	0	19	0	0	0	0	0	0	0	0	0	0	0	0	0	0	0	0	0
H.460__B.030	H.460	B.030	0	0	0	0	0	0	0	0	0	0	0	0	0	0	0	0	0	0	0	0	0	0	0	0	0	0	0	0	0	0	0	0	0	0	0	0	0	0	0	0	0	0	0	0	0	0	0
H.480__B.030	H.480	B.030	0	0	0	0	0	0	0	0	0	0	0	0	0	0	0	0	0	0	0	0	0	0	0	0	0	0	0	0	0	0	0	0	0	0	0	0	0	0	0	0	0	0	0	0	0	0	0
H.500__B.030	H.500	B.030	0	0	4	0	0	0	0	0	0	0	0	0	0	0	1393	0	0	0	0	0	0	0	0	0	0	0	0	0	0	9	0	0	0	0	0	0	0	0	0	0	0	0	0	0	0	0	0
H.520__B.030	H.520	B.030	0	0	72	0	0	0	0	0	0	0	0	0	0	0	581	0	0	0	0	0	0	0	0	0	0	0	0	0	0	542	0	0	0	0	0	0	0	0	0	0	0	0	0	0	0	0	0
H.540__B.030	H.540	B.030	0	0	1	0	0	0	5	0	0	0	0	0	0	0	16	0	0	0	0	0	0	0	0	0	0	0	0	0	0	5	0	0	0	0	0	0	0	0	0	0	0	0	0	0	0	0	0
H.560__B.030	H.560	B.030	0	0	0	0	0	0	687	0	0	0	0	0	0	0	0	0	0	0	0	0	0	0	0	0	0	0	0	0	0	0	0	0	0	0	0	0	0	0	0	0	0	0	0	0	0	0	0
H.600__B.030	H.600	B.030	0	0	0	0	0	0	181	0	0	0	0	0	0	0	9	0	0	0	0	0	0	0	0	0	113	0	0	0	0	0	0	0	0	0	0	0	0	0	0	0	0	0	0	0	0	0	0
H.620__B.030	H.620	B.030	0	0	0	0	0	0	2372	0	0	0	0	0	0	0	1010	0	0	0	0	0	0	0	0	0	0	0	0	0	0	0	0	0	0	0	0	0	0	0	0	0	0	0	0	0	0	0	0
H.640__B.030	H.640	B.030	0	0	0	0	0	0	7127	0	0	0	0	0	0	0	757	0	0	0	0	0	0	0	0	0	0	0	0	0	0	0	0	0	0	0	0	0	0	0	0	0	0	0	0	0	0	0	0
H.660__B.030	H.660	B.030	0	0	0	0	0	0	7802	0	0	0	0	0	0	0	179	0	0	0	0	0	0	0	0	0	0	0	0	0	0	0	0	0	0	0	0	0	0	0	0	0	0	0	0	0	0	0	0
H.700__B.030	H.700	B.030	0	0	0	0	0	0	16	0	0	0	0	0	0	0	36	0	0	0	0	0	0	0	0	0	0	0	0	0	0	0	0	0	0	0	0	0	0	0	0	0	0	0	0	0	0	0	0
H.720__B.030	H.720	B.030	0	0	0	0	0	0	8733	0	0	0	0	0	0	0	0	0	0	0	0	0	0	0	0	0	0	0	0	0	0	0	0	0	0	0	0	0	0	0	0	0	0	0	0	0	0	0	0
H.740__B.030	H.740	B.030	0	0	1	0	0	0	374	0	0	0	0	0	0	0	292	0	0	0	0	0	0	0	0	0	0	0	0	0	0	32	0	0	0	0	0	0	0	0	0	0	0	0	0	0	0	0	0
H.760__B.030	H.760	B.030	0	0	0	0	0	0	53	0	0	0	0	0	0	0	2	0	0	0	0	0	0	0	0	0	0	0	0	0	0	0	0	0	0	0	0	0	0	0	0	0	0	0	0	0	0	0	0
H.820__B.030	H.820	B.030	0	0	0	0	0	0	0	0	0	0	0	0	0	0	0	1	0	0	0	0	0	0	0	0	0	0	0	0	0	0	0	0	0	0	0	0	0	0	0	0	0	0	0	0	0	0	0
H.840__B.030	H.840	B.030	0	0	0	0	0	0	214	0	0	0	0	0	0	0	0	0	0	0	0	0	0	0	0	0	0	0	0	0	0	0	0	0	0	0	0	0	0	0	0	0	0	0	0	0	0	0	0
H.900__B.030	H.900	B.030	0	0	0	0	0	0	0	0	0	0	0	0	0	0	0	0	0	0	0	0	0	0	0	0	0	0	0	0	0	0	0	0	0	0	0	0	0	0	0	0	0	0	0	0	0	0	0
H.920__B.030	H.920	B.030	0	0	0	0	0	0	0	0	0	0	0	0	0	0	193	0	0	0	0	0	0	0	0	0	0	0	0	0	0	0	0	0	0	0	0	0	0	0	0	0	0	0	0	0	0	0	0
H.980__B.030	H.980	B.030	0	0	0	0	0	0	0	0	0	0	0	0	0	0	0	0	0	0	0	0	0	0	0	0	0	0	0	0	0	0	0	0	0	0	0	0	0	0	0	0	0	0	0	0	0	0	0
H.000__B.050	H.000	B.050	0	0	0	0	0	0	0	0	0	0	0	0	0	0	0	0	0	0	0	0	0	0	0	0	0	0	0	0	0	0	0	0	0	0	0	0	0	0	0	0	0	0	0	0	0	0	0
H.040__B.050	H.040	B.050	0	0	0	0	0	0	0	0	0	0	0	0	0	0	1	0	0	0	0	0	0	0	0	0	0	0	0	0	0	0	0	0	0	0	0	0	0	0	0	0	0	0	0	0	0	0	0
H.060__B.050	H.060	B.050	0	0	0	0	0	0	0	0	0	0	0	0	0	0	192	0	0	0	0	0	0	0	0	0	0	0	0	0	0	0	0	0	0	0	0	0	3	0	0	0	0	0	3	0	0	0	0
H.080__B.050	H.080	B.050	0	0	0	0	0	0	0	0	0	0	0	0	0	0	182	0	0	0	0	0	0	0	0	0	0	0	0	0	0	3	0	0	0	0	0	0	0	0	0	0	0	0	0	0	0	0	0
H.140__B.050	H.140	B.050	0	0	0	0	0	0	0	0	0	0	0	0	0	0	235	0	0	0	0	0	0	0	0	0	0	0	0	0	0	1	0	0	0	0	0	0	0	0	0	0	0	0	0	0	0	0	0
H.160__B.050	H.160	B.050	0	0	0	0	0	0	0	0	0	0	0	0	0	0	446	0	0	0	0	0	0	0	0	0	0	0	0	0	0	2	0	0	0	0	0	0	12	0	0	0	0	0	0	0	0	0	0
H.200__B.050	H.200	B.050	0	0	0	0	0	0	0	0	0	0	0	0	0	0	2	0	0	0	0	0	0	0	0	0	0	0	0	0	0	0	0	0	0	0	0	0	0	0	0	0	0	0	0	0	0	0	0
H.220__B.050	H.220	B.050	0	0	0	0	0	0	0	0	0	0	0	0	0	0	55	0	0	0	0	0	0	0	0	0	0	0	0	0	0	0	0	0	0	0	0	0	0	0	0	0	0	0	0	0	0	0	0
H.240__B.050	H.240	B.050	0	0	0	0	0	0	0	0	0	0	0	0	0	0	15	0	0	0	0	0	0	0	0	0	1	0	0	0	0	0	0	0	0	0	0	0	0	0	0	0	0	0	0	0	0	0	0
H.300__B.050	H.300	B.050	0	0	0	0	0	0	0	0	0	0	0	0	0	0	91	0	0	0	0	0	0	0	0	0	0	0	0	0	0	2	0	0	0	0	0	0	0	0	0	0	0	0	0	0	0	0	0
H.320__B.050	H.320	B.050	0	0	0	0	0	0	1	0	0	0	0	0	0	0	494	0	0	0	0	0	0	0	0	0	25	0	0	0	0	0	0	0	0	0	0	0	0	0	0	0	0	0	0	0	0	0	0
H.400__B.050	H.400	B.050	0	0	0	0	0	0	0	0	0	0	0	0	0	0	777	0	0	0	0	0	0	0	250	0	0	0	0	0	0	0	0	0	0	0	0	0	0	0	0	0	0	0	0	0	0	0	0
H.420__B.050	H.420	B.050	0	0	0	0	0	0	0	0	0	0	0	0	0	0	6	0	0	0	0	0	0	0	0	0	0	0	0	0	0	0	0	0	0	0	0	0	0	0	0	0	0	0	0	0	0	0	0
H.440__B.050	H.440	B.050	0	0	0	0	0	0	0	0	0	0	0	0	0	0	0	0	0	0	0	0	0	0	0	0	0	0	0	0	0	0	0	0	0	0	0	0	0	0	0	0	0	0	0	0	0	0	0
H.460__B.050	H.460	B.050	0	0	0	0	0	0	0	0	0	0	0	0	0	0	0	0	0	0	0	0	0	0	0	0	0	0	0	0	0	0	0	0	0	0	0	0	0	0	0	0	0	0	0	0	0	0	0
H.480__B.050	H.480	B.050	0	0	0	0	0	0	0	0	0	0	0	0	0	0	0	0	0	0	0	0	0	0	0	0	0	0	0	0	0	0	0	0	0	0	0	0	0	0	0	0	0	0	0	0	0	0	0
H.500__B.050	H.500	B.050	0	0	0	0	0	0	0	0	0	0	0	0	0	0	0	0	0	0	0	0	0	0	0	0	0	0	0	0	0	0	0	0	0	0	0	0	0	0	0	0	0	0	0	0	0	0	0
H.520__B.050	H.520	B.050	0	0	0	0	0	0	0	0	0	0	0	0	0	0	0	0	0	0	0	0	0	0	0	0	0	0	0	0	0	0	0	0	0	0	0	0	0	0	0	0	0	0	0	0	0	0	0
H.540__B.050	H.540	B.050	0	0	0	0	0	0	0	0	0	0	0	0	0	0	0	0	0	0	0	0	0	0	0	0	0	0	0	0	0	0	0	0	0	0	0	0	0	0	0	0	0	0	0	0	0	0	0
H.580__B.050	H.580	B.050	0	0	0	0	0	0	0	0	0	0	0	0	0	0	0	0	0	0	0	0	0	0	0	0	0	0	0	2	0	0	0	0	0	0	0	0	0	0	0	0	0	0	0	0	0	0	0
H.600__B.050	H.600	B.050	0	0	0	0	0	0	0	0	0	0	0	0	0	0	0	0	0	0	0	0	0	0	0	0	0	0	0	0	0	0	0	0	0	0	0	0	0	0	0	0	0	0	0	0	0	0	0
H.620__B.050	H.620	B.050	0	0	0	0	0	0	14538	0	0	0	0	0	0	0	0	0	0	0	0	0	0	0	0	0	0	0	0	0	0	0	0	0	0	0	0	0	0	0	0	0	0	0	0	0	0	0	0
H.640__B.050	H.640	B.050	0	0	0	0	0	0	0	0	0	0	0	0	0	0	23	0	0	0	0	0	0	0	0	0	0	0	0	0	0	0	0	0	0	0	0	0	0	0	0	0	0	0	0	0	0	0	0
H.680__B.050	H.680	B.050	0	0	0	0	0	0	0	0	0	0	0	0	0	0	0	0	0	0	0	0	0	0	0	0	0	0	0	0	0	0	0	0	0	0	0	0	0	0	0	0	0	0	0	0	0	0	0
H.700__B.050	H.700	B.050	0	0	0	0	0	0	60	0	0	0	0	0	0	0	0	0	0	0	0	0	0	0	0	0	0	0	0	0	0	0	0	0	0	0	0	0	0	0	0	0	0	0	0	0	0	0	0
H.720__B.050	H.720	B.050	0	0	0	0	0	0	0	0	0	0	0	0	0	0	0	0	0	0	0	0	0	0	6528	0	0	0	0	0	0	0	0	0	0	0	0	0	0	0	0	0	0	0	0	0	0	0	0
H.740__B.050	H.740	B.050	0	0	0	0	0	0	52	0	0	0	0	0	0	0	0	0	0	0	0	0	0	0	0	0	0	0	0	0	0	0	0	0	0	0	0	0	0	0	0	0	0	0	0	0	0	0	0
H.760__B.050	H.760	B.050	0	0	0	0	0	0	379	0	0	0	0	0	0	0	0	0	0	0	0	0	0	0	0	0	0	0	0	0	0	0	0	0	0	0	0	0	0	0	0	0	0	0	0	0	0	0	0
H.780__B.050	H.780	B.050	0	0	0	0	0	0	0	0	0	0	0	0	0	0	0	0	0	0	0	0	0	0	0	0	0	0	0	0	0	0	0	0	0	0	0	0	0	0	0	0	0	0	0	0	0	0	0
H.800__B.050	H.800	B.050	0	0	0	0	0	0	0	0	0	0	0	0	0	0	0	0	0	0	0	0	0	0	0	0	0	0	0	0	0	0	0	0	0	0	0	0	0	0	0	0	0	0	0	0	0	0	0
H.840__B.050	H.840	B.050	0	0	0	0	0	0	0	0	0	0	0	0	0	0	0	0	0	0	0	0	0	0	0	0	0	0	0	0	0	0	0	0	0	0	0	0	0	0	0	0	0	0	0	0	0	0	0
H.860__B.050	H.860	B.050	0	0	0	0	0	0	0	0	0	0	0	0	0	0	0	0	0	0	0	0	0	0	0	0	0	0	0	0	0	0	0	0	0	0	0	0	0	0	0	0	3531	0	0	0	0	0	0
H.880__B.050	H.880	B.050	0	0	0	0	0	0	0	0	0	0	0	0	0	0	109	0	0	0	0	0	0	0	0	0	0	0	0	0	0	0	0	0	0	0	0	0	0	0	0	0	0	0	0	0	0	0	0
H.900__B.050	H.900	B.050	0	0	0	0	0	0	0	0	0	0	0	0	0	0	0	0	0	0	0	0	0	0	0	0	0	0	0	0	0	0	0	0	0	0	0	0	0	0	0	0	0	0	0	0	0	0	0
H.940__B.050	H.940	B.050	0	0	0	0	0	0	0	0	0	0	1	0	0	0	0	0	0	0	0	0	0	0	578	0	0	0	0	0	0	0	0	0	0	0	0	0	0	0	0	0	0	0	0	0	0	0	0
H.960__B.050	H.960	B.050	0	0	0	0	0	0	0	0	0	0	0	0	0	0	0	0	0	0	0	0	0	0	0	0	0	0	0	0	0	0	0	0	0	0	0	0	0	0	0	0	0	0	0	0	0	0	0
H.000__B.100	H.000	B.100	0	0	0	0	0	0	0	0	0	0	0	0	0	0	0	0	0	0	0	0	0	0	0	0	0	0	0	0	0	0	0	0	0	0	0	0	0	0	0	0	0	0	0	0	0	0	0
H.020__B.100	H.020	B.100	0	0	0	0	0	0	0	0	0	0	0	0	0	0	0	0	0	0	0	0	0	0	0	0	0	0	0	0	0	0	0	0	0	0	0	0	0	0	0	0	0	0	0	0	0	0	0
H.060__B.100	H.060	B.100	0	0	0	0	0	0	0	0	0	0	0	0	0	0	0	0	0	0	0	0	0	0	0	0	0	0	0	0	0	0	0	0	0	0	0	0	0	0	0	0	0	0	0	0	0	0	0
H.080__B.100	H.080	B.100	0	0	0	0	0	0	0	0	0	0	0	0	0	0	0	0	0	0	0	0	0	0	0	0	0	0	0	0	0	0	0	0	0	0	0	0	0	0	0	0	0	0	0	0	0	0	0
H.160__B.100	H.160	B.100	0	0	0	0	0	0	0	0	0	0	0	0	0	0	0	0	0	0	0	0	0	0	1333	0	0	0	0	0	0	0	0	0	0	0	0	0	0	0	0	0	0	0	0	0	0	0	0
H.260__B.100	H.260	B.100	0	0	0	0	0	0	0	0	0	0	0	0	0	0	0	0	0	0	0	0	0	0	0	0	0	0	0	0	0	0	0	0	0	0	0	0	0	0	0	0	0	0	0	0	0	0	0
H.280__B.100	H.280	B.100	0	0	0	0	0	0	0	0	0	0	0	0	0	0	0	0	0	0	0	0	0	0	0	0	0	0	0	0	0	0	0	0	0	0	0	0	0	0	0	0	0	0	0	0	0	0	0
H.300__B.100	H.300	B.100	0	0	0	0	0	0	0	0	0	0	0	0	0	0	0	0	0	0	0	0	0	0	0	0	0	0	0	0	0	0	0	0	0	0	0	0	0	0	0	0	0	0	0	0	0	0	0
H.320__B.100	H.320	B.100	0	0	0	0	0	0	0	0	0	0	0	0	0	0	0	0	0	0	0	0	0	0	0	0	0	0	0	0	0	0	0	0	0	0	0	0	0	0	0	0	0	0	0	0	0	0	0
H.340__B.100	H.340	B.100	0	0	0	0	0	0	0	0	0	0	0	0	0	0	0	0	0	0	0	0	0	0	0	0	0	0	0	0	0	0	0	0	0	0	0	0	0	0	0	0	0	0	0	0	0	0	0
H.380__B.100	H.380	B.100	0	0	0	0	0	0	0	0	0	0	0	0	0	0	0	0	0	0	0	0	0	0	0	0	0	0	0	0	0	0	0	0	0	0	0	0	0	0	0	0	0	0	0	0	0	0	0
H.400__B.100	H.400	B.100	0	0	0	0	0	0	0	0	0	0	0	0	0	0	0	0	0	0	0	0	0	0	14886	0	0	0	0	0	0	0	0	0	0	0	0	0	0	0	0	0	0	0	0	0	0	0	0
H.420__B.100	H.420	B.100	0	0	0	0	0	0	0	0	0	0	0	0	0	0	0	0	0	0	0	0	0	0	0	0	0	0	0	0	0	0	0	0	0	0	0	0	0	0	0	0	0	0	0	0	0	0	0
H.440__B.100	H.440	B.100	0	0	0	0	0	0	0	0	0	0	0	0	0	0	0	0	0	0	0	0	0	0	165	0	0	0	0	0	0	0	0	0	0	0	0	0	0	0	0	0	0	0	0	0	0	0	0
H.500__B.100	H.500	B.100	0	0	0	0	0	0	0	0	0	0	0	0	0	0	0	0	0	0	0	0	0	0	1285	0	0	0	0	0	0	0	0	0	0	0	0	0	0	0	0	0	0	0	0	0	0	0	0
H.520__B.100	H.520	B.100	0	0	0	0	0	0	0	0	0	0	0	0	0	0	0	0	0	0	0	0	0	0	0	0	0	0	0	0	0	0	0	0	0	0	0	0	0	0	0	0	0	0	0	0	0	0	0
H.540__B.100	H.540	B.100	0	0	0	0	0	0	0	0	0	0	0	0	0	0	0	0	0	0	0	0	0	0	2320	0	0	0	0	0	0	0	0	0	0	0	0	0	0	0	0	0	0	0	0	0	0	0	0
H.560__B.100	H.560	B.100	0	0	0	0	0	0	0	0	0	0	0	0	0	0	0	0	0	0	0	0	0	0	0	0	0	0	0	0	0	0	0	0	0	0	0	0	0	0	0	0	0	0	0	0	0	0	0
H.620__B.100	H.620	B.100	0	0	0	0	0	0	0	0	0	0	0	0	0	0	0	0	0	0	0	0	0	0	0	0	0	0	0	0	0	0	0	0	0	0	0	0	0	0	0	0	0	0	0	0	0	0	0
H.640__B.100	H.640	B.100	0	0	0	0	0	0	0	0	0	0	0	0	0	0	0	0	0	0	0	0	0	0	451	0	0	0	0	0	0	0	0	0	0	0	0	0	0	0	0	0	0	0	0	0	0	0	0
H.660__B.100	H.660	B.100	0	0	0	0	0	0	0	0	0	0	0	0	0	0	0	0	0	0	0	0	0	0	792	0	0	0	0	0	0	0	0	0	0	0	0	0	0	0	0	0	0	0	0	0	0	0	0
H.700__B.100	H.700	B.100	0	0	0	0	0	0	0	0	0	0	0	0	0	0	0	0	0	0	0	0	0	0	0	0	0	0	0	0	0	0	0	0	0	0	0	0	0	0	0	0	0	0	0	0	0	0	0
H.720__B.100	H.720	B.100	0	0	0	0	0	0	0	0	0	0	0	0	0	0	0	0	0	0	0	0	0	0	0	0	0	0	0	0	0	0	0	0	0	0	0	0	0	0	0	0	0	0	0	0	0	0	0
H.740__B.100	H.740	B.100	0	0	0	0	0	0	0	0	0	0	0	0	0	0	0	0	0	0	0	0	0	0	763	0	0	0	0	0	0	0	0	0	0	0	0	0	0	0	0	0	0	0	0	0	0	0	0
H.800__B.100	H.800	B.100	0	0	0	0	0	0	0	0	0	0	0	0	0	0	0	0	0	0	0	0	0	0	0	0	0	0	0	0	0	0	0	0	0	0	0	0	0	0	0	0	0	0	0	0	0	0	0
H.820__B.100	H.820	B.100	0	0	0	0	0	0	0	0	0	0	0	0	0	0	0	0	0	0	0	0	0	0	207	0	0	0	0	0	0	0	0	0	0	0	0	0	0	0	0	0	0	0	0	0	0	0	0
H.860__B.100	H.860	B.100	0	0	0	0	0	0	0	0	0	0	0	0	0	0	0	0	0	0	0	0	0	0	0	0	0	0	0	0	0	0	0	0	0	0	0	0	0	0	0	0	0	0	0	0	0	0	0
H.880__B.100	H.880	B.100	0	0	0	0	0	0	0	0	0	0	0	0	0	0	0	0	0	0	0	0	0	0	0	0	0	0	0	0	0	0	0	0	0	0	0	0	0	0	0	0	0	0	0	0	0	0	0
H.900__B.100	H.900	B.100	0	0	0	0	0	0	0	0	0	0	0	0	0	0	0	0	0	0	0	0	0	0	9779	0	0	0	0	0	0	0	0	0	0	0	0	0	0	0	0	0	0	0	0	0	0	0	0
H.940__B.100	H.940	B.100	0	0	0	0	0	0	0	0	0	0	0	0	0	0	0	0	0	0	0	0	0	0	0	0	0	0	0	0	0	0	0	0	0	0	0	0	0	0	0	0	0	0	0	0	0	0	0
H.960__B.100	H.960	B.100	0	0	0	0	0	0	0	0	0	0	0	0	0	0	0	0	0	0	0	0	0	0	0	0	0	0	0	0	0	0	0	0	0	0	0	0	0	0	0	0	0	0	0	0	0	0	0
H.980__B.100	H.980	B.100	0	0	0	0	0	0	0	0	0	0	0	0	0	0	50	0	0	0	0	0	0	0	0	0	0	0	0	0	0	0	0	0	0	0	0	0	0	0	0	0	0	0	0	0	0	0	0
[truncated: 1,321 more columns]

## Sheet: After.rarefication
Position	Horizontal	Depth	F_5	F_50	F_28	F_34	F_80	F_145	F_59	F_107	F_222	F_62	F_74	F_56	F_208	F_261	F_1	F_472	F_24	F_117	F_57	F_49	F_113	F_506	F_601	F_386	F_90	F_4574	F_685	F_379	F_102	F_45	F_91	F_451	F_22	F_164	F_89	F_695	F_3	F_1467	F_371	F_93	F_666	F_88	F_2	F_16	F_304	F_688	F_1133
H.000__A.002	H.000	A.002	3	0	102	0	0	0	0	0	0	0	0	0	0	0	4	0	1	0	0	0	7	0	0	0	0	0	0	0	0	0	1	0	2	0	9	0	11	0	0	2	0	3	4	3	0	0	0
H.020__A.002	H.020	A.002	0	0	0	0	0	0	0	0	0	0	0	0	0	0	0	0	0	0	0	0	0	0	0	720	0	0	0	0	0	0	1	0	0	0	13	0	1	0	0	0	0	1	0	0	0	0	0
H.040__A.002	H.040	A.002	0	0	0	0	77	0	0	0	3	1	6	0	0	0	2	492	0	0	201	0	0	0	0	0	0	0	0	0	0	0	1	0	0	0	0	0	5	0	0	0	1	0	0	0	0	0	0
H.060__A.002	H.060	A.002	0	0	1	0	1	0	0	0	1	0	396	0	0	0	0	0	0	0	0	0	0	0	0	0	0	0	0	0	0	0	31	0	1	0	4	0	1	0	0	19	0	13	0	8	0	0	0
H.080__A.002	H.080	A.002	0	0	1	0	10	0	0	0	0	0	25	0	0	0	0	0	0	0	0	1	0	0	0	0	0	0	0	0	0	0	0	0	0	2	10	0	7	0	0	3	0	7	1	8	98	0	0
H.100__A.002	H.100	A.002	8	0	42	3	2	0	0	0	0	1	0	0	0	0	3	0	0	1	0	0	2	0	0	1	1	0	0	0	0	3	2	0	0	0	11	0	90	0	0	0	0	4	3	1	0	0	0
H.120__A.002	H.120	A.002	0	0	0	0	0	0	0	0	120	0	0	0	0	0	0	1	0	0	1	0	1	1	0	331	0	0	0	0	0	0	0	0	0	0	2	0	3	0	0	6	0	4	0	11	0	0	0
H.140__A.002	H.140	A.002	0	0	0	0	0	0	0	0	0	0	1	0	0	0	0	665	0	0	135	0	0	0	0	0	0	0	0	0	0	0	0	0	0	0	3	0	2	0	0	0	0	0	0	0	0	0	0
H.160__A.002	H.160	A.002	0	0	0	0	5	0	0	0	0	0	213	0	0	0	0	0	0	0	0	0	0	0	0	0	0	0	0	0	0	0	4	0	2	0	8	0	4	0	0	42	0	0	0	1	0	0	0
H.180__A.002	H.180	A.002	0	0	1	0	0	0	0	0	0	0	6	0	0	0	0	0	0	0	0	0	3	0	0	0	1	0	0	0	0	0	0	0	0	0	1	0	0	0	0	0	0	0	0	2	0	0	0
H.200__A.002	H.200	A.002	0	0	1	0	0	0	0	0	0	0	1	2	0	0	0	0	0	0	94	0	0	0	0	0	0	0	4	0	0	0	0	0	0	82	1	0	0	0	0	0	0	0	0	1	0	0	0
H.220__A.002	H.220	A.002	0	0	0	0	0	0	0	0	0	0	0	0	0	0	0	0	0	0	30	0	0	0	0	0	0	0	0	0	0	0	21	0	0	0	43	0	0	0	0	211	0	3	0	4	0	0	0
H.240__A.002	H.240	A.002	0	0	1	0	0	0	0	0	129	26	0	110	0	0	0	0	0	0	204	10	6	5	0	0	2	0	0	0	0	0	0	0	0	0	4	2	0	0	0	0	0	2	1	2	0	0	0
H.260__A.002	H.260	A.002	0	0	0	0	0	0	0	0	51	0	0	0	0	0	0	0	2	0	0	0	0	0	0	0	1	0	0	0	0	1	0	0	0	196	31	0	1	0	0	0	0	1	0	8	0	0	0
H.280__A.002	H.280	A.002	0	0	0	0	0	0	0	0	0	2	0	0	0	0	0	0	6	1	0	0	124	0	0	1	0	0	0	0	0	1	0	0	0	2	7	0	0	0	0	0	0	0	0	0	0	0	0
H.300__A.002	H.300	A.002	0	0	0	0	0	0	0	0	0	0	0	38	0	0	0	0	0	0	74	0	0	0	0	0	0	0	0	0	0	0	0	0	0	675	0	0	0	0	0	0	0	9	0	16	0	0	0
H.320__A.002	H.320	A.002	0	0	0	0	0	0	0	0	0	37	0	1	0	0	0	0	80	0	0	0	300	0	0	0	0	0	0	0	0	0	0	0	0	0	2	0	1	0	0	0	0	1	0	10	0	0	0
H.340__A.002	H.340	A.002	0	0	0	0	0	0	0	0	0	0	0	0	0	0	0	0	7	0	0	0	1	0	0	0	1	0	0	0	0	0	0	0	0	121	3	0	0	0	0	0	0	3	0	1	0	0	0
H.360__A.002	H.360	A.002	0	0	0	0	0	0	0	0	395	0	0	9	0	0	0	0	0	0	113	0	6	0	0	66	0	0	226	0	0	0	0	0	0	0	46	0	0	0	0	0	0	0	0	0	0	0	0
H.380__A.002	H.380	A.002	0	0	0	1	0	0	0	0	0	1	0	0	0	0	0	0	0	0	374	0	0	0	0	0	0	0	0	0	0	0	4	0	0	71	137	0	0	0	0	11	0	8	0	0	0	0	0
H.400__A.002	H.400	A.002	0	0	2	0	0	0	0	0	0	0	0	0	0	0	0	0	6	1	0	0	7	0	0	0	0	0	0	0	0	2	0	0	0	4	163	0	1	0	0	0	0	5	0	9	0	0	0
H.420__A.002	H.420	A.002	1	0	5	0	0	0	0	0	0	0	0	0	0	0	1	0	4	0	0	0	0	0	0	0	0	0	135	0	0	0	0	0	0	17	46	2	0	0	0	0	0	4	1	15	0	0	0
H.440__A.002	H.440	A.002	1	0	102	1	0	0	0	0	1	1	0	0	0	0	0	0	2	0	0	0	0	1	0	0	0	0	329	0	0	0	0	0	3	0	0	1	0	0	0	0	0	124	0	20	0	0	0
H.480__A.002	H.480	A.002	0	0	0	0	0	0	0	0	0	0	0	0	0	0	0	0	4	0	0	0	3	0	0	0	0	0	1	0	0	0	0	0	0	0	55	0	0	0	0	0	0	1	0	0	0	0	0
H.500__A.002	H.500	A.002	0	0	0	0	0	0	0	0	699	0	0	0	0	0	0	0	1	10	0	0	53	0	0	0	0	0	0	0	0	0	0	0	0	4	20	0	0	0	0	0	0	0	0	11	0	0	0
H.520__A.002	H.520	A.002	2	0	10	0	0	0	1	0	8	1	0	0	0	1	0	0	1	0	0	0	0	0	0	0	0	0	0	0	0	0	0	0	0	9	105	0	0	0	0	0	0	0	0	0	0	0	0
H.540__A.002	H.540	A.002	1	0	2	0	0	0	0	0	510	0	0	5	0	0	1	0	1	0	0	0	0	0	0	0	0	0	0	0	0	0	1	0	1	6	20	0	1	0	0	0	0	78	1	4	4	0	0
H.560__A.002	H.560	A.002	1	0	0	0	0	0	0	0	155	0	0	0	0	0	0	0	0	0	0	0	0	0	0	0	0	0	0	0	0	220	0	0	0	2	11	0	0	0	0	0	0	0	1	1	0	0	0
H.580__A.002	H.580	A.002	0	0	0	0	0	0	0	12	0	0	0	0	0	0	0	0	2	0	0	0	0	0	0	0	0	0	0	0	0	0	0	0	0	0	3	2	0	0	0	0	0	1	0	0	0	0	0
H.620__A.002	H.620	A.002	0	0	0	0	0	0	0	31	0	0	0	8	0	0	1	0	8	0	0	0	0	0	0	0	0	0	0	0	0	0	0	0	1	0	24	0	1	0	0	367	0	0	0	2	2	0	0
H.640__A.002	H.640	A.002	0	0	0	0	0	0	0	253	0	0	0	16	0	0	0	0	0	0	0	0	0	0	0	0	0	0	0	0	0	0	0	0	1	0	3	0	1	437	0	0	0	0	0	4	170	0	0
H.660__A.002	H.660	A.002	1	0	0	0	0	0	0	574	0	0	0	7	0	0	0	0	0	9	0	0	0	0	0	0	0	0	0	0	0	0	3	0	0	0	5	0	0	0	0	11	0	20	2	14	0	0	0
H.680__A.002	H.680	A.002	0	5	0	1	1	0	0	152	0	0	0	0	0	0	0	0	1	0	0	0	0	0	0	0	0	0	0	1	0	0	0	0	0	103	108	0	0	0	0	49	0	8	0	22	0	0	0
H.700__A.002	H.700	A.002	1	0	0	0	0	0	0	56	0	0	0	0	0	0	0	0	0	0	0	0	0	0	0	0	0	0	0	0	0	0	0	0	0	0	27	0	0	0	0	0	0	0	0	0	0	0	0
H.720__A.002	H.720	A.002	0	0	0	0	0	0	0	248	0	0	0	68	0	0	0	0	7	0	0	0	0	0	0	0	0	0	0	0	0	0	3	0	0	1	129	64	2	0	0	81	0	0	0	10	8	0	0
H.760__A.002	H.760	A.002	0	0	0	0	0	0	0	133	0	0	0	0	0	0	0	0	0	0	0	0	0	0	0	0	0	0	0	0	0	0	1	0	0	0	1	0	0	0	0	0	0	30	0	70	0	0	0
H.780__A.002	H.780	A.002	0	1	0	1	0	0	0	145	0	0	0	0	0	0	0	0	3	0	0	0	0	0	0	0	0	0	0	15	0	0	0	0	0	31	24	137	0	0	0	55	0	92	0	67	1	0	0
H.800__A.002	H.800	A.002	0	4	0	17	0	1	0	13	0	0	0	0	0	0	0	0	6	0	0	2	0	0	0	0	0	0	0	358	0	0	0	0	0	0	0	0	1	0	0	0	0	3	0	19	0	0	0
H.820__A.002	H.820	A.002	4	7	0	1	1	2	0	617	0	0	0	0	5	0	2	0	2	1	0	0	0	0	0	0	0	0	0	0	1	0	6	0	0	0	0	0	0	0	0	1	0	4	0	82	3	0	0
H.840__A.002	H.840	A.002	1	29	0	0	3	4	0	0	8	0	0	179	0	0	0	0	242	0	4	2	0	0	0	0	0	0	0	0	0	0	115	0	0	0	0	0	0	0	0	1	0	0	0	15	105	0	0
H.880__A.002	H.880	A.002	0	11	0	7	0	0	0	0	0	0	0	0	1	0	0	0	102	0	0	0	0	0	0	0	0	0	0	199	0	0	83	0	0	0	0	0	1	0	0	9	0	13	0	56	72	0	0
H.900__A.002	H.900	A.002	0	4	0	3	0	0	0	138	0	0	0	0	0	0	0	0	2	0	0	0	0	0	0	0	0	0	0	520	0	0	9	0	0	0	0	0	0	0	0	1	0	2	0	45	1	0	0
H.920__A.002	H.920	A.002	1	161	0	22	3	1	0	33	1	0	7	4	2	0	0	0	18	0	6	0	0	0	0	0	0	0	1	29	2	0	6	0	0	1	0	235	3	0	0	5	0	4	0	12	0	0	0
H.940__A.002	H.940	A.002	0	6	0	0	0	4	0	0	0	0	0	169	0	0	0	0	7	0	123	0	0	0	0	0	0	0	33	0	0	0	37	0	0	0	0	0	0	0	0	34	0	3	1	7	0	0	0
H.960__A.002	H.960	A.002	3	1	0	0	2	14	1	0	0	0	0	2	0	0	0	0	0	2	0	1	0	0	0	0	0	0	0	0	0	0	13	0	1	53	1	0	2	0	0	1	0	33	1	7	2	0	0
H.980__A.002	H.980	A.002	1	4	0	1	2	0	0	0	0	0	0	9	0	0	0	0	2	1	5	0	0	0	0	0	0	0	0	0	0	0	0	0	0	0	1	0	0	0	0	0	0	0	0	0	1	0	0
H.000__B.000	H.000	B.000	3	0	180	0	0	0	0	0	0	0	2	0	0	0	9	0	0	0	0	0	13	0	0	2	0	0	1	0	0	0	0	0	9	0	4	0	17	0	0	1	0	0	1	1	0	0	0
H.020__B.000	H.020	B.000	0	0	1	0	1	0	0	0	0	0	1	0	0	0	5	1	0	0	0	0	0	0	0	77	0	0	0	0	0	1	0	0	0	0	2	0	17	0	0	89	0	0	0	0	0	0	0
H.040__B.000	H.040	B.000	1	0	2	0	20	0	0	0	310	0	2	0	0	0	3	507	0	2	30	0	0	0	0	0	0	0	0	0	0	0	1	0	2	0	0	0	2	0	0	0	0	0	1	0	0	0	0
H.060__B.000	H.060	B.000	0	0	1	0	0	0	1	0	32	0	524	0	0	0	2	0	0	1	1	0	0	0	0	0	0	0	0	0	0	0	0	4	1	0	3	0	21	0	0	0	0	0	3	1	0	0	0
H.080__B.000	H.080	B.000	7	0	15	1	30	0	0	0	0	2	105	1	0	6	1	0	0	0	0	1	13	1	0	3	0	0	5	0	0	0	2	1	6	3	0	0	8	0	0	6	0	0	5	3	0	0	1
H.100__B.000	H.100	B.000	2	0	404	0	0	0	0	0	2	0	0	0	0	0	0	0	0	0	0	0	3	0	0	0	0	0	0	0	0	0	0	0	0	0	0	0	8	0	0	0	0	0	0	0	0	0	0
H.120__B.000	H.120	B.000	0	0	18	0	0	0	0	0	0	0	0	0	0	0	0	15	0	0	0	0	4	0	0	44	0	0	0	0	0	0	0	0	0	0	1	0	9	0	0	0	0	0	0	0	0	0	0
H.140__B.000	H.140	B.000	0	0	0	0	66	0	0	0	67	0	1	0	0	0	1	676	0	0	47	0	0	0	0	0	0	0	0	0	0	1	0	0	2	1	0	0	0	0	0	0	1	0	0	1	0	0	0
H.160__B.000	H.160	B.000	1	0	1	0	1	0	0	0	8	0	494	0	0	0	1	0	0	50	0	0	0	0	0	0	0	0	0	0	0	0	0	0	1	0	11	0	6	0	0	19	0	0	3	0	0	0	0
H.180__B.000	H.180	B.000	1	0	18	0	35	0	0	0	0	2	208	0	0	1	2	0	0	1	2	0	9	0	0	0	0	0	0	0	0	0	0	0	11	2	0	0	10	0	0	5	0	2	0	4	2	0	0
H.200__B.000	H.200	B.000	2	0	0	4	0	0	0	0	0	4	1	320	0	75	3	0	0	0	137	1	0	0	0	0	0	0	0	0	0	0	0	0	5	0	0	0	2	0	0	2	0	0	0	2	0	0	247
H.220__B.000	H.220	B.000	0	0	0	219	0	0	0	0	0	315	0	2	0	0	0	0	0	0	0	9	0	336	0	0	0	0	0	0	0	0	0	0	0	0	0	0	1	0	0	0	0	0	0	2	0	0	0
H.240__B.000	H.240	B.000	0	0	0	0	0	0	0	0	0	363	0	20	0	0	0	0	0	0	0	3	1	0	0	0	0	0	0	0	0	0	0	0	0	0	0	0	8	0	0	0	0	0	0	1	0	0	0
H.260__B.000	H.260	B.000	12	0	3	0	0	0	1	0	0	50	0	1	0	0	0	0	146	0	0	1	115	0	0	0	1	0	0	0	0	0	0	0	0	0	0	0	19	0	0	36	0	0	0	6	0	0	0
H.280__B.000	H.280	B.000	7	0	799	0	0	0	0	0	0	46	0	0	0	0	0	0	28	0	0	2	6	0	0	0	0	0	0	0	0	0	0	0	0	0	0	0	2	0	0	0	0	1	0	0	0	0	0
H.300__B.000	H.300	B.000	0	0	1	6	0	0	0	0	0	12	0	34	0	443	1	0	0	0	8	0	0	0	0	0	0	0	0	0	0	0	0	0	3	0	0	0	0	0	0	1	0	0	2	0	0	0	240
H.320__B.000	H.320	B.000	0	0	0	50	0	0	0	0	0	110	0	125	0	0	0	0	0	0	0	5	2	416	0	0	0	0	0	0	0	0	0	0	0	0	0	0	0	0	0	0	0	0	0	0	0	0	0
H.340__B.000	H.340	B.000	0	0	0	0	0	0	0	0	0	8	1	18	0	0	0	0	0	0	6	4	4	0	0	0	0	0	0	0	0	0	0	0	0	0	0	0	87	0	0	2	0	0	0	0	0	0	0
H.360__B.000	H.360	B.000	14	0	5	0	0	0	0	0	2	59	0	9	0	0	0	0	102	0	0	11	43	11	0	0	2	0	0	0	0	0	0	0	0	0	0	0	95	0	0	51	0	1	0	0	0	0	0
H.400__B.000	H.400	B.000	1	0	856	0	0	0	0	0	0	0	0	0	0	0	0	0	13	0	0	1	0	0	0	0	0	0	0	0	0	0	0	0	0	0	0	0	26	0	24	0	0	0	0	0	0	0	0
H.420__B.000	H.420	B.000	0	0	437	0	0	0	0	0	0	5	0	0	0	77	0	0	11	0	0	11	0	0	0	0	0	0	0	0	0	0	0	307	0	0	0	0	8	0	0	0	0	0	0	1	0	0	0
H.440__B.000	H.440	B.000	199	0	524	41	0	0	0	0	0	0	0	0	0	5	6	0	48	0	0	1	0	0	0	0	0	0	0	0	0	0	0	0	29	0	0	0	14	0	8	0	0	0	10	0	0	0	0
H.460__B.000	H.460	B.000	366	0	179	8	0	0	0	0	0	4	0	0	0	0	0	0	17	0	0	150	0	1	0	0	0	0	0	0	7	1	0	0	22	0	0	0	5	0	0	2	0	0	13	0	0	0	0
H.480__B.000	H.480	B.000	587	0	0	15	0	0	0	3	0	16	0	0	0	0	0	0	3	0	5	23	2	0	0	0	0	0	0	0	51	0	0	0	6	0	0	0	2	0	110	0	0	0	2	0	0	0	0
H.520__B.000	H.520	B.000	1	0	398	0	0	0	0	0	0	2	0	0	0	65	0	0	49	0	0	10	0	0	0	0	0	0	0	0	0	0	0	391	0	0	0	0	4	0	0	0	0	0	2	1	0	0	0
H.540__B.000	H.540	B.000	20	0	733	0	0	0	0	0	0	0	0	0	0	20	5	0	9	0	0	0	0	0	0	0	0	0	0	0	0	0	0	0	1	0	0	0	35	0	0	0	0	0	28	0	0	0	0
H.560__B.000	H.560	B.000	207	0	98	27	0	0	0	0	0	10	0	0	0	0	0	0	54	162	0	35	0	0	0	0	0	0	0	0	4	224	0	0	16	0	0	0	2	0	0	2	0	0	2	3	0	0	0
H.580__B.000	H.580	B.000	292	0	0	10	0	0	0	38	0	45	0	0	0	0	0	0	11	0	0	81	5	0	0	0	0	0	0	8	24	0	0	0	6	0	0	0	2	0	108	0	0	0	1	1	0	0	0
H.600__B.000	H.600	B.000	55	0	0	19	0	0	0	0	0	0	119	0	0	0	0	0	9	0	0	3	511	0	0	2	0	0	0	0	0	0	0	0	0	0	0	0	0	0	0	0	0	0	0	0	0	0	0
H.620__B.000	H.620	B.000	619	0	0	83	0	0	0	18	0	0	0	1	0	0	0	0	0	0	0	1	0	0	0	0	0	0	0	0	0	0	0	0	4	0	0	0	12	0	0	0	0	0	0	0	0	0	0
H.640__B.000	H.640	B.000	96	0	0	2	1	0	0	42	0	0	0	12	0	0	0	0	0	1	0	2	0	0	0	0	0	0	0	0	0	0	0	0	11	0	0	0	39	1	0	0	0	0	2	0	0	0	0
H.660__B.000	H.660	B.000	2	1	0	310	0	0	0	2	0	0	0	12	0	0	0	0	0	1	0	0	0	0	0	0	0	0	0	1	408	0	0	0	0	0	0	0	5	0	0	19	0	0	0	0	0	0	0
H.700__B.000	H.700	B.000	177	0	0	55	0	0	0	17	0	0	2	0	0	9	0	0	8	0	0	32	4	1	0	0	0	0	0	1	0	0	2	0	0	0	0	0	5	0	3	0	0	0	1	0	0	0	0
H.720__B.000	H.720	B.000	524	0	0	150	0	0	0	31	0	0	0	0	0	5	0	0	4	0	1	4	1	0	0	0	0	0	0	1	0	0	1	0	14	0	0	0	6	0	0	0	0	0	3	0	0	0	0
H.740__B.000	H.740	B.000	108	0	0	0	5	0	0	0	0	0	0	1	0	0	3	0	0	0	0	4	0	0	0	0	0	0	0	0	0	0	0	0	57	0	0	0	5	0	0	0	0	0	30	0	0	0	0
H.760__B.000	H.760	B.000	34	3	0	191	0	0	0	9	0	2	0	53	0	5	3	0	7	135	0	0	0	0	0	0	0	0	0	0	112	0	0	0	2	0	0	0	13	0	0	0	0	1	3	0	0	0	0
H.780__B.000	H.780	B.000	7	364	0	15	0	0	0	1	0	1	0	0	0	0	1	0	20	0	0	1	0	0	0	0	0	0	0	0	2	0	0	0	0	3	0	0	6	0	0	1	0	0	0	1	0	0	0
H.800__B.000	H.800	B.000	376	377	0	176	0	0	0	0	0	0	0	0	0	0	0	0	20	0	0	5	0	0	0	0	0	0	0	0	0	0	0	0	0	0	0	0	0	0	0	0	0	0	0	0	0	0	0
H.820__B.000	H.820	B.000	117	36	0	41	171	0	0	1	0	0	0	0	407	0	0	0	3	179	1	0	0	0	0	0	0	0	0	0	9	0	0	0	0	0	0	0	3	0	0	0	0	0	0	0	0	0	0
H.840__B.000	H.840	B.000	0	741	0	0	123	30	0	0	0	0	0	1	3	0	0	0	6	0	0	6	0	0	0	0	0	0	0	0	55	0	0	0	0	0	0	0	5	0	0	2	0	0	0	0	0	0	0
H.860__B.000	H.860	B.000	0	228	0	0	714	0	0	0	0	0	0	0	0	0	0	0	0	0	0	17	0	0	0	0	0	0	0	0	0	0	4	0	0	0	0	0	6	0	0	1	0	0	0	0	0	0	0
H.880__B.000	H.880	B.000	0	0	0	204	620	134	0	0	0	0	0	6	0	0	0	0	4	0	1	0	0	0	0	0	0	0	0	0	0	0	0	0	0	0	0	0	9	0	0	0	0	0	0	1	0	0	0
H.900__B.000	H.900	B.000	474	67	0	405	0	0	0	0	0	0	0	0	0	0	1	0	3	0	0	8	0	0	0	0	0	0	0	0	0	0	0	0	0	0	0	0	0	0	0	1	0	0	0	0	0	0	0
H.920__B.000	H.920	B.000	25	17	0	95	36	0	0	1	0	0	0	0	798	0	1	0	0	0	0	0	0	0	0	0	0	0	0	0	5	0	0	0	0	0	0	0	2	0	0	0	0	0	0	0	0	0	0
H.940__B.000	H.940	B.000	1	291	0	0	540	88	0	0	0	0	0	0	8	0	0	0	0	0	0	17	0	0	0	0	0	0	0	0	12	0	0	0	0	0	0	0	5	0	0	0	0	0	0	0	0	0	0
H.960__B.000	H.960	B.000	0	394	0	0	245	304	0	1	0	0	0	0	20	0	0	0	1	0	0	2	0	0	0	0	0	0	0	0	0	0	0	0	0	0	0	0	4	0	0	0	0	0	0	0	0	0	0
H.980__B.000	H.980	B.000	9	0	0	718	232	6	0	0	0	0	0	0	0	0	0	0	0	0	0	4	0	0	0	0	0	0	0	0	0	0	0	0	0	0	0	0	3	0	0	0	0	0	0	0	0	0	0
H.020__B.003	H.020	B.003	0	0	105	0	0	0	0	0	0	2	0	0	0	0	1	0	0	0	0	0	0	0	0	0	0	0	0	0	0	0	0	0	0	0	0	0	31	0	0	0	0	0	0	0	0	0	0
H.040__B.003	H.040	B.003	35	0	0	0	0	0	1	0	0	0	14	0	0	0	21	0	0	0	0	0	0	0	0	0	0	0	0	0	0	7	0	0	51	0	0	0	19	0	0	0	0	0	29	0	0	0	0
H.060__B.003	H.060	B.003	50	0	0	1	0	0	0	0	0	0	297	0	0	0	4	0	0	0	0	0	0	0	0	0	0	0	0	0	0	0	0	0	127	0	0	0	6	0	0	0	0	0	28	0	0	0	0
H.080__B.003	H.080	B.003	13	0	0	0	0	0	0	0	0	0	549	0	0	0	1	0	0	1	0	0	0	0	0	0	0	0	0	0	0	0	0	0	17	0	0	0	9	0	0	0	0	0	5	0	0	0	0
H.120__B.003	H.120	B.003	0	0	197	0	0	0	0	0	0	4	0	0	0	0	3	0	0	0	0	0	1	0	0	0	0	0	0	0	0	0	0	0	0	0	0	0	35	0	0	0	0	0	3	0	0	0	0
H.160__B.003	H.160	B.003	16	0	0	3	0	0	0	0	0	0	322	0	0	0	31	0	0	0	0	0	0	0	0	0	0	0	0	0	0	0	0	0	187	0	0	0	16	0	0	0	0	0	9	0	0	0	0
H.180__B.003	H.180	B.003	51	1	17	10	2	0	0	0	0	0	655	0	0	0	1	0	0	0	0	0	0	0	0	0	0	0	0	0	0	0	0	0	20	0	0	0	8	0	0	0	0	0	8	0	0	0	0
H.200__B.003	H.200	B.003	0	0	3	0	0	0	0	0	0	22	0	94	0	0	0	0	0	0	0	4	0	0	0	0	0	0	0	0	0	0	0	9	1	0	0	0	5	0	0	0	0	0	0	0	0	0	1
H.220__B.003	H.220	B.003	0	0	0	486	0	0	0	0	0	186	0	1	0	0	0	0	0	0	0	0	0	0	0	0	0	0	0	0	0	0	0	0	0	0	0	0	1	0	0	0	0	0	1	0	0	0	0
H.240__B.003	H.240	B.003	0	0	0	0	0	0	0	0	0	4	0	59	0	0	0	0	0	0	0	7	0	0	0	0	0	0	0	0	0	0	0	0	3	0	0	0	32	0	0	0	0	0	1	0	0	0	0
H.260__B.003	H.260	B.003	9	0	2	2	0	0	0	0	0	112	0	0	0	0	5	0	22	0	0	74	7	0	0	0	0	0	0	0	0	0	0	0	0	0	0	0	133	0	0	0	0	0	0	0	0	0	0
H.280__B.003	H.280	B.003	124	0	32	0	0	0	0	0	0	629	0	0	0	0	0	0	3	0	0	17	10	0	0	0	1	0	0	0	0	0	0	0	0	0	0	0	13	0	0	0	0	0	2	0	0	0	0
H.300__B.003	H.300	B.003	0	0	0	5	0	0	0	0	0	45	0	21	0	2	0	0	0	0	3	11	1	0	0	0	1	0	0	0	0	0	0	171	0	0	0	0	12	0	0	0	0	0	2	0	0	0	0
H.320__B.003	H.320	B.003	0	0	0	411	0	0	0	0	0	316	0	4	0	0	0	0	0	0	0	1	0	0	0	0	0	0	0	0	0	0	0	0	0	0	0	0	0	0	0	0	0	0	2	0	0	0	0
H.340__B.003	H.340	B.003	0	0	0	0	0	0	0	0	0	7	0	19	0	0	3	0	2	0	0	0	4	0	0	0	0	0	0	0	0	11	0	0	2	0	0	0	114	0	0	0	0	0	1	0	0	0	0
H.360__B.003	H.360	B.003	1	0	0	1	0	0	0	0	0	53	0	0	0	0	0	0	62	0	0	27	14	1	0	0	0	0	0	0	0	0	0	0	0	0	0	0	91	0	0	0	0	0	0	0	0	0	0
H.380__B.003	H.380	B.003	174	0	80	0	0	0	0	0	0	386	0	0	0	0	0	0	32	0	0	50	30	0	0	0	0	0	0	0	0	0	0	0	0	0	0	0	12	0	0	0	0	0	0	0	0	0	0
H.400__B.003	H.400	B.003	4	0	466	0	0	0	0	0	0	0	0	0	0	0	0	0	36	0	0	0	0	0	0	0	0	0	0	0	0	0	0	0	0	0	0	0	18	0	261	0	0	0	0	0	0	0	0
H.420__B.003	H.420	B.003	15	0	714	0	0	0	0	0	0	0	0	0	0	0	0	0	34	0	0	3	0	0	0	0	0	0	0	0	0	0	0	131	0	0	0	0	4	0	1	0	0	0	0	0	0	0	0
H.440__B.003	H.440	B.003	117	0	566	2	0	0	0	0	0	0	0	0	0	0	26	0	2	0	0	0	0	0	0	0	0	0	0	0	0	1	0	0	68	0	0	0	8	0	3	1	0	0	40	0	0	0	0
H.460__B.003	H.460	B.003	10	0	27	0	0	0	0	0	0	0	0	0	0	0	3	0	5	508	0	1	0	0	0	0	0	0	0	0	0	393	0	0	8	0	1	0	0	0	0	0	0	0	3	1	0	0	0
H.480__B.003	H.480	B.003	759	0	0	48	0	0	0	0	0	3	0	0	0	0	11	0	0	0	0	8	5	0	0	0	0	0	0	0	2	0	0	0	22	0	0	0	2	0	45	0	0	0	5	0	0	0	0
H.500__B.003	H.500	B.003	0	0	596	0	0	0	0	0	0	0	0	0	0	0	0	0	109	0	0	1	0	0	0	0	0	0	0	0	0	0	0	0	0	0	0	0	18	0	127	0	0	0	0	0	0	0	0
H.520__B.003	H.520	B.003	36	0	612	0	0	0	0	0	0	0	0	0	0	22	0	0	35	0	0	6	0	0	0	0	0	0	0	0	0	0	0	185	0	0	0	0	3	0	0	0	0	0	2	0	0	0	0
H.540__B.003	H.540	B.003	96	0	427	2	0	0	0	0	0	0	0	0	0	0	29	0	3	0	0	0	0	0	0	0	0	0	0	0	0	0	0	0	79	0	0	0	13	0	10	0	0	0	66	0	0	0	0
H.560__B.003	H.560	B.003	11	0	23	1	0	0	0	0	0	0	0	0	0	0	3	0	0	917	0	0	0	0	0	0	0	0	0	0	0	1	0	0	7	0	0	0	0	0	0	0	0	0	13	0	0	0	0
H.580__B.003	H.580	B.003	780	0	0	62	0	0	0	0	1	9	0	0	0	0	0	0	1	0	0	5	2	0	0	0	0	0	0	0	5	0	0	0	18	0	0	0	4	0	40	0	0	0	0	0	0	0	0
H.600__B.003	H.600	B.003	181	0	0	49	0	0	0	8	0	0	79	0	0	19	0	0	196	0	0	117	6	0	0	0	0	0	0	0	0	0	0	0	0	0	0	0	3	0	0	0	0	0	0	1	0	0	0
H.620__B.003	H.620	B.003	285	0	0	7	0	0	0	10	0	0	0	0	0	527	0	0	6	0	0	0	2	0	0	0	0	0	0	0	0	0	0	0	2	0	0	0	3	0	0	0	0	0	1	0	0	0	0
H.640__B.003	H.640	B.003	136	0	0	0	2	0	0	1	0	0	0	4	0	0	1	0	0	0	0	142	0	0	0	0	0	0	0	0	0	0	0	0	132	0	0	0	1	0	0	0	0	0	161	0	0	0	0
H.660__B.003	H.660	B.003	4	0	0	25	0	1	0	1	0	18	0	0	0	0	0	0	1	0	0	0	0	0	0	0	0	0	0	0	434	0	0	0	0	0	0	0	2	0	0	0	0	0	0	0	0	0	0
H.680__B.003	H.680	B.003	12	388	0	82	0	1	0	0	0	0	0	0	0	0	0	0	6	0	0	0	0	0	0	0	0	0	0	0	139	0	0	0	0	0	0	0	5	0	0	0	0	0	0	0	0	180	0
H.700__B.003	H.700	B.003	109	0	0	39	0	0	0	7	0	0	194	0	0	2	0	0	12	0	0	324	10	1	0	0	0	0	0	0	0	0	0	0	0	0	0	0	2	0	0	3	0	0	0	0	0	0	0
H.720__B.003	H.720	B.003	209	0	0	150	0	0	0	6	0	4	0	0	0	322	0	0	20	0	0	1	3	0	0	0	0	0	0	0	0	0	0	0	5	0	0	0	2	0	0	0	0	0	0	0	0	0	0
H.740__B.003	H.740	B.003	113	0	0	0	1	0	0	1	0	0	0	34	0	0	0	0	0	0	0	34	0	0	0	0	0	0	0	0	0	0	0	0	30	0	0	0	17	0	0	0	0	0	49	5	0	0	0
H.760__B.003	H.760	B.003	216	3	0	4	8	1	1	0	0	0	0	0	0	1	18	0	49	0	0	0	0	0	0	0	0	0	0	0	0	0	0	0	396	0	0	0	5	0	0	0	0	0	67	0	0	0	0
H.780__B.003	H.780	B.003	8	359	0	41	0	0	0	0	0	0	0	0	0	0	0	0	6	0	0	0	0	0	0	0	0	0	0	0	22	0	0	0	0	0	0	0	9	0	0	0	0	0	0	0	0	461	0
H.800__B.003	H.800	B.003	3	381	0	211	0	0	0	0	0	0	0	0	0	0	0	0	16	0	0	50	0	0	0	0	0	0	0	0	7	0	0	0	0	0	0	0	0	0	0	0	0	0	0	0	0	0	0
H.820__B.003	H.820	B.003	12	180	0	290	25	1	0	0	0	0	0	0	206	0	0	0	14	0	0	0	0	0	0	0	0	0	0	0	22	0	0	0	0	0	0	0	4	0	0	3	0	0	0	0	0	0	0
H.840__B.003	H.840	B.003	3	358	1	0	21	486	0	0	0	0	0	0	0	0	0	0	0	0	0	5	0	0	0	0	0	0	0	0	69	0	0	0	0	0	0	0	1	0	0	0	0	0	0	0	0	0	0
H.860__B.003	H.860	B.003	0	36	0	1	29	0	0	0	0	0	1	1	0	0	0	0	1	0	0	4	0	0	0	0	0	0	0	0	0	0	345	0	0	0	0	0	0	0	0	7	0	1	0	9	0	0	0
H.880__B.003	H.880	B.003	1	0	0	399	480	48	0	0	0	0	0	0	0	0	0	0	0	0	0	0	0	0	0	0	0	0	0	0	0	0	0	0	0	0	0	0	5	0	0	0	0	0	0	0	0	0	0
H.900__B.003	H.900	B.003	0	509	0	343	0	0	0	0	0	0	0	0	0	0	0	0	14	0	0	27	0	0	0	0	0	0	0	0	7	0	0	0	0	0	0	0	6	0	0	0	0	0	0	0	0	0	0
H.920__B.003	H.920	B.003	12	369	0	270	19	23	0	0	0	0	0	0	15	0	0	0	43	0	0	4	0	0	0	0	0	0	0	0	21	0	0	0	0	0	0	0	14	0	0	1	0	0	0	0	0	0	0
H.940__B.003	H.940	B.003	33	364	0	0	122	345	0	0	0	0	0	0	1	0	0	0	0	0	0	6	0	0	0	0	0	0	0	0	28	0	0	0	0	0	0	0	6	0	0	0	0	0	0	0	0	0	0
H.960__B.003	H.960	B.003	0	146	0	0	108	11	0	0	0	0	0	0	0	0	0	0	23	0	0	31	0	0	0	0	0	0	0	0	0	0	2	0	0	2	0	0	5	0	0	0	0	0	0	1	0	0	0
H.980__B.003	H.980	B.003	0	6	0	5	295	623	0	0	0	0	0	0	0	0	0	0	0	0	0	15	0	0	0	0	0	0	0	0	0	0	3	0	0	0	0	0	5	0	0	0	0	0	0	0	0	0	0
H.120__B.005	H.120	B.005	5	0	44	0	0	0	0	0	0	4	0	0	0	0	73	0	0	0	0	0	2	0	0	0	0	0	0	0	0	5	0	0	52	0	0	0	37	0	0	0	0	0	11	0	0	0	0
H.140__B.005	H.140	B.005	2	0	0	0	0	0	0	0	0	0	0	0	0	0	88	0	0	0	0	0	0	0	0	0	0	0	0	0	0	1	0	0	107	0	0	0	15	0	0	0	0	0	60	0	0	0	0
H.200__B.005	H.200	B.005	129	0	16	0	0	0	0	0	0	3	0	1	0	0	6	0	0	0	0	0	0	0	0	0	0	0	0	0	0	0	0	0	11	0	0	0	8	0	0	0	0	0	25	0	0	0	0
H.220__B.005	H.220	B.005	49	0	0	0	0	11	0	0	0	5	0	19	0	0	91	0	0	0	0	0	0	0	0	0	82	0	0	0	0	0	0	0	74	0	0	0	15	0	0	0	0	0	23	0	0	0	0
H.240__B.005	H.240	B.005	4	0	5	0	0	0	0	0	0	0	0	0	0	0	1	0	0	0	0	0	0	0	0	0	3	0	0	0	0	9	0	0	6	0	0	0	0	0	0	0	0	0	8	0	0	0	0
H.260__B.005	H.260	B.005	1	0	28	0	0	0	1	0	0	7	0	0	0	0	71	0	2	0	0	0	0	0	0	0	303	0	0	0	0	1	0	0	3	0	0	0	13	0	0	0	0	0	109	0	0	0	0
H.360__B.005	H.360	B.005	0	0	23	0	0	0	6	0	0	9	0	0	0	0	199	0	11	0	0	0	0	0	0	0	421	0	0	0	0	4	0	0	3	0	0	0	5	0	0	0	0	0	121	0	0	0	0
H.400__B.005	H.400	B.005	0	0	0	0	0	0	0	0	0	0	0	0	0	0	0	0	3	0	0	0	0	0	0	0	0	0	0	0	0	0	0	0	0	0	0	0	23	0	0	0	0	0	6	0	0	0	0
H.420__B.005	H.420	B.005	3	0	761	0	0	0	0	0	0	0	0	0	0	0	0	0	90	0	0	1	0	0	0	0	0	0	0	0	0	0	0	2	0	0	0	0	14	0	7	0	0	0	0	0	0	0	0
H.520__B.005	H.520	B.005	1	0	518	0	0	0	0	0	0	0	0	0	0	0	0	0	40	18	0	1	0	0	0	0	0	0	0	0	0	0	0	3	0	0	0	0	8	0	1	0	0	0	0	0	0	0	0
H.600__B.005	H.600	B.005	786	0	0	17	0	0	0	0	0	2	0	1	0	0	0	0	2	0	0	1	0	0	0	0	0	0	0	0	1	0	0	0	7	0	0	0	4	0	0	0	0	0	2	0	0	0	0
H.620__B.005	H.620	B.005	377	0	0	0	0	0	1	21	1	0	0	1	0	12	0	0	2	26	0	3	0	0	0	0	0	0	0	0	0	0	0	0	83	1	0	0	1	0	0	0	0	0	58	0	0	0	0
H.640__B.005	H.640	B.005	92	0	0	0	0	0	0	0	0	0	0	18	0	0	0	0	0	0	0	0	0	0	0	0	0	0	0	0	0	0	0	1	85	0	0	0	6	0	0	0	0	0	71	0	0	0	0
H.660__B.005	H.660	B.005	138	0	0	45	0	0	1	0	0	0	0	0	0	0	1	0	5	2	0	0	0	0	0	0	0	0	0	0	0	0	0	0	316	0	0	0	23	0	0	0	0	0	277	0	0	0	0
H.680__B.005	H.680	B.005	10	955	0	7	0	0	0	0	0	0	0	0	0	0	2	0	1	0	0	1	0	0	0	0	0	0	0	0	0	0	0	0	1	0	0	0	1	0	0	0	0	0	4	0	0	1	0
H.700__B.005	H.700	B.005	786	0	0	64	0	0	0	0	0	5	0	0	0	2	0	0	0	0	0	1	0	0	0	0	0	0	0	0	2	0	0	0	6	0	0	0	0	0	0	0	0	0	1	0	0	0	0
H.720__B.005	H.720	B.005	777	0	0	0	0	0	0	1	0	0	0	0	0	0	0	0	1	0	0	0	0	0	0	0	0	0	0	0	0	2	0	0	102	0	0	0	1	0	0	0	0	0	23	0	0	0	0
H.740__B.005	H.740	B.005	209	0	0	0	0	0	0	0	0	0	0	6	0	0	4	0	0	0	0	4	0	0	0	0	0	0	0	0	0	0	0	0	181	0	0	0	2	0	0	0	0	0	126	0	0	0	0
H.760__B.005	H.760	B.005	39	0	0	11	0	0	1	0	0	0	0	0	0	0	2	0	21	0	1	0	0	0	0	0	0	0	0	0	2	0	0	0	226	0	0	0	18	0	0	0	0	0	264	0	0	0	0
H.780__B.005	H.780	B.005	15	869	0	13	0	0	0	0	0	0	0	0	0	0	4	0	0	0	0	0	0	0	0	0	0	0	0	0	1	0	0	0	0	0	0	0	6	0	0	0	0	0	4	0	0	5	0
H.800__B.005	H.800	B.005	105	426	0	15	3	0	0	0	0	1	0	0	0	0	1	0	2	0	0	4	0	0	0	0	0	0	0	0	0	0	0	0	2	0	0	0	10	0	0	0	0	0	97	0	0	0	0
H.840__B.005	H.840	B.005	98	635	0	14	22	50	0	0	0	0	0	18	10	0	1	0	5	0	0	4	0	0	0	0	0	0	0	0	4	0	0	0	0	0	0	0	4	0	0	0	0	0	1	7	0	0	0
H.860__B.005	H.860	B.005	9	143	0	0	14	783	0	0	0	0	0	0	0	0	1	0	0	0	0	0	0	0	0	0	0	0	0	0	0	0	0	0	0	0	0	0	10	0	0	0	0	0	0	0	0	0	0
H.880__B.005	H.880	B.005	23	0	0	0	298	563	0	0	0	0	0	0	0	0	5	0	0	0	0	3	0	0	0	0	0	0	0	0	0	0	0	0	1	0	0	0	20	0	0	0	0	0	9	0	0	0	0
H.900__B.005	H.900	B.005	206	377	0	33	0	0	0	1	0	10	0	0	0	1	5	0	0	0	0	0	0	0	0	0	0	0	0	0	0	0	0	0	0	0	0	0	16	0	0	0	0	0	26	0	0	0	0
H.920__B.005	H.920	B.005	243	338	0	18	21	14	0	10	0	0	0	0	5	0	2	0	3	3	0	43	0	0	0	0	0	0	0	0	78	0	0	0	0	0	0	0	11	0	0	0	0	0	0	1	0	0	0
H.940__B.005	H.940	B.005	115	134	0	0	27	213	0	0	0	0	0	32	3	0	8	0	29	0	0	11	0	0	0	0	0	0	0	0	17	0	1	0	0	0	0	0	31	0	0	0	0	0	1	1	0	0	0
H.960__B.005	H.960	B.005	6	164	0	0	73	610	0	0	0	0	0	0	0	0	0	0	0	0	0	0	0	0	0	0	0	0	0	0	3	0	0	0	0	0	0	0	8	0	0	0	0	0	0	0	0	0	0
H.980__B.005	H.980	B.005	128	0	0	1	134	541	0	0	0	0	0	3	0	0	14	0	0	0	0	0	0	0	0	0	0	0	0	0	0	0	0	0	8	0	0	0	7	0	0	0	0	0	36	0	0	0	0
H.000__B.010	H.000	B.010	15	0	744	0	0	0	0	0	0	0	0	0	0	0	11	0	0	0	0	0	0	0	0	0	0	0	0	0	0	0	0	0	25	0	0	0	23	0	0	0	0	0	1	0	0	0	0
H.040__B.010	H.040	B.010	8	0	2	0	0	0	3	0	0	0	10	0	0	0	166	0	0	0	0	0	0	0	0	0	0	0	0	0	0	3	0	0	82	0	0	0	13	0	0	0	0	0	3	0	0	0	0
H.080__B.010	H.080	B.010	4	0	1	0	0	0	0	0	0	0	556	0	0	0	4	0	0	0	0	0	0	0	0	0	0	0	0	0	0	0	0	0	21	0	0	0	6	0	0	0	0	0	26	0	0	0	0
H.140__B.010	H.140	B.010	11	0	0	0	0	0	0	0	0	0	0	0	0	0	95	0	0	0	0	0	0	0	0	0	0	0	0	0	0	40	0	0	336	0	0	0	23	0	0	0	0	0	26	0	0	0	0
H.160__B.010	H.160	B.010	20	0	17	0	0	0	0	0	5	0	188	0	0	0	42	0	0	0	0	0	0	0	0	0	0	0	0	0	0	0	0	0	173	0	0	0	16	0	0	0	0	0	208	0	0	0	0
H.200__B.010	H.200	B.010	44	0	24	6	20	0	0	0	0	6	18	2	0	2	47	0	0	21	0	1	1	4	0	1	0	0	0	0	0	2	0	0	53	0	9	0	21	0	0	6	0	0	13	2	0	0	1
H.220__B.010	H.220	B.010	2	0	0	0	0	0	2	0	0	3	0	0	0	0	53	0	0	0	0	0	0	0	0	0	134	0	0	0	0	5	0	0	61	0	0	0	13	0	0	0	0	0	23	0	0	0	0
H.300__B.010	H.300	B.010	25	0	19	2	14	0	0	0	1	16	11	1	0	1	76	0	0	1	0	0	2	3	0	0	1	0	2	0	0	5	0	1	107	0	4	0	25	0	0	2	0	0	44	1	0	0	4
H.320__B.010	H.320	B.010	0	0	0	0	0	0	0	0	0	0	0	0	0	0	76	0	0	0	0	0	0	0	0	0	101	0	0	0	0	11	0	0	174	0	0	0	8	0	0	0	0	0	31	0	0	0	0
H.340__B.010	H.340	B.010	0	0	0	0	0	0	0	0	0	1	0	0	0	0	0	0	0	0	0	0	0	0	0	0	174	0	0	0	0	11	0	0	0	0	0	0	4	0	0	0	4	0	0	0	0	0	0
H.360__B.010	H.360	B.010	0	0	1	0	0	0	0	0	0	0	0	0	0	0	17	0	0	0	0	0	0	0	0	0	790	0	0	0	0	0	0	0	20	0	0	0	2	0	0	0	0	0	4	0	0	0	0
H.380__B.010	H.380	B.010	0	0	14	0	0	0	0	0	0	95	0	0	0	0	80	0	0	0	0	0	0	0	0	0	161	0	0	0	0	0	0	0	18	0	0	0	138	0	0	0	0	0	5	0	0	0	0
H.440__B.010	H.440	B.010	3	0	850	0	0	0	33	0	0	0	0	0	0	0	19	0	1	0	0	0	0	0	0	0	0	0	0	0	0	1	0	0	0	0	0	0	0	0	0	0	0	0	31	0	0	0	0
H.460__B.010	H.460	B.010	195	0	273	0	0	0	0	0	0	0	0	0	0	0	18	0	0	10	0	0	0	0	0	0	0	0	0	0	1	11	1	0	92	0	0	0	16	0	0	0	0	0	101	0	0	0	0
H.480__B.010	H.480	B.010	106	2	0	18	0	0	0	10	0	2	0	0	0	0	37	0	8	10	0	22	1	0	0	0	0	0	0	1	7	2	1	0	122	0	3	0	8	0	2	1	0	1	65	1	0	0	0
H.520__B.010	H.520	B.010	1	0	645	0	0	0	0	0	0	0	0	0	0	0	1	0	2	0	0	0	0	0	0	0	0	0	0	0	0	0	0	0	0	0	0	0	7	0	0	0	0	0	14	0	0	0	0
H.540__B.010	H.540	B.010	0	0	947	0	0	0	25	0	0	0	0	0	0	0	2	0	0	0	0	0	0	0	0	0	0	0	0	0	0	0	0	0	0	0	0	0	0	0	0	0	0	0	3	0	0	0	0
H.600__B.010	H.600	B.010	98	0	0	0	0	0	3	0	0	0	0	0	0	0	28	0	0	0	0	12	0	0	0	0	0	0	0	0	0	10	0	0	77	0	0	0	2	0	0	0	0	0	316	0	0	0	0
H.620__B.010	H.620	B.010	157	0	0	0	0	0	7	1	0	0	0	0	0	0	47	0	0	0	0	0	0	0	0	0	0	0	0	0	0	9	0	0	133	0	0	0	0	0	0	0	0	0	147	0	0	0	0
H.640__B.010	H.640	B.010	83	0	0	0	0	0	1	0	0	0	0	0	0	0	304	0	0	0	0	0	0	0	0	0	0	0	0	0	0	0	0	0	130	0	0	0	0	0	0	0	0	0	288	0	0	0	0
H.660__B.010	H.660	B.010	13	5	0	0	0	5	49	15	0	0	0	10	0	0	18	0	5	488	0	1	0	0	0	0	0	0	0	4	1	0	0	0	41	0	0	4	4	1	0	0	0	6	23	1	0	0	0
H.680__B.010	H.680	B.010	18	823	0	20	0	0	2	10	0	0	0	0	0	0	2	0	0	0	0	0	0	0	0	0	0	0	0	0	2	0	1	2	3	0	0	0	4	0	0	2	0	0	6	0	0	1	0
H.720__B.010	H.720	B.010	11	0	0	0	0	0	13	0	0	0	0	0	0	0	271	0	0	0	0	0	0	0	0	0	0	0	0	0	3	5	0	0	160	0	0	0	0	0	0	0	0	0	56	0	0	0	0
H.760__B.010	H.760	B.010	14	0	0	0	0	1	27	1	0	0	0	26	0	0	53	0	1	17	0	0	0	0	0	0	0	0	0	0	0	0	0	0	21	0	0	0	1	0	0	0	0	0	83	0	0	0	0
H.780__B.010	H.780	B.010	14	912	0	2	0	0	0	0	0	0	0	1	0	0	1	0	1	0	0	0	0	0	0	0	0	0	0	0	0	0	0	0	0	0	0	0	0	0	0	0	0	0	23	0	0	4	0
H.800__B.010	H.800	B.010	45	224	0	17	0	0	0	1	0	0	0	0	11	0	5	0	14	1	0	1	0	0	0	0	0	0	0	12	0	0	0	0	0	0	2	0	0	0	0	0	0	0	6	2	6	0	0
H.840__B.010	H.840	B.010	5	26	0	0	8	2	0	1	1	0	0	3	129	0	25	0	1	0	2	8	0	0	0	0	0	0	0	0	21	0	0	0	0	0	0	0	3	0	0	0	0	0	3	5	1	0	0
H.980__B.010	H.980	B.010	0	0	0	0	0	1	230	0	0	0	0	0	0	0	208	0	0	1	0	0	0	0	0	0	0	0	0	0	0	0	0	0	0	0	0	0	55	0	0	0	0	0	36	0	0	0	0
H.020__B.015	H.020	B.015	115	0	7	0	0	0	0	0	0	0	0	0	0	0	284	0	0	0	0	0	0	0	0	0	1	0	0	0	0	1	0	0	2	0	0	0	43	0	0	0	0	0	77	0	0	0	0
H.060__B.015	H.060	B.015	71	0	11	0	0	0	0	0	0	0	3	0	0	0	108	0	0	0	0	0	0	0	0	0	0	0	0	0	0	43	0	0	87	0	0	0	76	0	0	0	0	0	17	0	0	0	0
H.080__B.015	H.080	B.015	0	0	118	0	0	0	0	0	0	0	0	0	0	0	217	0	0	0	0	0	0	0	0	0	0	0	0	0	0	2	0	0	0	0	0	0	16	0	0	0	0	0	1	0	0	0	0
H.100__B.015	H.100	B.015	113	0	531	0	0	0	0	0	0	0	0	0	0	0	13	0	0	0	0	0	0	0	0	0	0	0	0	0	0	0	0	0	0	0	0	0	46	0	0	0	0	0	90	0	0	0	0
H.160__B.015	H.160	B.015	173	0	0	326	0	0	0	0	0	0	0	0	0	0	267	0	0	0	0	0	0	0	0	0	0	0	0	0	0	8	0	0	14	0	0	0	25	0	0	0	0	0	14	0	0	0	0
H.200__B.015	H.200	B.015	0	0	0	0	0	0	0	0	0	0	0	0	0	0	288	0	0	0	0	0	0	0	0	0	0	0	0	0	0	22	0	0	408	0	0	0	2	0	0	0	0	0	1	0	0	0	0
H.220__B.015	H.220	B.015	0	0	0	0	0	0	0	0	0	0	0	0	0	0	8	0	0	0	0	0	0	0	0	0	735	0	0	0	0	0	0	0	2	0	0	0	0	0	0	0	0	0	3	0	0	0	0
H.240__B.015	H.240	B.015	0	0	0	0	0	0	0	0	0	0	0	0	0	0	6	0	0	0	0	0	0	0	0	0	246	0	0	0	0	117	0	0	0	0	0	0	0	0	0	0	1	0	4	0	0	0	0
H.260__B.015	H.260	B.015	0	0	0	0	0	0	0	0	0	0	0	0	0	0	120	0	0	0	0	0	0	0	0	0	270	0	0	0	0	0	0	0	110	0	0	0	17	0	0	0	0	0	1	0	0	0	0
H.280__B.015	H.280	B.015	0	0	0	0	0	0	0	0	0	0	0	0	0	0	18	0	0	0	0	0	0	0	0	0	783	0	0	0	0	9	0	0	2	0	0	0	1	0	0	0	0	0	4	0	0	0	0
H.300__B.015	H.300	B.015	0	0	0	0	0	0	0	0	0	0	0	0	0	0	0	0	0	0	0	0	0	0	0	0	0	0	0	0	0	1	0	0	168	0	0	0	0	0	0	0	0	0	0	0	0	0	0
H.320__B.015	H.320	B.015	0	0	0	0	0	0	0	0	0	0	0	0	0	0	128	0	0	0	0	0	0	0	0	0	412	0	0	0	0	0	0	0	2	0	0	0	1	0	0	0	0	0	0	0	0	0	0
H.340__B.015	H.340	B.015	0	0	0	0	0	0	0	0	0	0	0	0	0	0	1	0	0	0	0	0	0	0	0	0	822	0	0	0	0	0	0	0	0	0	0	0	0	0	0	0	0	0	1	0	0	0	0
H.360__B.015	H.360	B.015	0	0	1	0	0	0	0	0	0	0	0	0	0	0	25	0	0	0	0	0	0	0	0	0	353	0	0	0	0	0	0	0	28	0	0	0	11	0	0	0	0	0	2	0	0	0	0
H.380__B.015	H.380	B.015	0	0	0	0	0	0	0	0	0	0	0	0	0	0	64	0	0	0	0	0	0	0	0	0	14	0	0	0	0	0	0	0	0	0	0	0	0	0	0	0	0	0	0	0	0	0	0
H.400__B.015	H.400	B.015	2	1	72	2	0	0	2	1	0	31	0	0	0	3	25	0	17	52	0	8	26	0	0	24	2	0	6	0	0	29	3	1	3	0	1	0	12	0	0	4	0	0	0	3	0	0	0
H.480__B.015	H.480	B.015	0	0	0	0	0	0	616	0	0	0	0	0	0	0	2	0	0	0	0	0	0	0	0	0	0	0	0	0	0	2	0	0	0	0	0	0	0	0	0	0	0	0	0	0	0	0	0
H.520__B.015	H.520	B.015	5	0	399	0	0	0	0	0	0	0	0	0	0	0	13	0	0	0	0	0	0	0	0	0	0	0	0	0	0	3	0	0	0	0	0	0	5	0	0	0	0	0	218	0	0	0	0
H.540__B.015	H.540	B.015	1	0	75	0	0	0	691	0	0	0	0	0	0	0	75	0	0	0	0	0	0	0	0	0	0	0	0	0	0	8	0	0	0	0	0	0	1	0	0	0	0	0	0	0	0	0	0
H.560__B.015	H.560	B.015	0	0	0	0	0	0	385	0	0	0	0	0	0	0	323	0	0	0	0	0	0	0	0	0	0	0	0	0	0	32	0	0	9	0	0	0	1	0	0	0	0	0	0	0	0	0	0
H.580__B.015	H.580	B.015	0	0	0	0	0	0	801	0	0	0	0	0	0	0	23	0	0	0	0	0	0	0	0	0	0	0	0	0	0	0	0	0	25	0	0	0	4	0	0	0	0	0	2	0	0	0	0
H.660__B.015	H.660	B.015	0	0	0	0	0	0	120	0	0	0	0	8	0	0	0	0	0	0	0	0	0	0	0	0	0	0	0	0	0	0	0	0	0	0	0	0	2	0	0	0	0	0	36	0	0	0	0
H.680__B.015	H.680	B.015	85	366	0	3	0	0	35	0	0	0	0	0	0	0	331	0	0	0	0	0	0	0	0	0	0	0	0	0	0	0	0	0	107	0	0	0	1	0	0	0	0	0	13	1	0	0	0
H.700__B.015	H.700	B.015	25	0	0	0	0	0	108	0	0	0	0	0	0	0	142	0	0	0	0	0	0	0	0	0	0	0	0	0	0	0	0	0	0	0	0	0	14	0	0	0	0	0	56	0	0	0	0
H.720__B.015	H.720	B.015	0	0	0	0	0	0	966	0	0	0	0	0	0	0	0	0	0	0	0	0	0	0	0	0	0	0	0	0	0	6	0	0	0	0	0	0	0	0	0	0	0	0	4	0	0	0	0
H.740__B.015	H.740	B.015	53	0	115	0	0	0	38	0	0	0	0	0	0	0	0	0	0	0	0	0	0	0	14	0	0	0	0	0	0	32	0	0	146	0	0	0	33	0	0	0	0	0	66	0	0	0	0
H.760__B.015	H.760	B.015	0	0	0	0	0	0	92	0	0	0	0	2	0	0	0	0	0	0	0	0	0	0	0	0	0	0	0	0	0	0	0	0	0	0	0	0	1	0	0	0	0	0	0	0	0	0	0
H.800__B.015	H.800	B.015	0	2	0	0	0	0	0	0	0	0	0	0	0	0	4	0	0	0	0	0	0	0	0	0	0	0	0	0	0	0	0	0	0	0	0	0	0	0	0	0	0	0	1	0	0	0	0
H.980__B.015	H.980	B.015	0	0	0	0	0	0	32	0	0	0	0	0	0	0	400	0	0	0	0	0	0	0	0	0	0	0	0	0	0	0	0	0	0	0	0	0	8	0	0	0	0	0	0	0	0	0	0
H.040__B.020	H.040	B.020	318	0	1	4	1	0	0	0	0	0	0	0	0	0	121	0	0	0	0	0	0	0	0	0	0	0	0	0	0	12	0	0	8	0	0	0	136	0	0	0	0	0	3	0	0	0	0
H.060__B.020	H.060	B.020	40	0	9	1	0	0	0	0	0	1	0	0	0	0	109	0	0	0	0	0	0	0	0	0	0	0	0	0	0	1	0	0	68	0	0	0	46	0	0	0	0	0	7	0	0	0	0
H.080__B.020	H.080	B.020	4	0	2	0	0	0	0	0	0	0	0	0	0	0	164	0	0	0	0	0	0	0	0	0	0	0	0	0	0	0	0	0	30	0	0	0	9	0	0	0	0	0	49	0	0	0	0
H.120__B.020	H.120	B.020	178	0	127	1	3	0	0	0	0	0	0	0	0	1	324	0	0	0	0	0	0	0	0	0	0	0	0	0	0	0	0	0	1	0	0	0	27	0	0	0	0	0	13	0	0	0	0
H.140__B.020	H.140	B.020	135	0	0	0	9	0	0	0	0	0	0	0	0	0	31	0	0	0	0	0	0	0	0	0	0	0	0	0	0	0	0	0	0	0	0	0	458	0	0	0	0	0	8	0	0	0	0
H.160__B.020	H.160	B.020	157	0	9	186	0	0	0	0	0	0	0	0	0	0	196	0	0	0	0	0	0	0	0	0	0	0	0	0	0	1	0	0	14	0	0	0	39	0	0	0	0	0	60	0	0	0	0
H.220__B.020	H.220	B.020	0	0	0	0	0	0	0	0	0	0	0	0	0	0	26	0	0	0	0	0	0	0	0	0	42	0	0	0	0	0	0	0	1	0	0	0	0	0	0	0	898	0	4	0	0	0	0
H.260__B.020	H.260	B.020	0	0	0	0	0	0	0	0	0	0	0	0	0	0	30	0	0	0	0	0	0	0	0	0	820	0	0	0	0	0	0	0	3	0	0	0	67	0	0	0	0	0	3	0	0	0	0
H.320__B.020	H.320	B.020	1	0	0	0	0	0	0	0	0	0	0	0	0	0	14	0	0	0	0	0	0	0	0	0	36	0	0	0	0	0	0	0	0	0	0	0	1	0	0	0	940	0	0	0	0	0	0
H.340__B.020	H.340	B.020	2	0	0	0	0	0	0	0	0	0	0	0	0	0	0	0	0	0	0	0	0	0	0	0	391	0	0	0	0	0	0	0	0	0	0	0	23	0	0	0	0	0	1	0	0	0	0
H.360__B.020	H.360	B.020	1	0	0	0	0	0	0	0	0	0	0	0	0	0	191	0	0	0	0	0	0	0	0	0	656	0	0	0	0	0	0	0	9	0	0	0	25	0	0	0	0	0	7	0	0	0	0
H.440__B.020	H.440	B.020	0	0	408	0	0	0	325	0	0	0	0	0	0	0	102	0	0	0	0	0	0	0	0	0	0	0	0	0	0	28	0	0	0	0	0	0	5	0	0	0	0	0	0	0	0	0	0
H.480__B.020	H.480	B.020	0	0	0	0	0	0	932	0	0	0	0	0	0	0	51	0	0	0	0	0	0	0	0	0	0	0	0	0	0	0	0	0	10	0	0	0	0	0	0	0	0	0	0	0	0	0	0
H.540__B.020	H.540	B.020	0	0	159	0	0	0	359	0	0	0	0	0	0	0	240	0	1	0	0	0	0	0	0	0	0	0	0	0	0	29	0	0	0	0	0	0	8	0	0	0	0	0	0	0	0	0	0
H.560__B.020	H.560	B.020	0	0	0	0	0	0	358	0	0	0	0	0	0	0	45	0	0	0	0	0	0	0	0	0	0	0	0	0	0	1	0	0	0	0	0	0	1	0	0	0	0	0	19	0	0	0	0
H.580__B.020	H.580	B.020	0	0	0	0	0	0	283	0	0	0	0	0	0	0	21	0	0	0	0	0	0	0	19	0	0	0	0	0	0	0	0	0	0	0	0	0	0	0	0	0	0	0	0	0	0	0	0
H.600__B.020	H.600	B.020	27	0	0	0	0	0	24	0	0	5	0	0	0	0	1	0	0	0	0	0	5	0	0	0	0	859	0	0	0	0	0	0	0	0	0	0	0	0	0	0	0	0	0	0	0	0	0
H.660__B.020	H.660	B.020	0	0	0	0	0	0	450	0	0	0	0	0	0	0	0	0	0	0	0	0	0	0	0	0	0	0	0	0	0	0	0	0	0	0	0	0	0	0	0	0	0	0	0	0	0	0	0
H.680__B.020	H.680	B.020	0	295	0	0	0	0	575	0	0	0	0	0	0	0	1	0	0	0	0	0	0	0	0	0	0	0	0	0	0	0	0	0	59	0	0	0	3	0	0	0	0	0	17	0	0	0	0
H.720__B.020	H.720	B.020	0	0	0	0	0	0	678	0	0	0	0	0	0	0	37	0	0	0	0	0	0	0	0	0	0	0	0	0	0	1	0	0	0	0	0	0	1	0	0	0	0	0	0	0	0	0	0
H.820__B.020	H.820	B.020	0	0	0	0	0	0	0	0	0	0	0	0	0	0	0	0	0	0	0	0	0	0	0	0	0	0	0	0	0	0	0	0	0	0	0	0	0	0	0	0	0	0	0	0	0	0	0
H.000__B.030	H.000	B.030	7	0	56	20	0	0	0	0	0	0	0	0	0	0	638	0	0	0	0	0	0	0	0	0	0	0	0	0	0	4	0	0	13	0	1	0	7	0	0	0	0	0	83	0	0	0	0
H.020__B.030	H.020	B.030	5	0	2	0	0	0	0	0	0	0	0	0	0	0	295	0	0	0	0	0	0	0	0	0	0	0	0	0	0	39	0	0	0	0	0	0	295	0	0	0	53	0	43	0	0	0	0
H.040__B.030	H.040	B.030	3	0	0	0	0	0	0	0	0	0	0	0	0	0	336	1	0	0	0	0	0	0	0	0	0	0	0	0	0	123	0	0	6	0	0	0	320	0	0	0	0	0	43	0	0	0	0
H.100__B.030	H.100	B.030	0	0	11	0	0	0	0	0	0	0	0	0	0	0	782	0	0	0	0	0	0	0	0	0	0	0	0	0	0	18	0	0	0	0	0	0	39	0	0	0	0	0	60	0	0	0	0
H.120__B.030	H.120	B.030	2	0	0	0	0	0	0	0	0	0	0	0	0	0	312	0	0	0	0	0	0	0	0	0	0	0	0	0	0	72	0	0	0	0	0	0	231	0	0	0	129	0	90	0	0	0	0
H.140__B.030	H.140	B.030	8	0	1	0	10	0	0	0	0	0	0	0	0	0	462	0	0	0	0	0	0	0	0	0	0	0	0	0	0	13	0	0	1	0	0	0	189	0	0	0	0	0	51	0	0	0	0
H.160__B.030	H.160	B.030	17	0	9	0	4	0	0	0	0	0	0	0	0	0	379	0	0	0	0	0	0	0	0	0	0	0	0	0	0	5	0	0	9	0	0	0	5	0	0	0	0	0	14	0	0	0	0
H.200__B.030	H.200	B.030	18	0	0	0	0	0	0	0	0	0	0	0	0	0	370	0	0	0	0	0	0	0	0	0	40	0	0	0	0	40	0	0	96	0	0	0	84	0	0	0	0	0	166	0	0	0	0
H.220__B.030	H.220	B.030	0	0	0	0	0	0	0	0	0	0	0	0	0	0	4	0	0	0	0	0	0	0	0	0	4	0	0	0	0	0	0	0	1	0	0	0	10	0	0	0	978	0	0	0	0	0	0
H.240__B.030	H.240	B.030	0	0	0	0	0	0	0	0	0	0	0	0	0	0	22	0	0	0	0	0	0	0	0	0	745	0	0	0	0	0	0	0	0	0	0	0	27	0	0	0	3	0	55	0	0	0	0
H.300__B.030	H.300	B.030	15	0	0	0	0	0	0	0	0	0	0	0	0	0	734	0	0	0	0	0	0	0	0	0	2	0	0	0	0	12	0	0	37	0	0	0	60	0	0	0	0	0	18	0	0	0	0
H.320__B.030	H.320	B.030	0	0	0	0	0	0	0	0	0	0	0	0	0	0	4	0	0	0	0	0	0	0	0	0	26	0	0	0	0	0	0	0	1	0	0	0	15	0	0	0	929	0	5	0	0	0	0
H.420__B.030	H.420	B.030	0	0	0	0	0	0	0	0	0	0	0	0	0	0	210	0	0	0	0	0	0	0	0	0	0	0	0	0	0	321	0	0	0	0	0	0	0	0	0	0	0	0	0	0	0	0	0
H.460__B.030	H.460	B.030	0	0	0	0	0	0	0	0	0	0	0	0	0	0	0	0	0	0	0	0	0	0	0	0	0	0	0	0	0	0	0	0	0	0	0	0	0	0	0	0	0	0	0	0	0	0	0
H.480__B.030	H.480	B.030	0	0	0	0	0	0	0	0	0	0	0	0	0	0	0	0	0	0	0	0	0	0	0	0	0	0	0	0	0	0	0	0	0	0	0	0	0	0	0	0	0	0	0	0	0	0	0
H.500__B.030	H.500	B.030	0	0	4	0	0	0	0	0	0	0	0	0	0	0	936	0	0	0	0	0	0	0	0	0	0	0	0	0	0	6	0	0	0	0	0	0	0	0	0	0	0	0	0	0	0	0	0
H.520__B.030	H.520	B.030	0	0	51	0	0	0	0	0	0	0	0	0	0	0	413	0	0	0	0	0	0	0	0	0	0	0	0	0	0	394	0	0	0	0	0	0	0	0	0	0	0	0	0	0	0	0	0
H.620__B.030	H.620	B.030	0	0	0	0	0	0	507	0	0	0	0	0	0	0	195	0	0	0	0	0	0	0	0	0	0	0	0	0	0	0	0	0	0	0	0	0	0	0	0	0	0	0	0	0	0	0	0
H.640__B.030	H.640	B.030	0	0	0	0	0	0	711	0	0	0	0	0	0	0	63	0	0	0	0	0	0	0	0	0	0	0	0	0	0	0	0	0	0	0	0	0	0	0	0	0	0	0	0	0	0	0	0
H.660__B.030	H.660	B.030	0	0	0	0	0	0	934	0	0	0	0	0	0	0	17	0	0	0	0	0	0	0	0	0	0	0	0	0	0	0	0	0	0	0	0	0	0	0	0	0	0	0	0	0	0	0	0
H.720__B.030	H.720	B.030	0	0	0	0	0	0	1000	0	0	0	0	0	0	0	0	0	0	0	0	0	0	0	0	0	0	0	0	0	0	0	0	0	0	0	0	0	0	0	0	0	0	0	0	0	0	0	0
H.820__B.030	H.820	B.030	0	0	0	0	0	0	0	0	0	0	0	0	0	0	0	1	0	0	0	0	0	0	0	0	0	0	0	0	0	0	0	0	0	0	0	0	0	0	0	0	0	0	0	0	0	0	0
H.840__B.030	H.840	B.030	0	0	0	0	0	0	107	0	0	0	0	0	0	0	0	0	0	0	0	0	0	0	0	0	0	0	0	0	0	0	0	0	0	0	0	0	0	0	0	0	0	0	0	0	0	0	0
H.920__B.030	H.920	B.030	0	0	0	0	0	0	0	0	0	0	0	0	0	0	56	0	0	0	0	0	0	0	0	0	0	0	0	0	0	0	0	0	0	0	0	0	0	0	0	0	0	0	0	0	0	0	0
H.400__B.050	H.400	B.050	0	0	0	0	0	0	0	0	0	0	0	0	0	0	478	0	0	0	0	0	0	0	158	0	0	0	0	0	0	0	0	0	0	0	0	0	0	0	0	0	0	0	0	0	0	0	0
H.520__B.050	H.520	B.050	0	0	0	0	0	0	0	0	0	0	0	0	0	0	0	0	0	0	0	0	0	0	0	0	0	0	0	0	0	0	0	0	0	0	0	0	0	0	0	0	0	0	0	0	0	0	0
H.540__B.050	H.540	B.050	0	0	0	0	0	0	0	0	0	0	0	0	0	0	0	0	0	0	0	0	0	0	0	0	0	0	0	0	0	0	0	0	0	0	0	0	0	0	0	0	0	0	0	0	0	0	0
H.580__B.050	H.580	B.050	0	0	0	0	0	0	0	0	0	0	0	0	0	0	0	0	0	0	0	0	0	0	0	0	0	0	0	1	0	0	0	0	0	0	0	0	0	0	0	0	0	0	0	0	0	0	0
H.600__B.050	H.600	B.050	0	0	0	0	0	0	0	0	0	0	0	0	0	0	0	0	0	0	0	0	0	0	0	0	0	0	0	0	0	0	0	0	0	0	0	0	0	0	0	0	0	0	0	0	0	0	0
H.620__B.050	H.620	B.050	0	0	0	0	0	0	688	0	0	0	0	0	0	0	0	0	0	0	0	0	0	0	0	0	0	0	0	0	0	0	0	0	0	0	0	0	0	0	0	0	0	0	0	0	0	0	0
H.680__B.050	H.680	B.050	0	0	0	0	0	0	0	0	0	0	0	0	0	0	0	0	0	0	0	0	0	0	0	0	0	0	0	0	0	0	0	0	0	0	0	0	0	0	0	0	0	0	0	0	0	0	0
H.720__B.050	H.720	B.050	0	0	0	0	0	0	0	0	0	0	0	0	0	0	0	0	0	0	0	0	0	0	938	0	0	0	0	0	0	0	0	0	0	0	0	0	0	0	0	0	0	0	0	0	0	0	0
H.800__B.050	H.800	B.050	0	0	0	0	0	0	0	0	0	0	0	0	0	0	0	0	0	0	0	0	0	0	0	0	0	0	0	0	0	0	0	0	0	0	0	0	0	0	0	0	0	0	0	0	0	0	0
H.840__B.050	H.840	B.050	0	0	0	0	0	0	0	0	0	0	0	0	0	0	0	0	0	0	0	0	0	0	0	0	0	0	0	0	0	0	0	0	0	0	0	0	0	0	0	0	0	0	0	0	0	0	0
H.860__B.050	H.860	B.050	0	0	0	0	0	0	0	0	0	0	0	0	0	0	0	0	0	0	0	0	0	0	0	0	0	0	0	0	0	0	0	0	0	0	0	0	0	0	0	0	1000	0	0	0	0	0	0
H.900__B.050	H.900	B.050	0	0	0	0	0	0	0	0	0	0	0	0	0	0	0	0	0	0	0	0	0	0	0	0	0	0	0	0	0	0	0	0	0	0	0	0	0	0	0	0	0	0	0	0	0	0	0
H.940__B.050	H.940	B.050	0	0	0	0	0	0	0	0	0	0	0	0	0	0	0	0	0	0	0	0	0	0	45	0	0	0	0	0	0	0	0	0	0	0	0	0	0	0	0	0	0	0	0	0	0	0	0
H.960__B.050	H.960	B.050	0	0	0	0	0	0	0	0	0	0	0	0	0	0	0	0	0	0	0	0	0	0	0	0	0	0	0	0	0	0	0	0	0	0	0	0	0	0	0	0	0	0	0	0	0	0	0
H.000__B.100	H.000	B.100	0	0	0	0	0	0	0	0	0	0	0	0	0	0	0	0	0	0	0	0	0	0	0	0	0	0	0	0	0	0	0	0	0	0	0	0	0	0	0	0	0	0	0	0	0	0	0
H.080__B.100	H.080	B.100	0	0	0	0	0	0	0	0	0	0	0	0	0	0	0	0	0	0	0	0	0	0	0	0	0	0	0	0	0	0	0	0	0	0	0	0	0	0	0	0	0	0	0	0	0	0	0
H.160__B.100	H.160	B.100	0	0	0	0	0	0	0	0	0	0	0	0	0	0	0	0	0	0	0	0	0	0	1000	0	0	0	0	0	0	0	0	0	0	0	0	0	0	0	0	0	0	0	0	0	0	0	0
H.280__B.100	H.280	B.100	0	0	0	0	0	0	0	0	0	0	0	0	0	0	0	0	0	0	0	0	0	0	0	0	0	0	0	0	0	0	0	0	0	0	0	0	0	0	0	0	0	0	0	0	0	0	0
H.340__B.100	H.340	B.100	0	0	0	0	0	0	0	0	0	0	0	0	0	0	0	0	0	0	0	0	0	0	0	0	0	0	0	0	0	0	0	0	0	0	0	0	0	0	0	0	0	0	0	0	0	0	0
H.380__B.100	H.380	B.100	0	0	0	0	0	0	0	0	0	0	0	0	0	0	0	0	0	0	0	0	0	0	0	0	0	0	0	0	0	0	0	0	0	0	0	0	0	0	0	0	0	0	0	0	0	0	0
H.400__B.100	H.400	B.100	0	0	0	0	0	0	0	0	0	0	0	0	0	0	0	0	0	0	0	0	0	0	765	0	0	0	0	0	0	0	0	0	0	0	0	0	0	0	0	0	0	0	0	0	0	0	0
H.420__B.100	H.420	B.100	0	0	0	0	0	0	0	0	0	0	0	0	0	0	0	0	0	0	0	0	0	0	0	0	0	0	0	0	0	0	0	0	0	0	0	0	0	0	0	0	0	0	0	0	0	0	0
H.500__B.100	H.500	B.100	0	0	0	0	0	0	0	0	0	0	0	0	0	0	0	0	0	0	0	0	0	0	792	0	0	0	0	0	0	0	0	0	0	0	0	0	0	0	0	0	0	0	0	0	0	0	0
H.520__B.100	H.520	B.100	0	0	0	0	0	0	0	0	0	0	0	0	0	0	0	0	0	0	0	0	0	0	0	0	0	0	0	0	0	0	0	0	0	0	0	0	0	0	0	0	0	0	0	0	0	0	0
H.540__B.100	H.540	B.100	0	0	0	0	0	0	0	0	0	0	0	0	0	0	0	0	0	0	0	0	0	0	957	0	0	0	0	0	0	0	0	0	0	0	0	0	0	0	0	0	0	0	0	0	0	0	0
H.560__B.100	H.560	B.100	0	0	0	0	0	0	0	0	0	0	0	0	0	0	0	0	0	0	0	0	0	0	0	0	0	0	0	0	0	0	0	0	0	0	0	0	0	0	0	0	0	0	0	0	0	0	0
H.640__B.100	H.640	B.100	0	0	0	0	0	0	0	0	0	0	0	0	0	0	0	0	0	0	0	0	0	0	78	0	0	0	0	0	0	0	0	0	0	0	0	0	0	0	0	0	0	0	0	0	0	0	0
H.660__B.100	H.660	B.100	0	0	0	0	0	0	0	0	0	0	0	0	0	0	0	0	0	0	0	0	0	0	194	0	0	0	0	0	0	0	0	0	0	0	0	0	0	0	0	0	0	0	0	0	0	0	0
H.720__B.100	H.720	B.100	0	0	0	0	0	0	0	0	0	0	0	0	0	0	0	0	0	0	0	0	0	0	0	0	0	0	0	0	0	0	0	0	0	0	0	0	0	0	0	0	0	0	0	0	0	0	0
H.740__B.100	H.740	B.100	0	0	0	0	0	0	0	0	0	0	0	0	0	0	0	0	0	0	0	0	0	0	261	0	0	0	0	0	0	0	0	0	0	0	0	0	0	0	0	0	0	0	0	0	0	0	0
H.800__B.100	H.800	B.100	0	0	0	0	0	0	0	0	0	0	0	0	0	0	0	0	0	0	0	0	0	0	0	0	0	0	0	0	0	0	0	0	0	0	0	0	0	0	0	0	0	0	0	0	0	0	0
H.900__B.100	H.900	B.100	0	0	0	0	0	0	0	0	0	0	0	0	0	0	0	0	0	0	0	0	0	0	876	0	0	0	0	0	0	0	0	0	0	0	0	0	0	0	0	0	0	0	0	0	0	0	0
[truncated: 1,174 more columns]

## Sheet: Num.samples.with.seq.data
Depth	N
A.002	46
B.000	47
B.003	47
B.005	29
B.010	28
B.015	29
B.020	21
B.030	24
B.050	14
B.100	18
Total	303

## Sheet: Taxonomy
Claident									UCLUST + UNITE
query	kingdom	subkingdom	phylum	class	order	family	genus	FUNGuild	query	Kingdom	Phylum	Class	Order	Family	Genus
F_1	Fungi	Dikarya	Ascomycota	Archaeorhizomycetes	Archaeorhizomycetales	Archaeorhizomycetaceae	Archaeorhizomyces	-	F_1	Fungi	Ascomycota	Archaeorhizomycetes	Archaeorhizomycetales	Archaeorhizomycetaceae	Archaeorhizomyces
F_2	Fungi	Dikarya	Ascomycota					-	F_2
F_3	Fungi	Dikarya	Basidiomycota	Tremellomycetes	Tremellales		Cryptococcus	Animal Pathogen-Saprotroph	F_3	Fungi	Basidiomycota	Tremellomycetes	Tremellales
F_5	Fungi	Dikarya						-	F_5
F_6	Fungi	Dikarya	Ascomycota	Leotiomycetes	Helotiales			-	F_6	Fungi	Ascomycota	Leotiomycetes	Helotiales
F_7	Fungi				Mortierellales	Mortierellaceae	Mortierella	Undefined Saprotroph	F_7	Fungi	Zygomycota		Mortierellales	Mortierellaceae	Mortierella
F_9	Fungi	Dikarya	Ascomycota	Dothideomycetes	Capnodiales	Mycosphaerellaceae		-	F_9	Fungi	Ascomycota	Dothideomycetes	Capnodiales	Mycosphaerellaceae
F_10	Fungi	Dikarya	Ascomycota					-	F_10	Fungi	Ascomycota	Archaeorhizomycetes	Archaeorhizomycetales	Archaeorhizomycetaceae	Archaeorhizomyces
F_11	Fungi	Dikarya	Ascomycota	Sordariomycetes	Hypocreales	Nectriaceae		-	F_11	Fungi	Ascomycota	Sordariomycetes	Hypocreales
F_12	Fungi	Dikarya	Ascomycota	Leotiomycetes	Helotiales			-	F_12	Fungi	Ascomycota	Leotiomycetes	Helotiales
F_13	Fungi				Mortierellales	Mortierellaceae	Mortierella	Undefined Saprotroph	F_13	Fungi	Zygomycota		Mortierellales	Mortierellaceae	Mortierella
F_14	Fungi	Dikarya	Ascomycota	Leotiomycetes	Helotiales		Mycoarthris	Undefined Saprotroph	F_14	Fungi	Ascomycota	Leotiomycetes	Helotiales
F_16	Fungi	Dikarya	Ascomycota	Leotiomycetes	Helotiales			-	F_16	Fungi	Ascomycota
F_17	Fungi	Dikarya	Basidiomycota	Tremellomycetes	Filobasidiales		Cryptococcus	Animal Pathogen-Saprotroph	F_17	Fungi	Basidiomycota	Tremellomycetes	Tremellales		Cryptococcus
F_18	Fungi	Dikarya	Ascomycota					-	F_18	Fungi	Ascomycota	Dothideomycetes	Pleosporales	Cucurbitariaceae	Pyrenochaetopsis
F_20	Fungi	Dikarya	Ascomycota	Dothideomycetes	Capnodiales			-	F_20	Fungi	Ascomycota	Dothideomycetes	Capnodiales
F_21	Fungi	Dikarya	Ascomycota	Dothideomycetes	Capnodiales	Mycosphaerellaceae		-	F_21	Fungi	Ascomycota	Dothideomycetes	Capnodiales	Mycosphaerellaceae	Cercospora
F_22	Fungi	Dikarya	Ascomycota					-	F_22
F_23	Fungi	Dikarya	Ascomycota					-	F_23	Fungi	Ascomycota	Archaeorhizomycetes	Archaeorhizomycetales	Archaeorhizomycetaceae	Archaeorhizomyces
F_24	Fungi	Dikarya	Basidiomycota	Agaricomycetes	Atheliales	Atheliaceae	Amphinema	Ectomycorrhizal	F_24	Fungi	Basidiomycota	Agaricomycetes
F_25	Fungi	Dikarya	Ascomycota					-	F_25	Fungi	Ascomycota
F_27	Fungi	Dikarya	Ascomycota	Dothideomycetes	Venturiales	Venturiaceae		-	F_27	Fungi	Ascomycota	Dothideomycetes	Venturiales	Venturiaceae
F_28	Fungi	Dikarya	Basidiomycota	Agaricomycetes	Russulales	Russulaceae	Russula	Ectomycorrhizal	F_28	Fungi	Basidiomycota	Agaricomycetes	Russulales	Russulaceae	Russula
F_29	Fungi		Glomeromycota	Glomeromycetes	Glomerales	Glomeraceae	Rhizophagus	Arbuscular Mycorrhizal	F_29	Fungi	Glomeromycota
F_30	Fungi							-	F_30
F_34	Fungi	Dikarya	Ascomycota					-	F_34	Fungi	Ascomycota	Archaeorhizomycetes	Archaeorhizomycetales	Archaeorhizomycetaceae	Archaeorhizomyces
F_35	Fungi	Dikarya	Ascomycota					-	F_35	Fungi	Ascomycota	Archaeorhizomycetes	Archaeorhizomycetales	Archaeorhizomycetaceae	Archaeorhizomyces
F_36	Fungi	Dikarya	Ascomycota	Dothideomycetes	Capnodiales	Mycosphaerellaceae	Ramularia	Plant Pathogen	F_36	Fungi	Ascomycota	Dothideomycetes	Capnodiales	Mycosphaerellaceae
F_37	Fungi	Dikarya	Ascomycota	Dothideomycetes	Pleosporales			-	F_37	Fungi	Ascomycota
F_38	Fungi	Dikarya	Ascomycota					-	F_38
F_39	Fungi	Dikarya	Ascomycota	Leotiomycetes	Helotiales			-	F_39
F_40	Fungi		Glomeromycota	Glomeromycetes	Glomerales	Glomeraceae		Arbuscular Mycorrhizal	F_40
F_41	Fungi	Dikarya	Ascomycota	Dothideomycetes	Capnodiales	Teratosphaeriaceae		-	F_41	Fungi	Ascomycota	Dothideomycetes	Capnodiales
F_43	Fungi	Dikarya	Ascomycota	Leotiomycetes				-	F_43	Fungi	Ascomycota			Pseudeurotiaceae	Leuconeurospora
F_44	Fungi	Dikarya	Ascomycota	Sordariomycetes	Hypocreales	Cordycipitaceae	Lecanicillium	Animal Pathogen	F_44	Fungi	Ascomycota	Sordariomycetes	Hypocreales	Cordycipitaceae	Lecanicillium
F_45	Fungi	Dikarya	Basidiomycota	Agaricomycetes	Thelephorales	Thelephoraceae	Tomentella	Ectomycorrhizal	F_45	Fungi	Basidiomycota	Agaricomycetes	Thelephorales	Thelephoraceae	Tomentella
F_47	Fungi	Dikarya	Ascomycota	Dothideomycetes	Pleosporales			-	F_47	Fungi	Ascomycota	Dothideomycetes	Pleosporales
F_49	Fungi	Dikarya	Ascomycota					-	F_49	Fungi	Ascomycota	Eurotiomycetes	Eurotiales	Thermoascaceae
F_50	Fungi	Dikarya	Basidiomycota	Agaricomycetes	Russulales	Russulaceae	Russula	Ectomycorrhizal	F_50	Fungi	Basidiomycota	Agaricomycetes	Russulales	Russulaceae
F_51	Fungi	Dikarya	Ascomycota					-	F_51
F_52	Fungi	Dikarya	Ascomycota					-	F_52
F_53	Fungi	Dikarya	Basidiomycota	Tremellomycetes	Tremellales		Trichosporon	-	F_53	Fungi	Basidiomycota	Tremellomycetes	Trichosporonales	Trichosporonaceae	Trichosporon
F_54	Fungi	Dikarya	Ascomycota	Dothideomycetes	Capnodiales			-	F_54	Fungi	Ascomycota	Dothideomycetes	Capnodiales
F_55	Fungi				Mortierellales	Mortierellaceae	Mortierella	Undefined Saprotroph	F_55	Fungi	Zygomycota		Mortierellales	Mortierellaceae	Mortierella
F_56	Fungi	Dikarya	Basidiomycota	Agaricomycetes	Sebacinales	Sebacinaceae	Sebacina	Ectomycorrhizal	F_56	Fungi	Basidiomycota	Agaricomycetes	Sebacinales	Sebacinaceae
F_57	Fungi	Dikarya	Basidiomycota	Agaricomycetes	Thelephorales	Thelephoraceae	Tomentella	Ectomycorrhizal	F_57	Fungi	Basidiomycota	Agaricomycetes	Thelephorales	Thelephoraceae
F_59	Fungi	Dikarya	Ascomycota					-	F_59	Fungi	Ascomycota	Archaeorhizomycetes	Archaeorhizomycetales	Archaeorhizomycetaceae	Archaeorhizomyces
F_60	Fungi	Dikarya	Basidiomycota	Tremellomycetes	Tremellales			-	F_60
F_61	Fungi	Dikarya	Basidiomycota	Tremellomycetes	Tremellales			-	F_61	Fungi	Basidiomycota	Tremellomycetes	Cystofilobasidiales
F_62	Fungi	Dikarya	Basidiomycota	Agaricomycetes	Agaricales	Hygrophoraceae	Hygrocybe	Undefined Saprotroph	F_62	Fungi	Basidiomycota	Agaricomycetes	Agaricales	Hygrophoraceae	Hygrocybe
F_63	Fungi	Dikarya	Ascomycota	Sordariomycetes	Chaetosphaeriales	Chaetosphaeriaceae	Chaetosphaeria	Undefined Saprotroph	F_63	Fungi	Ascomycota	Sordariomycetes	Chaetosphaeriales	Chaetosphaeriaceae	Chaetosphaeria
F_65	Fungi	Dikarya	Ascomycota	Sordariomycetes	Hypocreales	Nectriaceae		-	F_65	Fungi	Ascomycota	Sordariomycetes	Hypocreales
F_66	Fungi				Mortierellales	Mortierellaceae	Mortierella	Undefined Saprotroph	F_66	Fungi	Zygomycota		Mortierellales	Mortierellaceae	Mortierella
F_68	Fungi	Dikarya	Ascomycota	Orbiliomycetes	Orbiliales	Orbiliaceae	Dactylaria	-	F_68	Fungi	Ascomycota	Eurotiomycetes	Chaetothyriales	Herpotrichiellaceae	Cladophialophora
F_69	Fungi	Dikarya	Ascomycota	Dothideomycetes	Capnodiales			-	F_69
F_70	Fungi	Dikarya	Ascomycota	Sordariomycetes	Xylariales			-	F_70	Fungi	Ascomycota	Sordariomycetes	Xylariales
F_71	Fungi	Dikarya	Basidiomycota	Microbotryomycetes				-	F_71	Fungi	Basidiomycota
F_72	Fungi		Glomeromycota	Glomeromycetes	Glomerales	Glomeraceae		Arbuscular Mycorrhizal	F_72
F_74	Fungi	Dikarya	Basidiomycota	Agaricomycetes	Thelephorales	Thelephoraceae		-	F_74	Fungi	Basidiomycota	Agaricomycetes	Thelephorales	Thelephoraceae
F_75	Fungi	Dikarya	Basidiomycota	Tremellomycetes	Tremellales			-	F_75	Fungi	Basidiomycota	Tremellomycetes	Tremellales
F_76	Fungi	Dikarya	Ascomycota	Leotiomycetes	Helotiales			-	F_76	Fungi	Ascomycota	Leotiomycetes	Helotiales
F_77	Fungi	Dikarya	Ascomycota	Dothideomycetes	Venturiales	Venturiaceae		-	F_77	Fungi	Ascomycota	Dothideomycetes	Venturiales
F_78	Fungi	Dikarya	Ascomycota					-	F_78	Fungi	Ascomycota	Leotiomycetes	Helotiales
F_79	Fungi	Dikarya	Ascomycota	Dothideomycetes	Pleosporales	Cucurbitariaceae	Pyrenochaeta	Undefined Saprotroph	F_79	Fungi	Ascomycota
F_80	Fungi	Dikarya	Ascomycota					-	F_80
F_81	Fungi	Dikarya	Ascomycota					-	F_81	Fungi	Ascomycota	Sordariomycetes	Sordariales
F_82	Fungi	Dikarya	Basidiomycota	Agaricomycetes	Russulales	Russulaceae		Ectomycorrhizal	F_82	Fungi	Basidiomycota	Agaricomycetes	Russulales	Russulaceae	Russula
F_84	Fungi							-	F_84	Fungi	Basidiomycota
F_85	Fungi	Dikarya	Ascomycota	Sordariomycetes	Sordariales	Lasiosphaeriaceae	Apodus	Undefined Saprotroph	F_85	Fungi
F_86	Fungi							-	F_86	Fungi	Rozellomycota
F_88	Fungi	Dikarya	Ascomycota					-	F_88	Fungi
F_89	Fungi	Dikarya	Ascomycota	Sordariomycetes				-	F_89	Fungi	Ascomycota
F_90	Fungi	Dikarya	Basidiomycota	Agaricomycetes	Sebacinales	Sebacinaceae	Sebacina	Ectomycorrhizal	F_90	Fungi	Basidiomycota	Agaricomycetes	Sebacinales	Sebacinaceae	Sebacina
F_91	Fungi	Dikarya	Ascomycota	Sordariomycetes	Sordariales	Lasiosphaeriaceae		-	F_91	Fungi	Ascomycota	Sordariomycetes	Sordariales
F_92	Fungi	Dikarya	Ascomycota	Sordariomycetes	Hypocreales	Hypocreaceae	Trichoderma	Undefined Saprotroph	F_92	Fungi	Ascomycota	Sordariomycetes	Hypocreales	Hypocreaceae	Trichoderma
F_93	Fungi	Dikarya	Basidiomycota	Agaricomycetes				-	F_93	Fungi	Basidiomycota	Agaricomycetes
F_94	Fungi	Dikarya	Ascomycota	Dothideomycetes	Capnodiales	Teratosphaeriaceae		-	F_94	Fungi	Ascomycota	Dothideomycetes	Capnodiales
F_95	Fungi	Dikarya	Ascomycota	Dothideomycetes	Pleosporales	Tetraplosphaeriaceae		-	F_95
F_96	Fungi	Dikarya	Basidiomycota	Agaricomycetes	Trechisporales			-	F_96	Fungi	Basidiomycota	Agaricomycetes	Trechisporales	Hydnodontaceae
F_97	Fungi	Dikarya	Ascomycota	Orbiliomycetes	Orbiliales	Orbiliaceae	Dactylaria	-	F_97	Fungi	Ascomycota	Eurotiomycetes	Chaetothyriales
F_98	Fungi	Dikarya	Ascomycota					-	F_98	Fungi	Ascomycota
F_99	Fungi	Dikarya	Basidiomycota	Tremellomycetes	Tremellales		Cryptococcus	Animal Pathogen-Saprotroph	F_99	Fungi	Basidiomycota	Tremellomycetes	Tremellales		Cryptococcus
F_101	Fungi	Dikarya	Basidiomycota	Agaricomycetes				-	F_101	Fungi	Basidiomycota	Agaricomycetes	Agaricales	Clavariaceae
F_102	Fungi	Dikarya	Basidiomycota	Agaricomycetes	Russulales	Russulaceae		Ectomycorrhizal	F_102	Fungi	Basidiomycota	Agaricomycetes	Russulales	Russulaceae	Russula
F_103	Fungi	Dikarya	Basidiomycota	Agaricomycetes	Thelephorales	Thelephoraceae	Tomentella	Ectomycorrhizal	F_103	Fungi	Basidiomycota	Agaricomycetes	Thelephorales	Thelephoraceae	Tomentella
F_104	Fungi	Dikarya	Ascomycota	Leotiomycetes			Leohumicola	Undefined Saprotroph	F_104	Fungi	Ascomycota	Leotiomycetes			Leohumicola
F_105	Fungi				Mortierellales	Mortierellaceae	Mortierella	Undefined Saprotroph	F_105	Fungi	Zygomycota		Mortierellales
F_106	Fungi	Dikarya	Ascomycota					-	F_106	Fungi	Ascomycota	Leotiomycetes
F_107	Fungi	Dikarya	Basidiomycota	Agaricomycetes	Sebacinales	Sebacinaceae	Sebacina	Ectomycorrhizal	F_107	Fungi	Basidiomycota	Agaricomycetes	Sebacinales	Sebacinaceae
F_108	Fungi	Dikarya						-	F_108	Fungi	Ascomycota	Leotiomycetes	Helotiales
F_109	Fungi	Dikarya						-	F_109
F_110	Fungi	Dikarya	Ascomycota	Sordariomycetes	Hypocreales			-	F_110
F_111	Fungi		Glomeromycota	Glomeromycetes	Glomerales	Glomeraceae		Arbuscular Mycorrhizal	F_111	Fungi
F_113	Fungi	Dikarya	Ascomycota	Pezizomycetes	Pezizales	Tuberaceae	Tuber	Ectomycorrhizal	F_113	Fungi	Ascomycota	Pezizomycetes	Pezizales	Tuberaceae	Tuber
F_115	Fungi	Dikarya	Basidiomycota	Tremellomycetes	Tremellales			-	F_115
F_116	Fungi	Dikarya	Ascomycota	Dothideomycetes	Venturiales	Venturiaceae		-	F_116	Fungi	Ascomycota	Dothideomycetes	Venturiales
F_117	Fungi	Dikarya	Ascomycota					-	F_117
F_118	Fungi				Mortierellales	Mortierellaceae	Mortierella	Undefined Saprotroph	F_118	Fungi	Zygomycota		Mortierellales	Mortierellaceae	Mortierella
F_119	Fungi	Dikarya	Basidiomycota	Agaricomycetes	Thelephorales	Thelephoraceae		-	F_119	Fungi	Basidiomycota	Agaricomycetes	Thelephorales	Thelephoraceae
F_120	Fungi				Mortierellales	Mortierellaceae	Mortierella	Undefined Saprotroph	F_120	Fungi	Zygomycota		Mortierellales	Mortierellaceae	Mortierella
F_121	Fungi	Dikarya						-	F_121
F_123	Fungi	Dikarya	Ascomycota	Dothideomycetes	Capnodiales	Cladosporiaceae	Cladosporium	-	F_123	Fungi	Ascomycota
F_124	Fungi	Dikarya	Basidiomycota	Microbotryomycetes				-	F_124	Fungi
F_126	Fungi	Dikarya	Ascomycota	Dothideomycetes	Capnodiales	Mycosphaerellaceae		-	F_126	Fungi	Ascomycota	Dothideomycetes	Capnodiales	Mycosphaerellaceae
F_128	Fungi				Mortierellales	Mortierellaceae	Mortierella	Undefined Saprotroph	F_128
F_130	Fungi	Dikarya	Ascomycota	Leotiomycetes	Helotiales			-	F_130	Fungi	Ascomycota	Leotiomycetes
F_131	Fungi	Dikarya	Ascomycota					-	F_131	Fungi	Ascomycota	Dothideomycetes	Pleosporales
F_132	Fungi	Dikarya	Ascomycota	Dothideomycetes	Capnodiales			-	F_132	Fungi	Ascomycota	Dothideomycetes	Capnodiales
F_133	Fungi	Dikarya	Ascomycota	Leotiomycetes	Helotiales			-	F_133	Fungi	Ascomycota	Leotiomycetes	Helotiales
F_134	Fungi	Dikarya	Basidiomycota	Agaricomycetes	Thelephorales	Thelephoraceae		-	F_134
F_135	Fungi	Dikarya	Ascomycota	Sordariomycetes	Chaetosphaeriales	Chaetosphaeriaceae	Chaetosphaeria	Undefined Saprotroph	F_135	Fungi	Ascomycota	Sordariomycetes	Chaetosphaeriales	Chaetosphaeriaceae
F_136	Fungi	Dikarya	Ascomycota	Leotiomycetes	Helotiales			-	F_136	Fungi	Ascomycota	Leotiomycetes	Helotiales
F_137	Fungi	Dikarya	Basidiomycota	Agaricomycetes	Boletales	Boletaceae	Boletus	Ectomycorrhizal	F_137	Fungi	Basidiomycota	Agaricomycetes	Boletales	Boletaceae
F_138	Fungi				Mortierellales	Mortierellaceae	Mortierella	Undefined Saprotroph	F_138	Fungi	Zygomycota		Mortierellales	Mortierellaceae	Mortierella
F_139	Fungi	Dikarya	Ascomycota	Sordariomycetes				-	F_139	Fungi	Ascomycota	Sordariomycetes	Hypocreales
F_140	Fungi	Dikarya	Ascomycota	Sordariomycetes	Hypocreales	Hypocreaceae	Trichoderma	Undefined Saprotroph	F_140	Fungi	Ascomycota	Sordariomycetes	Hypocreales	Hypocreaceae	Trichoderma
F_141	Fungi	Dikarya	Ascomycota					-	F_141	Fungi	Ascomycota	Leotiomycetes	Helotiales
F_142	Fungi	Dikarya	Basidiomycota	Tremellomycetes	Tremellales			-	F_142	Fungi	Basidiomycota	Tremellomycetes
F_144	Fungi	Dikarya	Ascomycota	Dothideomycetes	Capnodiales			-	F_144
F_145	Fungi	Dikarya	Basidiomycota	Agaricomycetes	Agaricales	Cortinariaceae	Cortinarius	Ectomycorrhizal	F_145	Fungi	Basidiomycota	Agaricomycetes	Agaricales	Cortinariaceae	Cortinarius
F_146	Fungi	Dikarya	Ascomycota	Sordariomycetes				-	F_146	Fungi	Ascomycota
F_147	Fungi	Dikarya	Ascomycota	Leotiomycetes	Helotiales			-	F_147	Fungi	Ascomycota	Leotiomycetes	Helotiales
F_148	Fungi	Dikarya	Basidiomycota	Agaricomycetes	Sebacinales	Sebacinaceae	Sebacina	Ectomycorrhizal	F_148	Fungi	Basidiomycota	Agaricomycetes	Sebacinales	Sebacinaceae	Sebacina
F_149	Fungi	Dikarya	Ascomycota	Leotiomycetes	Helotiales			-	F_149	Fungi	Ascomycota	Leotiomycetes
F_150	Fungi	Dikarya	Ascomycota	Pezizomycetes	Pezizales	Pyronemataceae	Genea	Ectomycorrhizal	F_150	Fungi	Ascomycota	Pezizomycetes	Pezizales	Pyronemataceae	Genea
F_151	Fungi	Dikarya	Basidiomycota	Microbotryomycetes				-	F_151	Fungi
F_154	Fungi	Dikarya	Basidiomycota	Tremellomycetes	Tremellales		Bullera	-	F_154	Fungi	Basidiomycota	Tremellomycetes	Tremellales		Bullera
F_156	Fungi	Dikarya	Ascomycota	Sordariomycetes	Hypocreales	Cordycipitaceae	Lecanicillium	Animal Pathogen	F_156	Fungi	Ascomycota	Sordariomycetes	Hypocreales	Cordycipitaceae	Lecanicillium
F_157	Fungi	Dikarya						-	F_157	Fungi	Ascomycota	Archaeorhizomycetes	Archaeorhizomycetales	Archaeorhizomycetaceae	Archaeorhizomyces
F_158	Fungi	Dikarya	Ascomycota	Sordariomycetes				-	F_158	Fungi	Ascomycota	Sordariomycetes	Sordariales
F_159	Fungi	Dikarya	Ascomycota	Dothideomycetes	Capnodiales	Mycosphaerellaceae	Mycosphaerella	Plant Pathogen	F_159	Fungi	Ascomycota	Dothideomycetes	Capnodiales	Mycosphaerellaceae	Mycosphaerella
F_160	Fungi	Dikarya	Basidiomycota	Agaricomycetes	Atheliales	Atheliaceae	Tylospora	Ectomycorrhizal	F_160	Fungi	Basidiomycota	Agaricomycetes	Atheliales	Atheliaceae
F_162	Fungi	Dikarya	Ascomycota	Leotiomycetes	Helotiales			-	F_162	Fungi	Ascomycota	Leotiomycetes	Helotiales	Helotiaceae	Hymenoscyphus
F_163	Fungi	Dikarya	Ascomycota					-	F_163
F_164	Fungi	Dikarya	Ascomycota	Sordariomycetes	Chaetosphaeriales	Chaetosphaeriaceae		-	F_164
F_165	Fungi				Mortierellales	Mortierellaceae	Mortierella	Undefined Saprotroph	F_165	Fungi	Zygomycota		Mortierellales	Mortierellaceae	Mortierella
F_166	Fungi	Dikarya	Ascomycota	Leotiomycetes	Helotiales			-	F_166	Fungi	Ascomycota	Leotiomycetes	Helotiales
F_168	Fungi		Glomeromycota	Glomeromycetes				Arbuscular Mycorrhizal	F_168	Fungi
F_169	Fungi							-	F_169	Fungi	Rozellomycota
F_170	Fungi	Dikarya	Ascomycota	Leotiomycetes	Helotiales			-	F_170	Fungi	Ascomycota	Leotiomycetes	Helotiales
F_171	Fungi	Dikarya	Basidiomycota	Agaricomycetes	Russulales	Russulaceae	Lactarius	Ectomycorrhizal	F_171	Fungi	Basidiomycota	Agaricomycetes	Russulales	Russulaceae	Lactarius
F_172	Fungi				Mortierellales	Mortierellaceae	Mortierella	Undefined Saprotroph	F_172	Fungi	Zygomycota		Mortierellales	Mortierellaceae	Mortierella
F_173	Fungi	Dikarya	Basidiomycota	Agaricomycetes	Atheliales	Atheliaceae	Piloderma	Ectomycorrhizal	F_173	Fungi	Basidiomycota	Agaricomycetes	Atheliales	Atheliaceae	Piloderma
F_174	Fungi	Dikarya	Basidiomycota	Agaricomycetes				-	F_174	Fungi	Basidiomycota	Agaricomycetes	Boletales	Boletaceae
F_175	Fungi	Dikarya	Ascomycota					-	F_175	Fungi	Ascomycota	Archaeorhizomycetes	Archaeorhizomycetales	Archaeorhizomycetaceae	Archaeorhizomyces
F_176	Fungi	Dikarya	Ascomycota	Sordariomycetes				-	F_176
F_177	Fungi	Dikarya	Basidiomycota	Agaricomycetes	Agaricales	Tricholomataceae	Mycena	Undefined Saprotroph	F_177	Fungi	Basidiomycota	Agaricomycetes	Agaricales
F_179	Fungi	Dikarya	Ascomycota	Leotiomycetes	Helotiales	Leotiaceae	Flagellospora	-	F_179	Fungi	Ascomycota	Leotiomycetes
F_180	Fungi	Dikarya	Ascomycota	Eurotiomycetes	Eurotiales	Aspergillaceae	Monascus	Undefined Saprotroph	F_180
F_181	Fungi	Dikarya	Ascomycota	Dothideomycetes	Venturiales	Venturiaceae	Venturia	Plant Pathogen	F_181	Fungi	Ascomycota	Dothideomycetes	Venturiales	Venturiaceae
F_182	Fungi	Dikarya	Ascomycota	Leotiomycetes	Helotiales			-	F_182	Fungi	Ascomycota	Leotiomycetes	Helotiales
F_183	Fungi	Dikarya	Ascomycota	Orbiliomycetes	Orbiliales	Orbiliaceae		-	F_183	Fungi	Ascomycota	Orbiliomycetes	Orbiliales
F_184	Fungi	Dikarya	Ascomycota	Orbiliomycetes	Orbiliales	Orbiliaceae	Dactylaria	-	F_184	Fungi	Ascomycota	Eurotiomycetes	Chaetothyriales
F_185	Fungi	Dikarya	Basidiomycota	Microbotryomycetes	Sporidiobolales			-	F_185	Fungi	Basidiomycota	Microbotryomycetes	Leucosporidiales
F_186	Fungi	Dikarya	Ascomycota					-	F_186	Fungi	Ascomycota
F_187	Fungi	Dikarya	Basidiomycota	Agaricomycetes	Sebacinales	Sebacinaceae		-	F_187	Fungi	Basidiomycota	Agaricomycetes	Sebacinales	Sebacinaceae
F_188	Fungi	Dikarya	Basidiomycota	Tremellomycetes	Tremellales			-	F_188	Fungi	Basidiomycota
F_189	Fungi							-	F_189
F_190	Fungi	Dikarya	Ascomycota	Leotiomycetes	Helotiales			-	F_190	Fungi	Ascomycota	Leotiomycetes	Helotiales
F_192	Fungi		Glomeromycota	Glomeromycetes	Diversisporales			Arbuscular Mycorrhizal	F_192
F_193	Fungi	Dikarya	Ascomycota					-	F_193	Fungi	Ascomycota	Sordariomycetes	Microascales	Ceratocystidaceae	Ceratocystis
F_194	Fungi	Dikarya	Ascomycota					-	F_194
F_195	Fungi	Dikarya	Basidiomycota	Agaricomycetes	Cantharellales	Ceratobasidiaceae	Ceratobasidium	Ectomycorrhizal	F_195	Fungi	Basidiomycota	Agaricomycetes	Cantharellales	Ceratobasidiaceae
F_197	Fungi	Dikarya	Ascomycota					-	F_197
F_198	Fungi	Dikarya	Ascomycota	Sordariomycetes	Hypocreales			-	F_198	Fungi	Ascomycota	Sordariomycetes	Hypocreales	Nectriaceae	Volutella
F_199	Fungi	Dikarya	Basidiomycota	Agaricomycetes				-	F_199	Fungi	Basidiomycota	Agaricomycetes	Agaricales	Clavariaceae	Ramariopsis
F_200	Fungi	Dikarya	Ascomycota					-	F_200	Fungi	Ascomycota	Leotiomycetes	Helotiales
F_202	Fungi	Dikarya	Ascomycota	Leotiomycetes	Helotiales			-	F_202	Fungi	Ascomycota	Leotiomycetes	Helotiales
F_203	Fungi	Dikarya	Ascomycota	Leotiomycetes	Helotiales			-	F_203	Fungi	Ascomycota				Chalara
F_206	Fungi	Dikarya	Basidiomycota	Agaricomycetes	Sebacinales	Sebacinaceae	Sebacina	Ectomycorrhizal	F_206	Fungi	Basidiomycota	Agaricomycetes	Sebacinales	Sebacinaceae
F_208	Fungi	Dikarya	Basidiomycota	Agaricomycetes	Russulales	Russulaceae	Russula	Ectomycorrhizal	F_208	Fungi	Basidiomycota	Agaricomycetes	Russulales	Russulaceae	Russula
F_209	Fungi				Mortierellales	Mortierellaceae	Mortierella	Undefined Saprotroph	F_209	Fungi	Zygomycota		Mortierellales	Mortierellaceae	Mortierella
F_210	Fungi	Dikarya	Basidiomycota	Agaricomycetes	Thelephorales	Thelephoraceae	Tomentella	Ectomycorrhizal	F_210	Fungi	Basidiomycota	Agaricomycetes	Thelephorales	Thelephoraceae
F_211	Fungi	Dikarya	Basidiomycota	Agaricomycetes	Sebacinales	Sebacinaceae	Sebacina	Ectomycorrhizal	F_211	Fungi	Basidiomycota	Agaricomycetes	Sebacinales	Sebacinaceae
F_212	Fungi	Dikarya	Ascomycota	Sordariomycetes	Glomerellales	Plectosphaerellaceae	Plectosphaerella	Plant Pathogen	F_212	Fungi	Ascomycota	Sordariomycetes
F_213	Fungi	Dikarya	Ascomycota	Sordariomycetes	Hypocreales	Hypocreaceae		-	F_213	Fungi	Ascomycota	Sordariomycetes	Hypocreales	Hypocreaceae	Sepedonium
F_214	Fungi	Dikarya	Ascomycota	Eurotiomycetes	Chaetothyriales	Herpotrichiellaceae	Cladophialophora	Undefined Saprotroph	F_214	Fungi	Ascomycota	Eurotiomycetes	Chaetothyriales	Herpotrichiellaceae	Cladophialophora
F_215	Fungi							-	F_215	Fungi	Ascomycota
F_216	Fungi	Dikarya	Ascomycota	Geoglossomycetes	Geoglossales	Geoglossaceae	Geoglossum	Undefined Saprotroph	F_216	Fungi	Ascomycota	Geoglossomycetes	Geoglossales	Geoglossaceae	Geoglossum
F_217	Fungi				Mortierellales	Mortierellaceae	Mortierella	Undefined Saprotroph	F_217	Fungi	Zygomycota		Mortierellales	Mortierellaceae	Mortierella
F_218	Fungi	Dikarya	Ascomycota	Dothideomycetes	Pleosporales	Tetraplosphaeriaceae	Quadricrura	Undefined Saprotroph	F_218	Fungi	Ascomycota	Dothideomycetes	Pleosporales	Tetraplosphaeriaceae	Triplosphaeria
F_219	Fungi	Dikarya	Ascomycota	Leotiomycetes	Helotiales	Leotiaceae		-	F_219	Fungi	Ascomycota	Leotiomycetes	Leotiales	Leotiaceae	Alatospora
F_222	Fungi	Dikarya	Basidiomycota	Agaricomycetes	Agaricales	Tricholomataceae	Mycena	Undefined Saprotroph	F_222	Fungi	Basidiomycota	Agaricomycetes	Agaricales	Mycenaceae	Mycena
F_223	Fungi	Dikarya	Ascomycota					-	F_223
F_224	Fungi	Dikarya	Ascomycota	Sordariomycetes				-	F_224
F_226	Fungi	Dikarya	Ascomycota	Dothideomycetes	Venturiales	Venturiaceae		-	F_226	Fungi	Ascomycota	Dothideomycetes	Venturiales
F_227	Fungi	Dikarya	Basidiomycota	Agaricomycetes	Russulales	Russulaceae	Lactarius	Ectomycorrhizal	F_227	Fungi	Basidiomycota	Agaricomycetes	Russulales	Russulaceae	Lactarius
F_228	Fungi	Dikarya	Ascomycota	Sordariomycetes	Ophiostomatales	Ophiostomataceae	Phialocephala	Undefined Root Endophyte	F_228	Fungi	Ascomycota	Leotiomycetes	Helotiales	Vibrisseaceae	Phialocephala
F_229	Fungi	Dikarya	Ascomycota	Sordariomycetes	Hypocreales	Hypocreaceae	Trichoderma	Undefined Saprotroph	F_229	Fungi	Ascomycota	Sordariomycetes	Hypocreales	Hypocreaceae	Trichoderma
F_230	Fungi	Dikarya	Ascomycota	Eurotiomycetes	Chaetothyriales	Herpotrichiellaceae	Cladophialophora	Undefined Saprotroph	F_230	Fungi	Ascomycota	Eurotiomycetes	Chaetothyriales	Herpotrichiellaceae	Cladophialophora
F_231	Fungi	Dikarya	Basidiomycota	Tremellomycetes	Tremellales	Tremellaceae	Asterotremella	-	F_231	Fungi	Basidiomycota	Tremellomycetes	Trichosporonales	Trichosporonaceae	Vanrija
F_232	Fungi	Dikarya	Basidiomycota	Agaricomycetes				-	F_232	Fungi	Basidiomycota	Agaricomycetes	Agaricales	Clavariaceae
F_233	Fungi	Dikarya	Ascomycota	Leotiomycetes				-	F_233	Fungi	Ascomycota	Leotiomycetes		Myxotrichaceae	Oidiodendron
F_234	Fungi	Dikarya	Basidiomycota	Agaricomycetes	Thelephorales	Thelephoraceae	Tomentella	Ectomycorrhizal	F_234	Fungi	Basidiomycota	Agaricomycetes	Thelephorales	Thelephoraceae
F_235	Fungi				Mortierellales	Mortierellaceae	Mortierella	Undefined Saprotroph	F_235	Fungi	Zygomycota		Mortierellales	Mortierellaceae	Mortierella
F_236	Fungi	Dikarya	Ascomycota	Leotiomycetes	Helotiales			-	F_236	Fungi	Ascomycota	Leotiomycetes	Helotiales
F_237	Fungi	Dikarya	Ascomycota	Leotiomycetes	Helotiales			-	F_237	Fungi	Ascomycota	Leotiomycetes	Helotiales
F_238	Fungi	Dikarya	Ascomycota					-	F_238	Fungi	Ascomycota	Sordariomycetes	Xylariales
F_240	Fungi	Dikarya	Ascomycota	Sordariomycetes				-	F_240
F_242	Fungi		Chytridiomycota	Chytridiomycetes	Rhizophydiales			-	F_242
F_243	Fungi	Dikarya	Basidiomycota	Microbotryomycetes				-	F_243
F_244	Fungi	Dikarya	Ascomycota	Leotiomycetes	Helotiales			-	F_244	Fungi	Ascomycota	Leotiomycetes	Helotiales
F_245	Fungi	Dikarya	Basidiomycota	Agaricomycetes	Sebacinales			-	F_245	Fungi
F_246	Fungi	Dikarya	Ascomycota					-	F_246	Fungi	Ascomycota	Leotiomycetes	Leotiales	Leotiaceae	Alatospora
F_247	Fungi		Glomeromycota	Glomeromycetes	Glomerales	Glomeraceae		Arbuscular Mycorrhizal	F_247	Fungi	Glomeromycota	Glomeromycetes	Glomerales	Glomeraceae
F_249	Fungi		Glomeromycota	Glomeromycetes	Glomerales	Glomeraceae		Arbuscular Mycorrhizal	F_249
F_250	Fungi	Dikarya	Ascomycota	Leotiomycetes	Helotiales			-	F_250	Fungi	Ascomycota	Leotiomycetes	Helotiales	Dermateaceae
F_251	Fungi	Dikarya	Ascomycota	Leotiomycetes				-	F_251	Fungi	Ascomycota	Leotiomycetes	Helotiales		Xenopolyscytalum
F_253	Fungi	Dikarya	Basidiomycota	Agaricomycetes	Auriculariales			-	F_253
F_255	Fungi	Dikarya	Basidiomycota	Agaricomycetes	Russulales	Russulaceae	Russula	Ectomycorrhizal	F_255	Fungi	Basidiomycota	Agaricomycetes	Russulales	Russulaceae	Russula
F_256	Fungi	Dikarya	Ascomycota	Sordariomycetes	Chaetosphaeriales	Chaetosphaeriaceae		-	F_256
F_257	Fungi	Dikarya	Ascomycota					-	F_257	Fungi	Ascomycota	Archaeorhizomycetes	Archaeorhizomycetales	Archaeorhizomycetaceae	Archaeorhizomyces
F_258	Fungi	Dikarya	Ascomycota	Sordariomycetes				-	F_258
F_259	Fungi	Dikarya	Basidiomycota	Agaricomycetes				-	F_259
F_260	Fungi				Mortierellales	Mortierellaceae	Mortierella	Undefined Saprotroph	F_260	Fungi
F_261	Fungi	Dikarya	Ascomycota					-	F_261
F_262	Fungi	Dikarya	Basidiomycota	Tremellomycetes	Tremellales		Cryptococcus	Animal Pathogen-Saprotroph	F_262	Fungi	Basidiomycota	Tremellomycetes	Tremellales		Cryptococcus
F_263	Fungi	Dikarya	Ascomycota					-	F_263	Fungi	Ascomycota
F_265	Fungi	Dikarya	Ascomycota	Leotiomycetes				-	F_265	Fungi	Ascomycota	Leotiomycetes	Helotiales
F_266	Fungi	Dikarya	Ascomycota	Leotiomycetes	Helotiales			-	F_266	Fungi	Ascomycota
F_267	Fungi	Dikarya	Basidiomycota	Agaricomycetes				-	F_267
F_268	Fungi	Dikarya	Ascomycota					-	F_268
F_269	Fungi	Dikarya	Ascomycota					-	F_269
F_270	Fungi	Dikarya	Ascomycota	Dothideomycetes				-	F_270	Fungi	Ascomycota
F_272	Fungi	Dikarya	Ascomycota	Sordariomycetes	Hypocreales			-	F_272	Fungi	Ascomycota	Sordariomycetes	Hypocreales
F_273	Fungi	Dikarya	Ascomycota					-	F_273
F_274	Fungi	Dikarya	Basidiomycota	Agaricomycetes	Agaricales	Amanitaceae	Amanita	Ectomycorrhizal	F_274	Fungi	Basidiomycota	Agaricomycetes	Agaricales	Amanitaceae	Amanita
F_275	Fungi	Dikarya						-	F_275
F_276	Fungi	Dikarya	Basidiomycota	Microbotryomycetes	Kriegeriales	Kriegeriaceae	Rhodotorula	-	F_276
F_277	Fungi	Dikarya	Ascomycota	Sordariomycetes				-	F_277
F_278	Fungi	Dikarya	Basidiomycota	Agaricomycetes	Agaricales	Physalacriaceae	Armillaria	Undefined Saprotroph	F_278	Fungi	Basidiomycota	Agaricomycetes	Agaricales	Physalacriaceae	Armillaria
F_279	Fungi	Dikarya	Ascomycota	Dothideomycetes	Pleosporales			-	F_279	Fungi	Ascomycota
F_280	Fungi	Dikarya	Ascomycota	Sordariomycetes	Hypocreales			-	F_280	Fungi
F_281	Fungi	Dikarya	Ascomycota					-	F_281
F_282	Fungi				Mortierellales	Mortierellaceae	Mortierella	Undefined Saprotroph	F_282	Fungi	Zygomycota		Mortierellales	Mortierellaceae	Mortierella
F_284	Fungi	Dikarya	Ascomycota	Dothideomycetes	Capnodiales			-	F_284
F_287	Fungi	Dikarya	Ascomycota				Tetracladium	Undefined Saprotroph	F_287	Fungi	Ascomycota	Leotiomycetes	Helotiales		Tetracladium
F_289	Fungi		Glomeromycota	Glomeromycetes	Glomerales	Glomeraceae		Arbuscular Mycorrhizal	F_289	Fungi
F_290	Fungi	Dikarya	Ascomycota					-	F_290	Fungi	Ascomycota
F_291	Fungi	Dikarya	Ascomycota					-	F_291
F_292	Fungi	Dikarya	Ascomycota	Sordariomycetes				-	F_292
F_293	Fungi	Dikarya	Basidiomycota	Agaricomycetes	Trechisporales	'Trechisporaceae'	Trechispora	Wood Saprotroph	F_293	Fungi	Basidiomycota	Agaricomycetes	Trechisporales	Hydnodontaceae	Trechispora
F_294	Fungi	Dikarya	Ascomycota					-	F_294
F_295	Fungi	Dikarya	Ascomycota					-	F_295	Fungi
F_296	Fungi	Dikarya	Basidiomycota	Agaricomycetes	Auriculariales			-	F_296	Fungi	Basidiomycota	Agaricomycetes	Auriculariales		Basidiodendron
F_297	Fungi	Dikarya	Basidiomycota	Agaricomycetes	Polyporales	Polyporaceae	Perenniporia	Wood Saprotroph	F_297	Fungi	Ascomycota	Dothideomycetes
F_298	Fungi		Glomeromycota	Glomeromycetes	Glomerales	Glomeraceae		Arbuscular Mycorrhizal	F_298
F_299	Fungi	Dikarya	Basidiomycota	Agaricomycetes	Thelephorales	Thelephoraceae		-	F_299	Fungi	Basidiomycota	Agaricomycetes	Thelephorales	Thelephoraceae	Tomentella
F_300	Fungi	Dikarya	Basidiomycota	Agaricomycetes	Thelephorales	Thelephoraceae	Tomentella	Ectomycorrhizal	F_300	Fungi	Basidiomycota	Agaricomycetes	Thelephorales	Thelephoraceae
F_302	Fungi	Dikarya	Ascomycota	Leotiomycetes				-	F_302	Fungi	Ascomycota
F_303	Fungi	Dikarya	Basidiomycota					-	F_303
F_304	Fungi	Dikarya	Ascomycota	Leotiomycetes	Helotiales			-	F_304	Fungi	Ascomycota
F_305	Fungi	Dikarya	Basidiomycota					-	F_305	Fungi	Basidiomycota
F_306	Fungi	Dikarya	Ascomycota	Sordariomycetes				-	F_306	Fungi	Ascomycota	Sordariomycetes	Chaetosphaeriales	Chaetosphaeriaceae	Chaetosphaeria
F_309	Fungi	Dikarya	Ascomycota	Dothideomycetes	Venturiales	Venturiaceae		-	F_309	Fungi	Ascomycota	Dothideomycetes	Venturiales	Venturiaceae
F_311	Fungi	Dikarya	Ascomycota	Dothideomycetes	Pleosporales			-	F_311	Fungi	Ascomycota
F_312	Fungi	Dikarya	Ascomycota	Dothideomycetes				-	F_312	Fungi	Ascomycota	Dothideomycetes	Pleosporales
F_314	Fungi	Dikarya	Ascomycota	Leotiomycetes	Helotiales			-	F_314	Fungi	Ascomycota	Leotiomycetes	Helotiales
F_315	Fungi	Dikarya	Ascomycota	Dothideomycetes	Pleosporales			-	F_315	Fungi	Ascomycota
F_316	Fungi	Dikarya	Ascomycota					-	F_316	Fungi	Ascomycota	Leotiomycetes
F_320	Fungi	Dikarya	Ascomycota	Eurotiomycetes	Chaetothyriales	Herpotrichiellaceae		-	F_320	Fungi	Ascomycota	Eurotiomycetes	Chaetothyriales	Herpotrichiellaceae	Cladophialophora
F_322	Fungi	Dikarya	Ascomycota					-	F_322
F_323	Fungi	Dikarya	Ascomycota	Leotiomycetes	Helotiales			-	F_323	Fungi	Ascomycota	Leotiomycetes	Helotiales
F_324	Fungi	Dikarya	Ascomycota	Sordariomycetes	Chaetosphaeriales	Chaetosphaeriaceae		-	F_324	Fungi	Ascomycota	Sordariomycetes	Chaetosphaeriales	Chaetosphaeriaceae	Chloridium
F_325	Fungi		Glomeromycota	Glomeromycetes	Glomerales	Glomeraceae		Arbuscular Mycorrhizal	F_325	Fungi	Glomeromycota	Glomeromycetes	Glomerales	Glomeraceae
F_326	Fungi	Dikarya	Ascomycota	Eurotiomycetes	Eurotiales	Aspergillaceae	Thysanophora	Undefined Saprotroph	F_326	Fungi	Ascomycota	Eurotiomycetes	Eurotiales	Trichocomaceae	Penicillium
F_327	Fungi	Dikarya	Basidiomycota	Tremellomycetes	Cystofilobasidiales	Cystofilobasidiaceae		-	F_327
F_328	Fungi	Dikarya	Basidiomycota	Agaricomycetes				-	F_328	Fungi	Basidiomycota	Agaricomycetes	Agaricales	Clavariaceae
F_329	Fungi	Dikarya	Ascomycota					-	F_329	Fungi	Ascomycota	Leotiomycetes	Helotiales
F_330	Fungi	Dikarya	Ascomycota					-	F_330	Fungi	Ascomycota	Dothideomycetes	Venturiales	Venturiaceae	Cylindrosympodium
F_332	Fungi	Dikarya	Ascomycota	Sordariomycetes				-	F_332	Fungi	Ascomycota	Sordariomycetes	Hypocreales		Acremonium
F_334	Fungi	Dikarya	Ascomycota	Dothideomycetes	Capnodiales			-	F_334
F_335	Fungi	Dikarya	Ascomycota					-	F_335	Fungi
F_336	Fungi	Dikarya	Basidiomycota	Agaricomycetes	Trechisporales			-	F_336	Fungi	Basidiomycota	Agaricomycetes	Trechisporales	Hydnodontaceae
F_337	Fungi	Dikarya	Ascomycota					-	F_337	Fungi	Ascomycota				Pseudopenidiella
F_338	Fungi	Dikarya	Ascomycota	Sordariomycetes	Chaetosphaeriales	Chaetosphaeriaceae	Chloridium	Ectomycorrhizal	F_338	Fungi	Ascomycota	Sordariomycetes	Chaetosphaeriales	Chaetosphaeriaceae	Chloridium
F_339	Fungi	Dikarya	Basidiomycota	Agaricomycetes	Agaricales			-	F_339	Fungi
F_340	Fungi	Dikarya	Ascomycota					-	F_340
F_341	Fungi	Dikarya	Ascomycota	Dothideomycetes	Venturiales	Venturiaceae		-	F_341	Fungi	Ascomycota	Dothideomycetes	Venturiales	Venturiaceae
F_342	Fungi	Dikarya	Basidiomycota	Tremellomycetes	Filobasidiales		Cryptococcus	Animal Pathogen-Saprotroph	F_342	Fungi	Basidiomycota	Tremellomycetes	Tremellales		Cryptococcus
F_343	Fungi	Dikarya	Ascomycota	Sordariomycetes				-	F_343
F_344	Fungi	Dikarya	Ascomycota	Dothideomycetes	Capnodiales			-	F_344	Fungi	Ascomycota	Dothideomycetes	Capnodiales
F_345	Fungi	Dikarya	Ascomycota	Dothideomycetes	Pleosporales			-	F_345	Fungi	Ascomycota	Dothideomycetes	Pleosporales
F_347	Fungi				Mortierellales	Mortierellaceae	Mortierella	Undefined Saprotroph	F_347	Fungi	Zygomycota		Mortierellales	Mortierellaceae	Mortierella
F_348	Fungi	Dikarya	Ascomycota	Dothideomycetes				-	F_348	Fungi	Ascomycota	Dothideomycetes	Pleosporales
F_349	Fungi	Dikarya	Basidiomycota	Agaricomycetes	Thelephorales	Thelephoraceae	Tomentella	Ectomycorrhizal	F_349	Fungi	Basidiomycota	Agaricomycetes	Thelephorales	Thelephoraceae	Tomentella
F_353	Fungi	Dikarya	Basidiomycota	Agaricomycetes				-	F_353	Fungi	Basidiomycota	Agaricomycetes	Polyporales
F_354	Fungi							-	F_354	Fungi	Basidiomycota
F_355	Fungi				Mortierellales	Mortierellaceae	Mortierella	Undefined Saprotroph	F_355
F_357	Fungi	Dikarya	Ascomycota	Sordariomycetes	Chaetosphaeriales	Chaetosphaeriaceae		-	F_357	Fungi	Ascomycota	Sordariomycetes	Chaetosphaeriales	Chaetosphaeriaceae	Chaetosphaeria
F_358	Fungi	Dikarya	Ascomycota	Leotiomycetes	Helotiales			-	F_358	Fungi	Ascomycota	Leotiomycetes
F_359	Fungi	Dikarya	Ascomycota	Orbiliomycetes	Orbiliales	Orbiliaceae		-	F_359	Fungi	Ascomycota	Orbiliomycetes	Orbiliales	Orbiliaceae	Dactylellina
F_360	Fungi	Dikarya	Ascomycota					-	F_360
F_361	Fungi	Dikarya	Basidiomycota	Agaricomycetes	Thelephorales	Thelephoraceae	Tomentella	Ectomycorrhizal	F_361	Fungi	Basidiomycota	Agaricomycetes	Thelephorales	Thelephoraceae	Tomentella
F_362	Fungi	Dikarya	Ascomycota					-	F_362	Fungi	Ascomycota
F_363	Fungi	Dikarya	Basidiomycota	Agaricomycetes	Thelephorales	Thelephoraceae	Tomentella	Ectomycorrhizal	F_363	Fungi	Basidiomycota	Agaricomycetes	Thelephorales	Thelephoraceae
F_364	Fungi	Dikarya	Ascomycota					-	F_364	Fungi	Ascomycota	Sordariomycetes	Hypocreales	Cordycipitaceae	Simplicillium
F_365	Fungi		Glomeromycota	Glomeromycetes	Glomerales	Glomeraceae		Arbuscular Mycorrhizal	F_365
F_366	Fungi	Dikarya	Ascomycota					-	F_366
F_367	Fungi	Dikarya	Ascomycota					-	F_367	Fungi	Ascomycota	Dothideomycetes
F_368	Fungi							-	F_368	Fungi
F_369	Fungi	Dikarya	Ascomycota	Pezizomycetes	Pezizales	Pezizaceae		-	F_369	Fungi	Ascomycota	Pezizomycetes	Pezizales	Pezizaceae	Peziza
F_370	Fungi	Dikarya	Ascomycota					-	F_370	Fungi	Ascomycota	Dothideomycetes	Pleosporales		Letendraea
F_371	Fungi	Dikarya	Basidiomycota	Agaricomycetes	Thelephorales	Thelephoraceae		-	F_371	Fungi	Basidiomycota	Agaricomycetes	Thelephorales	Thelephoraceae	Tomentella
F_373	Fungi	Dikarya	Basidiomycota	Agaricomycetes	Sebacinales			-	F_373	Fungi	Basidiomycota	Agaricomycetes	Sebacinales
F_376	Fungi	Dikarya	Ascomycota	Sordariomycetes	Chaetosphaeriales	Chaetosphaeriaceae	Chaetosphaeria	Undefined Saprotroph	F_376	Fungi	Ascomycota	Sordariomycetes	Chaetosphaeriales	Chaetosphaeriaceae	Chaetosphaeria
F_377	Fungi	Dikarya	Basidiomycota	Agaricomycetes	Thelephorales	Thelephoraceae		-	F_377	Fungi	Basidiomycota	Agaricomycetes	Thelephorales	Thelephoraceae
F_378	Fungi	Dikarya	Ascomycota	Dothideomycetes				-	F_378	Fungi	Ascomycota	Dothideomycetes
F_379	Fungi	Dikarya	Basidiomycota	Agaricomycetes	Sebacinales	Sebacinaceae		-	F_379	Fungi	Basidiomycota	Agaricomycetes	Sebacinales	Sebacinaceae	Helvellosebacina
F_380	Fungi	Dikarya	Ascomycota	Leotiomycetes	Helotiales			-	F_380	Fungi	Ascomycota
F_382	Fungi				Mortierellales	Mortierellaceae	Mortierella	Undefined Saprotroph	F_382	Fungi	Zygomycota		Mortierellales
F_383	Fungi	Dikarya	Ascomycota	Pezizomycetes	Pezizales	Pyronemataceae	Genea	Ectomycorrhizal	F_383	Fungi	Ascomycota	Pezizomycetes	Pezizales	Pyronemataceae
F_384	Fungi	Dikarya	Ascomycota	Sordariomycetes				-	F_384	Fungi	Ascomycota	Sordariomycetes	Sordariales
F_385	Fungi	Dikarya	Basidiomycota	Agaricomycetes	Russulales	Russulaceae		Ectomycorrhizal	F_385	Fungi	Basidiomycota	Agaricomycetes	Russulales	Russulaceae	Russula
F_386	Fungi	Dikarya	Basidiomycota	Agaricomycetes	Agaricales	Tricholomataceae	Mycena	Undefined Saprotroph	F_386	Fungi	Basidiomycota	Agaricomycetes	Agaricales	Mycenaceae	Mycena
F_387	Fungi	Dikarya	Ascomycota	Leotiomycetes	Helotiales			-	F_387	Fungi	Ascomycota	Leotiomycetes	Helotiales
F_388	Fungi	Dikarya						-	F_388	Fungi	Ascomycota	Leotiomycetes	Helotiales
F_390	Fungi	Dikarya						-	F_390	Fungi	Basidiomycota	Tremellomycetes	Trichosporonales	Trichosporonaceae	Trichosporon
F_391	Fungi	Dikarya	Basidiomycota	Atractiellomycetes	Atractiellales			-	F_391
F_392	Fungi	Dikarya	Ascomycota	Sordariomycetes				-	F_392	Fungi	Ascomycota	Sordariomycetes
F_395	Fungi	Dikarya	Ascomycota	Sordariomycetes			Myrmecridium	Undefined Saprotroph	F_395	Fungi	Ascomycota	Sordariomycetes			Myrmecridium
F_399	Fungi	Dikarya	Ascomycota	Dothideomycetes	Pleosporales			-	F_399
F_400	Fungi	Dikarya	Basidiomycota	Tremellomycetes	Tremellales			-	F_400	Fungi	Basidiomycota	Tremellomycetes	Tremellales		Fellomyces
F_402	Fungi	Dikarya	Basidiomycota	Agaricomycetes	Russulales	Russulaceae	Russula	Ectomycorrhizal	F_402	Fungi	Basidiomycota	Agaricomycetes	Russulales	Russulaceae	Russula
F_404	Fungi	Dikarya	Ascomycota	Leotiomycetes	Helotiales	Leotiaceae	Alatospora	Undefined Saprotroph	F_404	Fungi	Ascomycota	Leotiomycetes	Leotiales	Leotiaceae	Alatospora
F_405	Fungi	Dikarya	Ascomycota	Sordariomycetes				-	F_405
F_406	Fungi	Dikarya	Ascomycota	Sordariomycetes				-	F_406
F_408	Fungi	Dikarya	Ascomycota	Sordariomycetes				-	F_408
F_409	Fungi	Dikarya	Basidiomycota	Dacrymycetes	Dacrymycetales	Dacrymycetaceae	Dacrymyces	-	F_409
F_410	Fungi	Dikarya	Ascomycota	Dothideomycetes				-	F_410	Fungi	Ascomycota
F_411	Fungi	Dikarya	Basidiomycota	Agaricomycetes	Atheliales	Atheliaceae	Amphinema	Ectomycorrhizal	F_411	Fungi	Basidiomycota	Agaricomycetes	Atheliales	Atheliaceae	Amphinema
F_415	Fungi				Mortierellales	Mortierellaceae	Mortierella	Undefined Saprotroph	F_415	Fungi
F_416	Fungi	Dikarya	Basidiomycota	Tremellomycetes				-	F_416
F_419	Fungi	Dikarya	Ascomycota	Dothideomycetes	Venturiales			-	F_419	Fungi	Ascomycota	Dothideomycetes	Venturiales	Venturiaceae	Venturia
F_420	Fungi	Dikarya	Basidiomycota	Dacrymycetes	Dacrymycetales	Dacrymycetaceae	Dacrymyces	-	F_420	Fungi	Basidiomycota	Dacrymycetes	Dacrymycetales	Dacrymycetaceae	Dacrymyces
F_421	Fungi	Dikarya	Ascomycota	Leotiomycetes	Helotiales	Dermateaceae		-	F_421	Fungi	Ascomycota	Leotiomycetes	Helotiales
F_422	Fungi	Dikarya	Basidiomycota	Agaricomycetes	Russulales	Russulaceae	Russula	Ectomycorrhizal	F_422	Fungi	Basidiomycota	Agaricomycetes	Russulales	Russulaceae	Russula
F_425	Fungi		Glomeromycota	Glomeromycetes	Glomerales	Glomeraceae		Arbuscular Mycorrhizal	F_425	Fungi	Glomeromycota	Glomeromycetes	Glomerales	Glomeraceae
F_427	Fungi	Dikarya	Basidiomycota					-	F_427
F_428	Fungi	Dikarya	Ascomycota	Dothideomycetes	Capnodiales	Mycosphaerellaceae		-	F_428	Fungi	Ascomycota	Dothideomycetes	Capnodiales	Mycosphaerellaceae
F_429	Fungi	Dikarya	Basidiomycota	Agaricomycetes	Russulales	Russulaceae	Russula	Ectomycorrhizal	F_429	Fungi	Basidiomycota	Agaricomycetes	Russulales	Russulaceae	Russula
F_432	Fungi	Dikarya	Ascomycota	Leotiomycetes	Helotiales			-	F_432	Fungi	Ascomycota	Leotiomycetes	Helotiales
F_433	Fungi	Dikarya	Ascomycota	Sordariomycetes	Chaetosphaeriales	Chaetosphaeriaceae	Chaetosphaeria	Undefined Saprotroph	F_433	Fungi	Ascomycota	Sordariomycetes	Chaetosphaeriales	Chaetosphaeriaceae	Chaetosphaeria
F_434	Fungi	Dikarya	Basidiomycota	Tremellomycetes	Tremellales			-	F_434	Fungi	Basidiomycota	Tremellomycetes	Tremellales
F_435	Fungi		Glomeromycota	Glomeromycetes	Glomerales	Glomeraceae		Arbuscular Mycorrhizal	F_435
F_437	Fungi	Dikarya	Basidiomycota	Microbotryomycetes			Rhodotorula	-	F_437
F_438	Fungi	Dikarya	Ascomycota	Leotiomycetes	Helotiales			-	F_438
F_439	Fungi	Dikarya	Ascomycota	Saccharomycetes	Saccharomycetales		Candida	-	F_439	Fungi	Ascomycota	Saccharomycetes	Saccharomycetales		Candida
F_440	Fungi	Dikarya	Ascomycota	Eurotiomycetes	Chaetothyriales	Herpotrichiellaceae		-	F_440	Fungi	Ascomycota	Eurotiomycetes	Chaetothyriales	Herpotrichiellaceae	Exophiala
F_443	Fungi	Dikarya	Ascomycota	Sordariomycetes	Hypocreales	Nectriaceae		-	F_443	Fungi	Ascomycota	Sordariomycetes	Hypocreales	Nectriaceae	Nectria
F_445	Fungi	Dikarya	Ascomycota					-	F_445	Fungi	Ascomycota	Dothideomycetes	Pleosporales		Letendraea
F_447	Fungi	Dikarya	Ascomycota	Leotiomycetes	Helotiales			-	F_447	Fungi	Ascomycota
F_448	Fungi	Dikarya	Ascomycota					-	F_448	Fungi
F_451	Fungi	Dikarya	Ascomycota					-	F_451	Fungi	Ascomycota	Archaeorhizomycetes	Archaeorhizomycetales	Archaeorhizomycetaceae	Archaeorhizomyces
F_452	Fungi	Dikarya	Ascomycota					-	F_452	Fungi	Ascomycota	Archaeorhizomycetes	Archaeorhizomycetales	Archaeorhizomycetaceae	Archaeorhizomyces
F_453	Fungi	Dikarya	Basidiomycota				Rhizoctonia	Plant Pathogen-Orchid Symbiont	F_453	Fungi	Basidiomycota	Agaricomycetes	Cantharellales	Ceratobasidiaceae
F_454	Fungi	Dikarya	Ascomycota	Dothideomycetes	Venturiales	Venturiaceae		-	F_454	Fungi	Ascomycota	Dothideomycetes	Venturiales	Venturiaceae
F_456	Fungi							-	F_456
F_458	Fungi	Dikarya	Ascomycota	Dothideomycetes	Pleosporales	Tetraplosphaeriaceae	Pseudotetraploa	Undefined Saprotroph	F_458	Fungi	Ascomycota	Dothideomycetes	Pleosporales	Tetraplosphaeriaceae	Pseudotetraploa
F_459	Fungi	Dikarya	Basidiomycota	Tremellomycetes	Tremellales	Tremellaceae	Tremella	Mycoparasite	F_459	Fungi	Basidiomycota	Tremellomycetes	Tremellales		Tremella
F_460	Fungi	Dikarya	Basidiomycota	Agaricomycetes	Agaricales	Cortinariaceae	Cortinarius	Ectomycorrhizal	F_460
F_461	Fungi	Dikarya	Ascomycota	Sordariomycetes				-	F_461	Fungi
F_463	Fungi	Dikarya	Ascomycota	Sordariomycetes				-	F_463
F_464	Fungi	Dikarya	Basidiomycota	Agaricomycetes	Thelephorales	Thelephoraceae		-	F_464	Fungi	Basidiomycota	Agaricomycetes	Thelephorales	Thelephoraceae	Tomentella
F_465	Fungi	Dikarya	Ascomycota					-	F_465	Fungi	Ascomycota	Sordariomycetes	Hypocreales		Myrothecium
F_466	Fungi	Dikarya	Ascomycota	Leotiomycetes	Helotiales			-	F_466	Fungi	Ascomycota	Leotiomycetes
F_467	Fungi	Dikarya	Basidiomycota	Dacrymycetes	Dacrymycetales	Dacrymycetaceae	Dacrymyces	-	F_467
F_468	Fungi	Dikarya	Ascomycota	Pezizomycetes	Pezizales	Tuberaceae	Tuber	Ectomycorrhizal	F_468	Fungi	Ascomycota	Pezizomycetes	Pezizales	Tuberaceae	Tuber
F_470	Fungi	Dikarya	Ascomycota	Sordariomycetes				-	F_470
F_471	Fungi	Dikarya	Ascomycota	Sordariomycetes	Hypocreales			-	F_471
F_472	Fungi	Dikarya	Basidiomycota	Agaricomycetes	Agaricales		Inocybe	Ectomycorrhizal	F_472	Fungi	Basidiomycota	Agaricomycetes	Agaricales
F_474	Fungi	Dikarya	Ascomycota					-	F_474
F_478	Fungi	Dikarya	Ascomycota	Leotiomycetes	Helotiales			-	F_478	Fungi	Ascomycota				Chalara
F_481	Fungi				Mortierellales	Mortierellaceae	Mortierella	Undefined Saprotroph	F_481	Fungi	Zygomycota		Mortierellales	Mortierellaceae	Mortierella
F_482	Fungi	Dikarya	Ascomycota	Sordariomycetes				-	F_482
F_483	Fungi	Dikarya	Ascomycota	Dothideomycetes	Venturiales	Venturiaceae		-	F_483	Fungi	Ascomycota	Dothideomycetes	Venturiales
F_484	Fungi	Dikarya	Basidiomycota	Agaricomycetes	Thelephorales	Thelephoraceae	Tomentella	Ectomycorrhizal	F_484	Fungi	Basidiomycota	Agaricomycetes	Thelephorales	Thelephoraceae	Tomentella
F_485	Fungi	Dikarya	Basidiomycota	Agaricomycetes	Russulales	Russulaceae		Ectomycorrhizal	F_485	Fungi	Basidiomycota	Agaricomycetes	Russulales	Russulaceae	Russula
F_486	Fungi	Dikarya	Ascomycota	Leotiomycetes				-	F_486	Fungi	Ascomycota	Leotiomycetes	Helotiales
F_487	Fungi	Dikarya	Ascomycota	Sordariomycetes				-	F_487
F_488	Fungi	Dikarya	Basidiomycota	Microbotryomycetes				-	F_488	Fungi	Basidiomycota	Microbotryomycetes	Sporidiobolales		Rhodotorula
F_489	Fungi	Dikarya	Ascomycota	Dothideomycetes	Capnodiales			-	F_489	Fungi	Ascomycota	Dothideomycetes	Capnodiales
F_490	Fungi	Dikarya	Ascomycota	Leotiomycetes	Helotiales			-	F_490	Fungi	Ascomycota	Leotiomycetes	Helotiales
F_491	Fungi	Dikarya	Ascomycota					-	F_491
F_492	Fungi	Dikarya	Basidiomycota	Tremellomycetes	Tremellales	Tremellaceae	Tremella	Mycoparasite	F_492
F_493	Fungi	Dikarya	Ascomycota					-	F_493
F_495	Fungi	Dikarya	Ascomycota	Sordariomycetes	Xylariales	Amphisphaeriaceae	Discosia	Plant Pathogen	F_495	Fungi	Ascomycota	Sordariomycetes	Xylariales	Amphisphaeriaceae	Adisciso
F_496	Fungi	Dikarya	Basidiomycota	Agaricomycetes	Agaricales			-	F_496	Fungi	Basidiomycota	Agaricomycetes	Agaricales	Physalacriaceae	Hymenopellis
F_497	Fungi	Dikarya	Ascomycota	Leotiomycetes	Helotiales			-	F_497	Fungi	Ascomycota
F_498	Fungi	Dikarya	Basidiomycota	Agaricomycetes	Agaricales	Tricholomataceae	Laccaria	Ectomycorrhizal	F_498	Fungi	Basidiomycota	Agaricomycetes	Agaricales
F_499	Fungi	Dikarya	Ascomycota	Eurotiomycetes	Eurotiales	Aspergillaceae	Xeromyces	Undefined Saprotroph	F_499	Fungi	Ascomycota	Eurotiomycetes
F_501	Fungi		Glomeromycota	Glomeromycetes	Glomerales	Glomeraceae		Arbuscular Mycorrhizal	F_501	Fungi	Glomeromycota	Glomeromycetes	Glomerales	Glomeraceae
F_504	Fungi	Dikarya	Basidiomycota	Agaricomycetes	Russulales	Russulaceae	Lactarius	Ectomycorrhizal	F_504	Fungi	Basidiomycota	Agaricomycetes	Russulales	Russulaceae	Lactarius
F_506	Fungi	Dikarya	Basidiomycota	Agaricomycetes	Auriculariales		Heterochaetella	Undefined Saprotroph	F_506
F_507	Fungi		Glomeromycota	Glomeromycetes	Glomerales	Glomeraceae		Arbuscular Mycorrhizal	F_507
F_508	Fungi				Mortierellales	Mortierellaceae	Mortierella	Undefined Saprotroph	F_508	Fungi	Zygomycota		Mortierellales	Mortierellaceae	Mortierella
F_510	Fungi	Dikarya	Ascomycota	Leotiomycetes	Helotiales			-	F_510	Fungi	Ascomycota	Leotiomycetes	Helotiales
F_512	Fungi	Dikarya	Basidiomycota	Agaricomycetes				-	F_512
F_513	Fungi	Dikarya	Ascomycota	Dothideomycetes	Capnodiales	Mycosphaerellaceae	Ramularia	Plant Pathogen	F_513	Fungi	Ascomycota	Dothideomycetes	Capnodiales	Mycosphaerellaceae
F_514	Fungi	Dikarya	Basidiomycota	Agaricomycetes	Corticiales	Corticiaceae	Haplotrichum	Undefined Saprotroph	F_514	Fungi	Basidiomycota	Agaricomycetes	Cantharellales	Botryobasidiaceae	Haplotrichum
F_515	Fungi		Glomeromycota	Glomeromycetes	Glomerales	Glomeraceae		Arbuscular Mycorrhizal	F_515	Fungi	Glomeromycota	Glomeromycetes	Glomerales	Glomeraceae
F_516	Fungi	Dikarya	Ascomycota	Sordariomycetes	Hypocreales	Cordycipitaceae	Lecanicillium	Animal Pathogen	F_516	Fungi	Ascomycota	Sordariomycetes	Hypocreales	Cordycipitaceae	Lecanicillium
F_517	Fungi	Dikarya	Ascomycota	Leotiomycetes				-	F_517	Fungi
F_518	Fungi	Dikarya	Ascomycota					-	F_518
F_521	Fungi	Dikarya	Ascomycota	Sordariomycetes	Hypocreales	Hypocreaceae	Hypomyces	Mycoparasite	F_521	Fungi	Ascomycota	Sordariomycetes	Hypocreales	Hypocreaceae	Hypomyces
F_523	Fungi	Dikarya	Basidiomycota	Agaricomycetes	Boletales	Sclerodermataceae	Scleroderma	Ectomycorrhizal	F_523	Fungi	Basidiomycota	Agaricomycetes	Boletales	Sclerodermataceae	Scleroderma
F_524	Fungi	Dikarya	Ascomycota					-	F_524	Fungi
F_525	Fungi	Dikarya	Basidiomycota	Agaricomycetes	Russulales	Russulaceae	Russula	Ectomycorrhizal	F_525	Fungi	Basidiomycota	Agaricomycetes	Russulales	Russulaceae	Russula
F_526	Fungi							-	F_526
F_528	Fungi	Dikarya	Basidiomycota	Tremellomycetes	Tremellales			-	F_528
F_530	Fungi		Glomeromycota	Glomeromycetes	Glomerales	Glomeraceae		Arbuscular Mycorrhizal	F_530	Fungi	Basidiomycota
F_533	Fungi	Dikarya	Ascomycota					-	F_533
F_534	Fungi		Chytridiomycota	Chytridiomycetes	Rhizophydiales			-	F_534	Fungi	Chytridiomycota	Chytridiomycetes	Rhizophydiales	Rhizophydiaceae	Rhizophydium
F_535	Fungi	Dikarya	Basidiomycota	Tremellomycetes				-	F_535	Fungi	Basidiomycota	Tremellomycetes	Trichosporonales	Trichosporonaceae	Trichosporon
F_537	Fungi	Dikarya	Ascomycota	Leotiomycetes	Helotiales			-	F_537	Fungi	Ascomycota	Leotiomycetes	Helotiales		Xenopolyscytalum
F_538	Fungi	Dikarya	Ascomycota	Sordariomycetes	Glomerellales	Plectosphaerellaceae		-	F_538	Fungi	Ascomycota	Sordariomycetes	Hypocreales
F_540	Fungi	Dikarya	Ascomycota	Leotiomycetes	Helotiales			-	F_540	Fungi	Ascomycota	Leotiomycetes	Helotiales
F_541	Fungi	Dikarya	Ascomycota					-	F_541	Fungi	Ascomycota
F_542	Fungi	Dikarya	Ascomycota	Sordariomycetes	Hypocreales	Clavicipitaceae	Metarhizium	Animal Pathogen	F_542	Fungi	Ascomycota	Sordariomycetes	Hypocreales	Clavicipitaceae	Metarhizium
F_543	Fungi	Dikarya	Basidiomycota	Tremellomycetes	Tremellales		Bullera	-	F_543
F_544	Fungi	Dikarya	Basidiomycota	Agaricomycetes	Agaricales	Clavariaceae		-	F_544	Fungi	Basidiomycota	Agaricomycetes	Agaricales	Clavariaceae	Clavulinopsis
F_545	Fungi				Mortierellales	Mortierellaceae	Mortierella	Undefined Saprotroph	F_545	Fungi	Zygomycota		Mortierellales	Mortierellaceae	Mortierella
F_546	Fungi	Dikarya	Ascomycota	Leotiomycetes				-	F_546	Fungi	Ascomycota	Leotiomycetes		Myxotrichaceae	Oidiodendron
F_547	Fungi	Dikarya	Ascomycota	Leotiomycetes	Helotiales			-	F_547	Fungi	Ascomycota	Leotiomycetes	Helotiales
F_548	Fungi		Chytridiomycota	Chytridiomycetes	Rhizophydiales			-	F_548	Fungi	Chytridiomycota	Chytridiomycetes	Rhizophydiales
F_549	Fungi	Dikarya	Ascomycota	Leotiomycetes				-	F_549	Fungi	Ascomycota
F_550	Fungi	Dikarya	Basidiomycota	Agaricomycetes	Thelephorales	Thelephoraceae		-	F_550	Fungi	Basidiomycota	Agaricomycetes	Thelephorales	Thelephoraceae
F_553	Fungi	Dikarya	Basidiomycota	Agaricomycetes	Agaricales	Agaricaceae	Melanophyllum	Undefined Saprotroph	F_553	Fungi	Basidiomycota	Agaricomycetes	Agaricales	Agaricaceae	Melanophyllum
F_554	Fungi	Dikarya	Ascomycota	Leotiomycetes	Helotiales		Leptodontidium	Undefined Root Endophyte	F_554	Fungi	Ascomycota	Leotiomycetes	Helotiales		Leptodontidium
F_555	Fungi	Dikarya	Basidiomycota	Agaricomycetes				-	F_555	Fungi	Basidiomycota	Agaricomycetes	Hymenochaetales	Schizoporaceae	Hyphodontia
F_556	Fungi	Dikarya	Ascomycota	Leotiomycetes	Helotiales			-	F_556	Fungi	Ascomycota	Leotiomycetes	Helotiales
F_557	Fungi	Dikarya	Ascomycota	Leotiomycetes	Helotiales	Helotiaceae	Rhizoscyphus	Ericoid Mycorrhizal	F_557	Fungi
F_559	Fungi	Dikarya	Ascomycota	Sordariomycetes	Hypocreales			-	F_559	Fungi	Ascomycota	Sordariomycetes	Hypocreales
F_560	Fungi	Dikarya	Ascomycota	Leotiomycetes	Helotiales			-	F_560	Fungi	Ascomycota	Leotiomycetes	Helotiales		Xenopolyscytalum
F_561	Fungi	Dikarya	Ascomycota					-	F_561
F_562	Fungi	Dikarya	Basidiomycota	Tremellomycetes	Filobasidiales		Cryptococcus	Animal Pathogen-Saprotroph	F_562	Fungi	Basidiomycota	Tremellomycetes	Tremellales		Cryptococcus
F_563	Fungi	Dikarya	Ascomycota	Sordariomycetes	Chaetosphaeriales	Chaetosphaeriaceae		-	F_563	Fungi	Ascomycota	Sordariomycetes	Chaetosphaeriales	Chaetosphaeriaceae	Dictyochaeta
F_564	Fungi	Dikarya	Basidiomycota	Agaricomycetes	Russulales	Russulaceae	Russula	Ectomycorrhizal	F_564
F_565	Fungi	Dikarya						-	F_565	Fungi
F_566	Fungi	Dikarya	Ascomycota	Dothideomycetes	Capnodiales			-	F_566
F_567	Fungi	Dikarya	Ascomycota	Leotiomycetes	Helotiales			-	F_567	Fungi	Ascomycota	Leotiomycetes	Helotiales	Dermateaceae
F_568	Fungi	Dikarya						-	F_568
F_570	Fungi	Dikarya	Ascomycota	Dothideomycetes	Pleosporales	Tetraplosphaeriaceae	Quadricrura	Undefined Saprotroph	F_570	Fungi	Ascomycota	Dothideomycetes	Pleosporales	Tetraplosphaeriaceae	Quadricrura
F_571	Fungi				Mortierellales	Mortierellaceae	Mortierella	Undefined Saprotroph	F_571
F_572	Fungi	Dikarya	Ascomycota	Dothideomycetes	Pleosporales	Lophiostomataceae	Lophiostoma	Undefined Saprotroph	F_572	Fungi	Ascomycota	Dothideomycetes	Pleosporales	Lophiostomataceae	Lophiostoma
F_573	Fungi	Dikarya	Basidiomycota	Tremellomycetes	Tremellales		Cryptococcus	Animal Pathogen-Saprotroph	F_573	Fungi	Basidiomycota	Tremellomycetes	Tremellales		Cryptococcus
F_577	Fungi	Dikarya	Ascomycota	Leotiomycetes				-	F_577	Fungi	Ascomycota	Leotiomycetes	Helotiales
F_579	Fungi	Dikarya	Ascomycota	Dothideomycetes	Venturiales	Venturiaceae	Tothia	Undefined Saprotroph	F_579
F_580	Fungi		Glomeromycota	Glomeromycetes	Glomerales	Glomeraceae		Arbuscular Mycorrhizal	F_580	Fungi
F_582	Fungi	Dikarya	Ascomycota					-	F_582	Fungi	Ascomycota	Sordariomycetes	Glomerellales	Glomerellaceae	Colletotrichum
F_583	Fungi				Mortierellales	Mortierellaceae	Mortierella	Undefined Saprotroph	F_583	Fungi	Zygomycota		Mortierellales	Mortierellaceae	Mortierella
F_584	Fungi	Dikarya	Ascomycota	Leotiomycetes				-	F_584	Fungi	Ascomycota	Leotiomycetes
F_585	Fungi	Dikarya	Ascomycota					-	F_585
F_587	Fungi	Dikarya	Basidiomycota	Tremellomycetes	Tremellales			-	F_587	Fungi	Basidiomycota	Tremellomycetes	Tremellales
F_588	Fungi	Dikarya	Basidiomycota	Agaricomycetes	Thelephorales	Thelephoraceae		-	F_588
F_591	Fungi	Dikarya	Ascomycota	Sordariomycetes				-	F_591
F_592	Fungi	Dikarya	Ascomycota					-	F_592	Fungi	Ascomycota	Leotiomycetes	Helotiales
F_596	Fungi	Dikarya	Ascomycota					-	F_596
F_597	Fungi	Dikarya	Ascomycota	Sordariomycetes				-	F_597
F_598	Fungi	Dikarya	Basidiomycota	Agaricomycetes				-	F_598	Fungi	Basidiomycota	Agaricomycetes	Agaricales
F_599	Fungi	Dikarya	Basidiomycota	Agaricomycetes	Agaricales	Tricholomataceae		-	F_599	Fungi	Basidiomycota	Agaricomycetes	Agaricales	Mycenaceae	Mycena
F_600	Fungi	Dikarya	Ascomycota	Sordariomycetes				-	F_600
F_601	Fungi	Dikarya	Basidiomycota	Malasseziomycetes	Malasseziales	Malasseziaceae	Malassezia	Undefined	F_601	Fungi	Basidiomycota		Malasseziales	Malasseziaceae	Malassezia
F_603	Fungi	Dikarya	Ascomycota	Sordariomycetes	Chaetosphaeriales	Chaetosphaeriaceae		-	F_603	Fungi
F_607	Fungi	Dikarya	Ascomycota	Dothideomycetes	Venturiales	Venturiaceae		-	F_607	Fungi	Ascomycota	Dothideomycetes	Venturiales	Venturiaceae
F_609	Fungi	Dikarya	Ascomycota					-	F_609	Fungi	Ascomycota	Leotiomycetes	Helotiales
F_616	Fungi				Mortierellales	Mortierellaceae	Mortierella	Undefined Saprotroph	F_616	Fungi	Zygomycota		Mortierellales	Mortierellaceae	Mortierella
F_617	Fungi	Dikarya	Ascomycota					-	F_617	Fungi	Ascomycota	Leotiomycetes	Helotiales
F_618	Fungi	Dikarya	Basidiomycota	Agaricomycetes	Russulales	Russulaceae	Russula	Ectomycorrhizal	F_618	Fungi	Basidiomycota	Agaricomycetes	Russulales	Russulaceae
F_623	Fungi	Dikarya	Basidiomycota	Tremellomycetes	Tremellales		Cryptococcus	Animal Pathogen-Saprotroph	F_623	Fungi	Basidiomycota	Tremellomycetes	Tremellales		Cryptococcus
F_625	Fungi	Dikarya	Basidiomycota	Agaricomycetes				-	F_625	Fungi
F_626	Fungi	Dikarya	Ascomycota					-	F_626
F_628	Fungi	Dikarya	Basidiomycota	Tremellomycetes				-	F_628	Fungi	Basidiomycota	Tremellomycetes	Tremellales		Cryptococcus
F_631	Fungi	Dikarya	Basidiomycota	Agaricomycetes				-	F_631	Fungi	Basidiomycota	Agaricomycetes	Agaricales	Clavariaceae
F_632	Fungi	Dikarya	Ascomycota					-	F_632	Fungi	Ascomycota	Leotiomycetes	Helotiales
F_633	Fungi	Dikarya	Ascomycota	Sordariomycetes	Glomerellales	Reticulascaceae		-	F_633	Fungi	Ascomycota	Sordariomycetes	Chaetosphaeriales	Chaetosphaeriaceae	Cylindrotrichum
F_635	Fungi	Dikarya	Basidiomycota	Tremellomycetes	Tremellales			-	F_635
F_636	Fungi	Dikarya	Basidiomycota	Agaricomycetes				-	F_636	Fungi	Basidiomycota	Agaricomycetes
F_637	Fungi	Dikarya	Basidiomycota	Tremellomycetes	Tremellales			-	F_637
F_638	Fungi	Dikarya	Ascomycota	Orbiliomycetes	Orbiliales	Orbiliaceae		-	F_638
F_639	Fungi	Dikarya	Ascomycota	Leotiomycetes	Helotiales	Hyaloscyphaceae	Haplographium	Undefined Saprotroph	F_639	Fungi	Ascomycota
F_640	Fungi	Dikarya	Ascomycota					-	F_640	Fungi
F_641	Fungi	Dikarya	Ascomycota	Sordariomycetes			Phlogicylindrium	Plant Pathogen	F_641	Fungi	Ascomycota
F_643	Fungi	Dikarya	Basidiomycota	Agaricomycetes	Boletales	Boletaceae		-	F_643
F_646	Fungi	Dikarya	Ascomycota	Eurotiomycetes	Eurotiales	Aspergillaceae	Penicillium	Undefined Saprotroph	F_646	Fungi	Ascomycota	Eurotiomycetes	Eurotiales	Trichocomaceae	Penicillium
F_647	Fungi		Glomeromycota	Glomeromycetes	Glomerales	Glomeraceae		Arbuscular Mycorrhizal	F_647
F_648	Fungi	Dikarya	Basidiomycota	Agaricomycetes	Agaricales	Agaricaceae		-	F_648
F_650	Fungi		Chytridiomycota	Chytridiomycetes				-	F_650
F_655	Fungi	Dikarya	Basidiomycota	Cystobasidiomycetes	Erythrobasidiales	Erythrobasidiaceae	Rhodotorula	-	F_655	Fungi	Basidiomycota	Microbotryomycetes
F_658	Fungi	Dikarya	Basidiomycota	Dacrymycetes	Dacrymycetales	Dacrymycetaceae	Calocera	NULL	F_658
F_659	Fungi	Dikarya	Ascomycota	Leotiomycetes	Helotiales			-	F_659	Fungi	Ascomycota
F_660	Fungi	Dikarya	Ascomycota	Sordariomycetes				-	F_660	Fungi	Ascomycota	Sordariomycetes	Hypocreales
F_661	Fungi	Dikarya	Basidiomycota	Agaricomycetes	Agaricales	Tricholomataceae	Mycena	Undefined Saprotroph	F_661
F_665	Fungi	Dikarya	Ascomycota	Leotiomycetes	Helotiales			-	F_665	Fungi	Ascomycota
F_666	Fungi	Dikarya	Basidiomycota	Agaricomycetes	Agaricales	Entolomataceae	Entoloma	Ectomycorrhizal-Saprotroph	F_666	Fungi	Basidiomycota	Agaricomycetes	Agaricales	Entolomataceae	Entoloma
F_667	Fungi	Dikarya	Basidiomycota	Agaricomycetes	Thelephorales	Thelephoraceae		-	F_667	Fungi	Basidiomycota	Agaricomycetes	Thelephorales	Thelephoraceae	Tomentella
F_669	Fungi	Dikarya	Basidiomycota	Agaricomycetes	Sebacinales		Serendipita	Ectomycorrhizal	F_669	Fungi	Basidiomycota	Agaricomycetes	Sebacinales	Sebacinaceae
F_670	Fungi	Dikarya	Ascomycota	Dothideomycetes	Capnodiales			-	F_670
F_671	Fungi	Dikarya	Basidiomycota	Agaricomycetes	Phallales	Phallaceae		-	F_671	Fungi	Basidiomycota	Agaricomycetes	Phallales	Phallaceae	Phallus
F_672	Fungi	Dikarya	Ascomycota	Sordariomycetes	Hypocreales	Cordycipitaceae	Beauveria	Animal Pathogen	F_672	Fungi	Ascomycota	Sordariomycetes	Hypocreales	Cordycipitaceae	Beauveria
F_673	Fungi	Dikarya	Basidiomycota	Agaricomycetes	Trechisporales	'Trechisporaceae'	Trechispora	Wood Saprotroph	F_673	Fungi	Basidiomycota	Agaricomycetes	Trechisporales	Hydnodontaceae	Trechispora
F_675	Fungi	Dikarya	Ascomycota	Sordariomycetes	Sordariales	Lasiosphaeriaceae		-	F_675	Fungi	Ascomycota	Sordariomycetes	Sordariales	Lasiosphaeriaceae
F_678	Fungi	Dikarya	Basidiomycota	Agaricomycetes	Agaricales	Tricholomataceae	Gerhardtia	-	F_678
F_679	Fungi	Dikarya	Ascomycota					-	F_679
F_683	Fungi		Glomeromycota	Glomeromycetes	Glomerales	Glomeraceae		Arbuscular Mycorrhizal	F_683	Fungi	Rozellomycota
F_684	Fungi	Dikarya	Ascomycota	Dothideomycetes				-	F_684
F_685	Fungi	Dikarya	Basidiomycota	Agaricomycetes	Agaricales	Tricholomataceae	Mycena	Undefined Saprotroph	F_685	Fungi	Basidiomycota	Agaricomycetes	Agaricales	Mycenaceae	Mycena
F_687	Fungi							-	F_687	Fungi	Basidiomycota
F_688	Fungi	Dikarya	Basidiomycota	Agaricomycetes	Agaricales	Entolomataceae	Entoloma	Ectomycorrhizal-Saprotroph	F_688	Fungi	Basidiomycota	Agaricomycetes	Agaricales	Entolomataceae	Entoloma
F_690	Fungi	Dikarya	Ascomycota					-	F_690	Fungi	Ascomycota
F_691	Fungi	Dikarya	Ascomycota					-	F_691
F_694	Fungi	Dikarya	Ascomycota	Sordariomycetes				-	F_694
F_695	Fungi	Dikarya	Basidiomycota	Agaricomycetes	Agaricales			-	F_695	Fungi	Basidiomycota	Agaricomycetes	Agaricales
F_696	Fungi	Dikarya	Ascomycota	Sordariomycetes	Chaetosphaeriales	Chaetosphaeriaceae	Chloridium	Ectomycorrhizal	F_696	Fungi	Ascomycota
F_698	Fungi	Dikarya						-	F_698	Fungi
F_699	Fungi	Dikarya	Ascomycota	Leotiomycetes	Helotiales			-	F_699	Fungi	Ascomycota	Leotiomycetes	Helotiales
F_700	Fungi	Dikarya	Ascomycota	Sordariomycetes				-	F_700
F_701	Fungi	Dikarya	Ascomycota	Eurotiomycetes				-	F_701	Fungi	Ascomycota	Eurotiomycetes	Chaetothyriales
F_702	Fungi	Dikarya	Ascomycota	Leotiomycetes				-	F_702	Fungi	Ascomycota	Leotiomycetes	Helotiales
F_703	Fungi	Dikarya	Ascomycota					-	F_703	Fungi	Ascomycota	Leotiomycetes	Helotiales
F_704	Fungi	Dikarya	Ascomycota					-	F_704	Fungi	Ascomycota
F_705	Fungi	Dikarya	Ascomycota	Saccharomycetes	Saccharomycetales			-	F_705	Fungi	Ascomycota	Saccharomycetes	Saccharomycetales	Metschnikowiaceae	Clavispora
F_707	Fungi	Dikarya	Ascomycota	Sordariomycetes	Hypocreales			-	F_707	Fungi	Ascomycota	Sordariomycetes	Hypocreales		Acremonium
F_709	Fungi	Dikarya	Basidiomycota	Microbotryomycetes				-	F_709	Fungi	Basidiomycota	Microbotryomycetes
F_711	Fungi	Dikarya	Basidiomycota	Tremellomycetes	Tremellales		Cryptococcus	Animal Pathogen-Saprotroph	F_711	Fungi	Basidiomycota	Tremellomycetes	Tremellales		Cryptococcus
F_712	Fungi	Dikarya	Ascomycota	Sordariomycetes	Hypocreales	Cordycipitaceae	Beauveria	Animal Pathogen	F_712	Fungi	Ascomycota	Sordariomycetes	Hypocreales	Cordycipitaceae	Beauveria
F_713	Fungi	Dikarya						-	F_713
F_714	Fungi	Dikarya	Ascomycota	Sordariomycetes	Hypocreales			-	F_714
F_716	Fungi	Dikarya	Basidiomycota	Agaricomycetes	Agaricales	Amanitaceae	Amanita	Ectomycorrhizal	F_716	Fungi	Basidiomycota	Agaricomycetes	Agaricales	Amanitaceae	Amanita
F_717	Fungi	Dikarya	Basidiomycota	Agaricomycetes	Russulales	Russulaceae	Russula	Ectomycorrhizal	F_717	Fungi	Basidiomycota	Agaricomycetes	Russulales	Russulaceae
F_718	Fungi	Dikarya	Basidiomycota	Agaricomycetes	Auriculariales			-	F_718	Fungi	Basidiomycota	Agaricomycetes	Auriculariales
F_721	Fungi							-	F_721	Fungi
F_724	Fungi	Dikarya	Ascomycota					-	F_724	Fungi	Ascomycota				Scolecobasidium
F_728	Fungi							-	F_728
F_729	Fungi	Dikarya	Basidiomycota	Tremellomycetes	Cystofilobasidiales	Cystofilobasidiaceae		-	F_729	Fungi	Basidiomycota	Tremellomycetes	Cystofilobasidiales	Cystofilobasidiaceae
F_730	Fungi	Dikarya	Ascomycota	Dothideomycetes	Venturiales	Venturiaceae		-	F_730	Fungi	Ascomycota	Dothideomycetes	Venturiales	Venturiaceae
F_732	Fungi	Dikarya	Ascomycota	Sordariomycetes	Hypocreales	Nectriaceae		-	F_732
F_733	Fungi	Dikarya	Ascomycota					-	F_733
F_734	Fungi	Dikarya	Ascomycota	Leotiomycetes	Helotiales			-	F_734	Fungi	Ascomycota	Leotiomycetes	Helotiales
F_735	Fungi		Glomeromycota	Glomeromycetes	Glomerales	Glomeraceae		Arbuscular Mycorrhizal	F_735
F_738	Fungi	Dikarya	Ascomycota	Eurotiomycetes	Chaetothyriales	Herpotrichiellaceae	Phialophora	Undefined Root Endophyte	F_738	Fungi	Ascomycota
F_739	Fungi		Chytridiomycota	Chytridiomycetes				-	F_739
F_741	Fungi	Dikarya	Ascomycota	Sordariomycetes				-	F_741
F_742	Fungi	Dikarya	Ascomycota	Sordariomycetes				-	F_742
F_743	Fungi	Dikarya	Ascomycota					-	F_743	Fungi	Ascomycota
F_745	Fungi	Dikarya	Basidiomycota	Microbotryomycetes			Rhodotorula	-	F_745	Fungi
F_747	Fungi	Dikarya	Basidiomycota	Microbotryomycetes				-	F_747	Fungi	Basidiomycota	Microbotryomycetes
F_748	Fungi	Dikarya	Ascomycota					-	F_748
F_749	Fungi	Dikarya	Ascomycota					-	F_749	Fungi	Ascomycota	Leotiomycetes	Helotiales
F_750	Fungi	Dikarya	Ascomycota	Sordariomycetes				-	F_750	Fungi	Ascomycota	Sordariomycetes	Sordariales
F_752	Fungi	Dikarya	Ascomycota	Leotiomycetes	Helotiales			-	F_752	Fungi	Ascomycota	Leotiomycetes	Helotiales
F_753	Fungi	Dikarya	Basidiomycota	Agaricomycetes	Agaricales	Cortinariaceae		-	F_753
F_755	Fungi	Dikarya	Ascomycota	Sordariomycetes				-	F_755	Fungi	Ascomycota	Sordariomycetes	Xylariales
F_756	Fungi	Dikarya	Ascomycota					-	F_756	Fungi
F_757	Fungi	Dikarya	Ascomycota					-	F_757
F_758	Fungi	Dikarya	Ascomycota					-	F_758
F_760	Fungi	Dikarya	Ascomycota	Sordariomycetes	Hypocreales			-	F_760
F_762	Fungi	Dikarya	Basidiomycota	Agaricomycetes	Agaricales	Tricholomataceae	Laccaria	Ectomycorrhizal	F_762	Fungi	Basidiomycota	Agaricomycetes	Agaricales	Hydnangiaceae
F_763	Fungi	Dikarya	Basidiomycota	Agaricomycetes	Agaricales	Tricholomataceae	Megacollybia	Undefined Saprotroph	F_763	Fungi	Basidiomycota	Agaricomycetes	Agaricales	Marasmiaceae	Megacollybia
F_765	Fungi	Dikarya	Ascomycota					-	F_765	Fungi	Ascomycota	Leotiomycetes
F_767	Fungi	Dikarya	Ascomycota					-	F_767	Fungi	Ascomycota
F_770	Fungi	Dikarya	Ascomycota	Sordariomycetes				-	F_770
F_772	Fungi	Dikarya	Basidiomycota	Tremellomycetes	Tremellales		Hannaella	-	F_772	Fungi	Basidiomycota	Tremellomycetes	Tremellales		Hannaella
F_773	Fungi	Dikarya	Ascomycota	Dothideomycetes	Capnodiales	Mycosphaerellaceae		-	F_773	Fungi	Ascomycota	Dothideomycetes	Capnodiales	Mycosphaerellaceae	Cercospora
F_776	Fungi	Dikarya	Ascomycota	Dothideomycetes	Capnodiales	Mycosphaerellaceae		-	F_776
F_777	Fungi	Dikarya	Ascomycota					-	F_777	Fungi	Ascomycota	Sordariomycetes	Hypocreales		Sarocladium
F_778	Fungi	Dikarya	Basidiomycota	Agaricomycetes	Thelephorales	Thelephoraceae	Tomentella	Ectomycorrhizal	F_778	Fungi	Basidiomycota	Agaricomycetes	Thelephorales	Thelephoraceae	Tomentella
F_779	Fungi	Dikarya	Ascomycota	Sordariomycetes	Hypocreales			-	F_779	Fungi	Ascomycota	Sordariomycetes	Hypocreales	Nectriaceae
F_783	Fungi	Dikarya	Ascomycota	Leotiomycetes				-	F_783	Fungi	Ascomycota	Leotiomycetes	Helotiales
F_788	Fungi		Glomeromycota	Glomeromycetes	Glomerales	Glomeraceae		Arbuscular Mycorrhizal	F_788	Fungi	Glomeromycota	Glomeromycetes	Glomerales	Glomeraceae
F_791	Fungi				Mortierellales	Mortierellaceae	Mortierella	Undefined Saprotroph	F_791	Fungi	Zygomycota		Mortierellales	Mortierellaceae	Mortierella
F_793	Fungi	Dikarya	Ascomycota	Dothideomycetes	Capnodiales			-	F_793
F_794	Fungi	Dikarya	Ascomycota	Leotiomycetes			Leohumicola	Undefined Saprotroph	F_794	Fungi	Ascomycota	Leotiomycetes
F_800	Fungi		Glomeromycota	Glomeromycetes	Glomerales	Glomeraceae	Glomus	Arbuscular Mycorrhizal	F_800	Fungi	Glomeromycota	Glomeromycetes	Glomerales	Glomeraceae
F_802	Fungi	Dikarya	Ascomycota					-	F_802
F_803	Fungi	Dikarya	Basidiomycota	Agaricomycetes	Thelephorales	Thelephoraceae	Tomentella	Ectomycorrhizal	F_803	Fungi	Basidiomycota	Agaricomycetes	Thelephorales	Thelephoraceae	Tomentella
F_804	Fungi	Dikarya	Ascomycota					-	F_804	Fungi	Ascomycota			Pseudeurotiaceae	Leuconeurospora
F_808	Fungi	Dikarya	Ascomycota	Leotiomycetes	Helotiales	Sclerotiniaceae		-	F_808	Fungi	Ascomycota	Leotiomycetes	Helotiales	Sclerotiniaceae
F_810	Fungi	Dikarya	Basidiomycota	Agaricomycetes	Boletales	Paxillaceae	Paxillus	Ectomycorrhizal	F_810	Fungi	Basidiomycota	Agaricomycetes	Boletales	Paxillaceae	Paxillus
F_815	Fungi	Dikarya	Ascomycota	Sordariomycetes	Hypocreales	Nectriaceae	Stylonectria	-	F_815
F_816	Fungi	Dikarya	Ascomycota				Leptodiscella	Undefined Saprotroph	F_816
F_819	Fungi	Dikarya	Ascomycota	Leotiomycetes				-	F_819	Fungi	Ascomycota	Leotiomycetes	Helotiales
F_820	Fungi	Dikarya	Ascomycota	Sordariomycetes	Sordariales			-	F_820
F_821	Fungi	Dikarya	Basidiomycota	Exobasidiomycetes	Exobasidiales	Exobasidiaceae	Exobasidium	Plant Pathogen	F_821	Fungi	Basidiomycota	Exobasidiomycetes	Exobasidiales	Exobasidiaceae	Exobasidium
F_822	Fungi	Dikarya	Basidiomycota	Agaricomycetes	Sebacinales			-	F_822	Fungi	Basidiomycota	Agaricomycetes	Sebacinales	Sebacinales Group B
F_823	Fungi	Dikarya	Basidiomycota	Agaricomycetes	Thelephorales	Thelephoraceae	Tomentella	Ectomycorrhizal	F_823	Fungi	Basidiomycota	Agaricomycetes	Thelephorales	Thelephoraceae	Tomentella
F_824	Fungi	Dikarya	Ascomycota	Leotiomycetes				-	F_824
F_830	Fungi	Dikarya	Ascomycota	Sordariomycetes	Hypocreales			-	F_830
F_836	Fungi	Dikarya	Basidiomycota	Agaricomycetes	Agaricales			-	F_836	Fungi	Basidiomycota	Agaricomycetes	Agaricales	Clavariaceae
F_837	Fungi	Dikarya	Ascomycota	Sordariomycetes	Hypocreales	Clavicipitaceae	Paecilomyces	Undefined Saprotroph	F_837	Fungi	Ascomycota
F_839	Fungi	Dikarya	Basidiomycota	Agaricomycetes	Amylocorticiales	Amylocorticiaceae	Anomoloma	Wood Saprotroph	F_839	Fungi	Basidiomycota	Agaricomycetes	Polyporales	Fomitopsidaceae	Anomoloma
F_840	Fungi	Dikarya	Ascomycota	Dothideomycetes	Pleosporales	Massarinaceae	Massarina	Undefined Saprotroph	F_840	Fungi	Ascomycota	Dothideomycetes	Pleosporales
F_842	Fungi				Mortierellales	Mortierellaceae	Mortierella	Undefined Saprotroph	F_842	Fungi	Zygomycota		Mortierellales	Mortierellaceae	Mortierella
F_844	Fungi	Dikarya	Ascomycota					-	F_844	Fungi	Ascomycota	Leotiomycetes	Helotiales
F_846	Fungi	Dikarya	Ascomycota	Sordariomycetes	Magnaporthales	Magnaporthaceae		-	F_846
F_848	Fungi	Dikarya	Basidiomycota	Agaricomycetes	Thelephorales	Thelephoraceae		-	F_848
F_849	Fungi		Glomeromycota	Glomeromycetes	Archaeosporales	Archaeosporaceae	Archaeospora	Arbuscular Mycorrhizal	F_849
F_852	Fungi	Dikarya	Ascomycota					-	F_852
F_853	Fungi	Dikarya	Ascomycota	Dothideomycetes	Capnodiales	Mycosphaerellaceae		-	F_853	Fungi	Ascomycota	Dothideomycetes	Capnodiales	Mycosphaerellaceae
F_855	Fungi	Dikarya	Ascomycota	Dothideomycetes	Capnodiales	Teratosphaeriaceae		-	F_855	Fungi	Ascomycota	Dothideomycetes	Capnodiales
F_856	Fungi	Dikarya	Basidiomycota	Agaricostilbomycetes			Sporobolomyces	Mycoparasite	F_856	Fungi	Basidiomycota	Microbotryomycetes	Sporidiobolales
F_859	Fungi	Dikarya	Basidiomycota	Agaricomycetes				-	F_859
F_861	Fungi	Dikarya	Ascomycota	Leotiomycetes	Helotiales	Hyaloscyphaceae	Lachnum	Undefined Saprotroph	F_861	Fungi	Ascomycota	Leotiomycetes	Helotiales	Hyaloscyphaceae	Lachnum
F_862	Fungi	Dikarya	Basidiomycota	Tremellomycetes	Tremellales			-	F_862
F_863	Fungi	Dikarya	Ascomycota					-	F_863
F_866	Fungi	Dikarya	Ascomycota	Leotiomycetes	Helotiales			-	F_866	Fungi	Ascomycota	Leotiomycetes	Helotiales
F_869	Fungi	Dikarya	Basidiomycota	Microbotryomycetes				-	F_869
F_870	Fungi	Dikarya	Basidiomycota	Agaricostilbomycetes				-	F_870	Fungi	Basidiomycota	Agaricostilbomycetes
F_871	Fungi	Dikarya	Basidiomycota	Agaricomycetes	Agaricales	Amanitaceae	Amanita	Ectomycorrhizal	F_871	Fungi	Basidiomycota	Agaricomycetes	Agaricales	Amanitaceae	Amanita
F_874	Fungi	Dikarya	Ascomycota	Sordariomycetes				-	F_874
F_877	Fungi	Dikarya	Basidiomycota	Agaricomycetes	Cantharellales	Ceratobasidiaceae		-	F_877	Fungi	Basidiomycota	Agaricomycetes	Cantharellales	Ceratobasidiaceae
F_878	Fungi	Dikarya	Basidiomycota	Agaricomycetes	Agaricales	Tricholomataceae	Mycena	Undefined Saprotroph	F_878	Fungi	Basidiomycota
F_879	Fungi	Dikarya	Ascomycota	Dothideomycetes	Capnodiales	Teratosphaeriaceae		-	F_879
F_880	Fungi	Dikarya	Ascomycota					-	F_880	Fungi	Ascomycota	Dothideomycetes
F_881	Fungi	Dikarya	Ascomycota	Dothideomycetes	Pleosporales	Phaeosphaeriaceae		-	F_881	Fungi	Ascomycota	Dothideomycetes	Pleosporales
F_882	Fungi	Dikarya	Ascomycota					-	F_882
F_885	Fungi	Dikarya	Basidiomycota	Agaricomycetes	Agaricales	Tricholomataceae	Mycena	Undefined Saprotroph	F_885	Fungi	Basidiomycota	Agaricomycetes	Agaricales
F_886	Fungi	Dikarya	Ascomycota	Dothideomycetes	Pleosporales			-	F_886
F_888	Fungi		Glomeromycota	Glomeromycetes	Glomerales	Glomeraceae	Glomus	Arbuscular Mycorrhizal	F_888	Fungi	Glomeromycota	Glomeromycetes	Glomerales	Glomeraceae
F_889	Fungi	Dikarya	Ascomycota					-	F_889	Fungi	Ascomycota	Sordariomycetes	Hypocreales	Nectriaceae	Volutella
F_900	Fungi	Dikarya	Ascomycota	Dothideomycetes	Pleosporales			-	F_900	Fungi
F_901	Fungi	Dikarya	Ascomycota					-	F_901
F_905	Fungi							-	F_905
F_906	Fungi	Dikarya	Ascomycota					-	F_906	Fungi	Ascomycota				Chalara
F_907	Fungi	Dikarya	Ascomycota					-	F_907	Fungi	Ascomycota				Chalara
F_908	Fungi	Dikarya	Ascomycota					-	F_908
F_911	Fungi	Dikarya	Ascomycota					-	F_911
F_915	Fungi	Dikarya						-	F_915	Fungi	Ascomycota	Sordariomycetes	Sordariales	Cephalothecaceae
F_916	Fungi	Dikarya	Ascomycota	Leotiomycetes	Helotiales			-	F_916
F_918	Fungi	Dikarya	Basidiomycota	Agaricomycetes				-	F_918	Fungi	Basidiomycota	Agaricomycetes
F_920	Fungi							-	F_920	Fungi	Rozellomycota
F_924	Fungi	Dikarya	Ascomycota					-	F_924	Fungi	Ascomycota
F_925	Fungi	Dikarya	Basidiomycota	Agaricomycetes	Agaricales			-	F_925	Fungi	Basidiomycota	Agaricomycetes	Agaricales	Clavariaceae
F_926	Fungi	Dikarya	Ascomycota					-	F_926
F_932	Fungi	Dikarya	Basidiomycota	Tremellomycetes	Tremellales		Cryptococcus	Animal Pathogen-Saprotroph	F_932	Fungi
F_933	Fungi	Dikarya	Basidiomycota	Agaricomycetes				-	F_933	Fungi	Basidiomycota	Agaricomycetes	Cantharellales	Botryobasidiaceae	Botryobasidium
F_936	Fungi	Dikarya	Basidiomycota	Agaricomycetes				-	F_936
F_937	Fungi	Dikarya	Ascomycota	Dothideomycetes	Pleosporales	Cucurbitariaceae	Curreya	Undefined Saprotroph	F_937
F_942	Fungi	Dikarya	Basidiomycota	Tremellomycetes	Tremellales			-	F_942
F_943	Fungi	Dikarya	Ascomycota	Leotiomycetes	Helotiales			-	F_943	Fungi	Ascomycota	Leotiomycetes	Helotiales
F_945	Fungi	Dikarya	Ascomycota					-	F_945
F_946	Fungi	Dikarya	Ascomycota	Sordariomycetes	Hypocreales	Nectriaceae		-	F_946	Fungi	Ascomycota	Sordariomycetes	Hypocreales	Nectriaceae
F_949	Fungi	Dikarya	Ascomycota	Archaeorhizomycetes	Archaeorhizomycetales	Archaeorhizomycetaceae	Archaeorhizomyces	-	F_949
F_950	Fungi	Dikarya	Basidiomycota	Agaricomycetes				-	F_950
F_951	Fungi	Dikarya	Ascomycota	Sordariomycetes	Sordariales	Lasiosphaeriaceae		-	F_951	Fungi	Ascomycota	Sordariomycetes	Sordariales
F_955	Fungi	Dikarya	Ascomycota					-	F_955	Fungi	Ascomycota	Sordariomycetes	Glomerellales	Glomerellaceae	Colletotrichum
F_956	Fungi	Dikarya	Basidiomycota	Agaricomycetes	Agaricales	Marasmiaceae	Marasmius	Undefined Saprotroph	F_956	Fungi	Basidiomycota	Agaricomycetes	Agaricales	Marasmiaceae	Marasmius
F_957	Fungi	Dikarya	Ascomycota	Dothideomycetes				-	F_957
F_960	Fungi	Dikarya	Basidiomycota	Agaricomycetes	Agaricales	Tricholomataceae		-	F_960
F_962	Fungi	Dikarya	Ascomycota					-	F_962	Fungi	Ascomycota	Sordariomycetes
F_963	Fungi	Dikarya	Ascomycota					-	F_963
F_964	Fungi	Dikarya	Basidiomycota	Agaricomycetes	Corticiales	Corticiaceae	Hypochnicium	Undefined Saprotroph	F_964	Fungi	Basidiomycota	Agaricomycetes	Polyporales	Meruliaceae	Hypochnicium
F_966	Fungi	Dikarya	Ascomycota					-	F_966	Fungi	Ascomycota	Leotiomycetes	Helotiales
F_969	Fungi	Dikarya	Basidiomycota	Agaricomycetes	Russulales	Russulaceae	Lactarius	Ectomycorrhizal	F_969	Fungi	Basidiomycota	Agaricomycetes	Russulales	Russulaceae	Lactarius
F_972	Fungi	Dikarya	Ascomycota					-	F_972	Fungi	Ascomycota
F_973	Fungi	Dikarya	Basidiomycota	Agaricomycetes	Agaricales			-	F_973	Fungi	Basidiomycota	Agaricomycetes	Agaricales	Clavariaceae
F_975	Fungi	Dikarya	Ascomycota					-	F_975
F_976	Fungi	Dikarya	Basidiomycota	Agaricomycetes	Sebacinales	Sebacinaceae	Sebacina	Ectomycorrhizal	F_976	Fungi	Basidiomycota	Agaricomycetes	Sebacinales	Sebacinaceae	Sebacina
F_980	Fungi	Dikarya	Basidiomycota	Agaricomycetes	Agaricales	Tricholomataceae	Mycena	Undefined Saprotroph	F_980
F_982	Fungi	Dikarya	Ascomycota	Leotiomycetes				-	F_982
F_987	Fungi				Mortierellales	Mortierellaceae	Mortierella	Undefined Saprotroph	F_987
F_990	Fungi	Dikarya	Basidiomycota	Agaricomycetes				-	F_990
F_997	Fungi	Dikarya	Ascomycota					-	F_997
F_998	Fungi	Dikarya	Basidiomycota	Agaricomycetes	Auriculariales		Oliveonia	Undefined Saprotroph	F_998	Fungi	Basidiomycota	Agaricomycetes	Auriculariales
F_1000	Fungi	Dikarya	Ascomycota	Sordariomycetes				-	F_1000
F_1001	Fungi	Dikarya	Basidiomycota	Agaricomycetes	Sebacinales	Sebacinaceae	Sebacina	Ectomycorrhizal	F_1001	Fungi	Basidiomycota	Agaricomycetes	Sebacinales	Sebacinaceae
F_1002	Fungi	Dikarya	Ascomycota	Sordariomycetes	Chaetosphaeriales	Chaetosphaeriaceae		-	F_1002
F_1007	Fungi	Dikarya	Ascomycota					-	F_1007
F_1008	Fungi	Dikarya	Basidiomycota	Agaricomycetes	Sebacinales		Chaetospermum	-	F_1008	Fungi
F_1017	Fungi	Dikarya	Basidiomycota	Agaricomycetes				-	F_1017	Fungi	Basidiomycota	Agaricomycetes	Cantharellales	Clavulinaceae	Clavulina
F_1019	Fungi	Dikarya	Basidiomycota	Agaricomycetes	Sebacinales	Sebacinaceae	Sebacina	Ectomycorrhizal	F_1019	Fungi	Basidiomycota	Agaricomycetes	Sebacinales	Sebacinaceae	Sebacina
F_1021	Fungi	Dikarya	Basidiomycota	Agaricomycetes				-	F_1021
F_1022	Fungi	Dikarya	Ascomycota	Leotiomycetes	Helotiales	Leotiaceae	Neobulgaria	Undefined Saprotroph	F_1022	Fungi	Ascomycota	Leotiomycetes	Helotiales	Helotiaceae	Neobulgaria
F_1023	Fungi	Dikarya	Basidiomycota	Agaricomycetes				-	F_1023
F_1024	Fungi	Dikarya	Ascomycota	Leotiomycetes	Helotiales			-	F_1024
F_1026	Fungi	Dikarya	Ascomycota	Sordariomycetes				-	F_1026
F_1029	Fungi	Dikarya	Basidiomycota	Agaricomycetes	Thelephorales	Thelephoraceae	Pseudotomentella	Ectomycorrhizal	F_1029	Fungi	Basidiomycota	Agaricomycetes	Thelephorales	Thelephoraceae	Pseudotomentella
F_1030	Fungi	Dikarya	Basidiomycota	Agaricomycetes				-	F_1030	Fungi	Basidiomycota	Agaricomycetes	Trechisporales	Hydnodontaceae
F_1031	Fungi	Dikarya	Basidiomycota	Agaricomycetes				-	F_1031
F_1032	Fungi	Dikarya	Basidiomycota	Agaricomycetes	Sebacinales	Sebacinaceae	Sebacina	Ectomycorrhizal	F_1032	Fungi	Basidiomycota	Agaricomycetes	Sebacinales	Sebacinaceae
F_1037	Fungi							-	F_1037	Fungi	Basidiomycota	Tremellomycetes	Tremellales		Cryptococcus
F_1040	Fungi	Dikarya	Ascomycota	Leotiomycetes				-	F_1040	Fungi
F_1041	Fungi				Mortierellales	Mortierellaceae	Mortierella	Undefined Saprotroph	F_1041	Fungi	Zygomycota		Mortierellales	Mortierellaceae	Mortierella
F_1042	Fungi	Dikarya	Ascomycota					-	F_1042
F_1046	Fungi	Dikarya	Ascomycota	Sordariomycetes				-	F_1046
F_1047	Fungi	Dikarya	Ascomycota	Leotiomycetes	Helotiales			-	F_1047	Fungi	Ascomycota				Chalara
F_1048	Fungi		Glomeromycota	Glomeromycetes	Glomerales	Glomeraceae	Glomus	Arbuscular Mycorrhizal	F_1048	Fungi	Glomeromycota	Glomeromycetes	Glomerales	Glomeraceae	Glomus
F_1049	Fungi	Dikarya	Basidiomycota	Agaricomycetes	Agaricales		Inocybe	Ectomycorrhizal	F_1049	Fungi	Basidiomycota	Agaricomycetes	Agaricales	Inocybaceae	Inocybe
F_1051	Fungi	Dikarya	Basidiomycota	Agaricomycetes				-	F_1051
F_1053	Fungi	Dikarya	Ascomycota	Dothideomycetes	Capnodiales	Mycosphaerellaceae		-	F_1053	Fungi	Ascomycota	Dothideomycetes	Capnodiales	Mycosphaerellaceae
F_1057	Fungi	Dikarya	Ascomycota					-	F_1057
F_1059	Fungi	Dikarya	Ascomycota	Eurotiomycetes	Chaetothyriales			-	F_1059	Fungi	Ascomycota	Eurotiomycetes	Chaetothyriales
F_1060	Fungi	Dikarya	Ascomycota	Sordariomycetes				-	F_1060	Fungi	Ascomycota	Sordariomycetes
F_1064	Fungi	Dikarya	Basidiomycota	Tremellomycetes	Tremellales	Tremellaceae	Tremella	Mycoparasite	F_1064
F_1067	Fungi	Dikarya	Basidiomycota	Agaricomycetes	Sebacinales			-	F_1067	Fungi	Basidiomycota	Agaricomycetes	Sebacinales
F_1070	Fungi							-	F_1070
F_1072	Fungi	Dikarya	Ascomycota	Sordariomycetes				-	F_1072	Fungi	Ascomycota
F_1074	Fungi	Dikarya	Ascomycota	Dothideomycetes	Capnodiales	Teratosphaeriaceae		-	F_1074	Fungi	Ascomycota	Dothideomycetes	Capnodiales	Teratosphaeriaceae	Devriesia
F_1081	Fungi	Dikarya	Ascomycota	Dothideomycetes	Capnodiales	Mycosphaerellaceae		-	F_1081
F_1085	Fungi	Dikarya	Ascomycota	Leotiomycetes				-	F_1085	Fungi
F_1088	Fungi	Dikarya	Ascomycota	Dothideomycetes	Capnodiales	Teratosphaeriaceae		-	F_1088	Fungi	Ascomycota	Dothideomycetes	Capnodiales	Teratosphaeriaceae	Devriesia
F_1094	Fungi	Dikarya	Ascomycota	Dothideomycetes	Pleosporales			-	F_1094	Fungi	Ascomycota	Dothideomycetes	Pleosporales
F_1099	Fungi	Dikarya	Ascomycota	Dothideomycetes	Capnodiales	Cladosporiaceae	Cladosporium	-	F_1099	Fungi	Ascomycota	Dothideomycetes	Capnodiales	Davidiellaceae	Cladosporium
F_1101	Fungi	Dikarya	Ascomycota	Leotiomycetes	Helotiales		Chalara	Endophyte-Plant Pathogen	F_1101	Fungi
F_1102	Fungi	Dikarya	Basidiomycota	Microbotryomycetes				-	F_1102
F_1103	Fungi							-	F_1103	Fungi
F_1105	Fungi	Dikarya						-	F_1105	Fungi	Ascomycota	Archaeorhizomycetes	Archaeorhizomycetales	Archaeorhizomycetaceae	Archaeorhizomyces
F_1106	Fungi	Dikarya	Basidiomycota					-	F_1106
F_1111	Fungi	Dikarya	Basidiomycota					-	F_1111	Fungi	Basidiomycota	Agaricomycetes	Agaricales	Entolomataceae	Clitopilus
F_1116	Fungi	Dikarya	Ascomycota	Dothideomycetes				-	F_1116
F_1117	Fungi	Dikarya	Ascomycota	Sordariomycetes	Hypocreales	Nectriaceae		-	F_1117
F_1119	Fungi	Dikarya	Ascomycota	Leotiomycetes	Helotiales			-	F_1119	Fungi	Ascomycota
F_1120	Fungi	Dikarya	Ascomycota	Sordariomycetes	Hypocreales	Nectriaceae	Fusarium	Plant Pathogen	F_1120	Fungi	Ascomycota	Sordariomycetes	Hypocreales	Nectriaceae	Fusarium
F_1126	Fungi	Dikarya	Ascomycota	Sordariomycetes				-	F_1126	Fungi	Ascomycota				Circinotrichum
F_1133	Fungi	Dikarya	Basidiomycota	Agaricomycetes				-	F_1133
F_1138	Fungi	Dikarya	Basidiomycota	Tremellomycetes	Tremellales			-	F_1138
F_1141	Fungi	Dikarya	Basidiomycota	Agaricomycetes				-	F_1141
F_1150	Fungi	Dikarya	Ascomycota					-	F_1150
F_1170	Fungi	Dikarya	Basidiomycota	Agaricomycetes	Atheliales	Atheliaceae	Amphinema	Ectomycorrhizal	F_1170	Fungi	Basidiomycota	Agaricomycetes
F_1176	Fungi							-	F_1176	Fungi
F_1177	Fungi	Dikarya	Basidiomycota	Tremellomycetes	Tremellales			-	F_1177	Fungi	Basidiomycota	Tremellomycetes	Tremellales
F_1178	Fungi	Dikarya	Basidiomycota	Agaricomycetes	Sebacinales			-	F_1178
F_1179	Fungi	Dikarya	Ascomycota					-	F_1179
F_1180	Fungi	Dikarya	Ascomycota	Leotiomycetes	Helotiales			-	F_1180	Fungi	Ascomycota	Leotiomycetes	Helotiales
F_1181	Fungi	Dikarya	Ascomycota					-	F_1181	Fungi	Ascomycota	Leotiomycetes	Helotiales	Dermateaceae
F_1182	Fungi	Dikarya	Ascomycota					-	F_1182	Fungi	Ascomycota	Leotiomycetes	Helotiales		Dactylaria
F_1184	Fungi	Dikarya	Basidiomycota	Agaricomycetes	Hymenochaetales		Resinicium	Undefined Saprotroph	F_1184
F_1187	Fungi	Dikarya	Ascomycota					-	F_1187	Fungi	Ascomycota	Dothideomycetes	Hysteriales
F_1188	Fungi	Dikarya	Ascomycota					-	F_1188
F_1191	Fungi	Dikarya	Ascomycota	Sordariomycetes				-	F_1191
F_1193	Fungi	Dikarya	Basidiomycota	Agaricomycetes	Russulales	Russulaceae	Russula	Ectomycorrhizal	F_1193	Fungi	Basidiomycota	Agaricomycetes	Russulales	Russulaceae
F_1194	Fungi	Dikarya	Ascomycota	Leotiomycetes	Helotiales	Hyaloscyphaceae	Lachnum	Undefined Saprotroph	F_1194	Fungi	Ascomycota	Leotiomycetes	Helotiales	Hyaloscyphaceae
F_1199	Fungi	Dikarya	Ascomycota					-	F_1199	Fungi	Ascomycota	Archaeorhizomycetes	Archaeorhizomycetales	Archaeorhizomycetaceae	Archaeorhizomyces
F_1203	Fungi	Dikarya	Ascomycota	Sordariomycetes	Hypocreales	Ophiocordycipitaceae	Hirsutella	Animal Pathogen	F_1203	Fungi	Ascomycota	Sordariomycetes	Hypocreales	Nectriaceae
F_1205	Fungi	Dikarya	Ascomycota					-	F_1205
F_1207	Fungi	Dikarya	Basidiomycota	Agaricomycetes				-	F_1207	Fungi	Basidiomycota	Agaricomycetes	Cantharellales
F_1212	Fungi	Dikarya	Basidiomycota	Agaricomycetes	Agaricales			-	F_1212	Fungi	Basidiomycota	Agaricomycetes	Agaricales	Mycenaceae
F_1216	Fungi	Dikarya	Ascomycota	Sordariomycetes				-	F_1216
F_1219	Fungi	Dikarya	Ascomycota	Leotiomycetes	Helotiales	Leotiaceae	Gorgomyces	-	F_1219	Fungi	Ascomycota	Leotiomycetes
F_1220	Fungi	Dikarya	Basidiomycota	Agaricomycetes				-	F_1220	Fungi	Basidiomycota	Agaricomycetes
F_1222	Fungi	Dikarya						-	F_1222
F_1228	Fungi	Dikarya	Ascomycota					-	F_1228	Fungi
F_1230	Fungi	Dikarya	Basidiomycota	Agaricomycetes	Agaricales			-	F_1230
F_1234	Fungi	Dikarya	Ascomycota	Leotiomycetes	Helotiales			-	F_1234
F_1239	Fungi	Dikarya	Ascomycota	Leotiomycetes	Helotiales			-	F_1239	Fungi	Ascomycota	Leotiomycetes	Helotiales	Helotiaceae	Hymenoscyphus
F_1242	Fungi	Dikarya	Ascomycota	Sordariomycetes	Hypocreales	Hypocreaceae		-	F_1242	Fungi	Ascomycota	Sordariomycetes	Hypocreales	Hypocreaceae	Cladobotryum
F_1243	Fungi	Dikarya	Ascomycota	Sordariomycetes				-	F_1243	Fungi	Ascomycota	Sordariomycetes	Chaetosphaeriales
F_1247	Fungi	Dikarya	Ascomycota					-	F_1247	Fungi	Ascomycota	Leotiomycetes	Helotiales
F_1250	Fungi	Dikarya	Basidiomycota	Agaricomycetes	Agaricales	Tricholomataceae		-	F_1250	Fungi	Basidiomycota	Agaricomycetes	Agaricales
F_1254	Fungi	Dikarya	Basidiomycota	Agaricomycetes	Russulales	Russulaceae		Ectomycorrhizal	F_1254
F_1255	Fungi	Dikarya	Ascomycota	Dothideomycetes				-	F_1255
F_1261	Fungi	Dikarya	Ascomycota	Dothideomycetes	Venturiales			-	F_1261	Fungi	Ascomycota	Dothideomycetes	Venturiales	Venturiaceae	Venturia
F_1262	Fungi	Dikarya	Basidiomycota	Agaricomycetes	Russulales	Russulaceae		Ectomycorrhizal	F_1262	Fungi	Basidiomycota	Agaricomycetes	Russulales	Russulaceae
F_1267	Fungi	Dikarya	Basidiomycota	Agaricomycetes	Thelephorales	Thelephoraceae	Tomentella	Ectomycorrhizal	F_1267	Fungi	Basidiomycota	Agaricomycetes	Thelephorales	Thelephoraceae	Tomentella
F_1268	Fungi	Dikarya	Ascomycota	Leotiomycetes	Helotiales			-	F_1268	Fungi	Ascomycota
F_1269	Fungi	Dikarya	Ascomycota	Dothideomycetes	Capnodiales	Cladosporiaceae		-	F_1269	Fungi	Ascomycota	Dothideomycetes	Capnodiales	Davidiellaceae
F_1270	Fungi	Dikarya	Ascomycota	Sordariomycetes	Diaporthales	Gnomoniaceae		-	F_1270	Fungi	Ascomycota	Sordariomycetes	Diaporthales		Ophiognomonia
F_1271	Fungi	Dikarya	Ascomycota					-	F_1271	Fungi	Ascomycota
F_1272	Fungi	Dikarya	Basidiomycota	Agaricomycetes	Polyporales	Polyporaceae	Physisporinus	Wood Saprotroph	F_1272	Fungi	Basidiomycota	Agaricomycetes	Polyporales	Meripilaceae	Physisporinus
F_1274	Fungi	Dikarya	Ascomycota	Sordariomycetes	Chaetosphaeriales	Chaetosphaeriaceae	Menispora	Undefined Saprotroph	F_1274	Fungi	Ascomycota	Sordariomycetes	Chaetosphaeriales	Chaetosphaeriaceae
F_1275	Fungi	Dikarya	Ascomycota	Dothideomycetes	Pleosporales			-	F_1275	Fungi	Ascomycota	Dothideomycetes	Pleosporales		Pyrenochaeta
F_1280	Fungi	Dikarya	Ascomycota	Leotiomycetes	Helotiales			-	F_1280	Fungi	Ascomycota	Leotiomycetes	Helotiales
F_1282	Fungi	Dikarya	Basidiomycota	Agaricomycetes	Agaricales	Entolomataceae	Entoloma	Ectomycorrhizal-Saprotroph	F_1282	Fungi	Basidiomycota	Agaricomycetes	Agaricales	Entolomataceae	Entoloma
F_1295	Fungi	Dikarya	Ascomycota					-	F_1295	Fungi	Ascomycota	Archaeorhizomycetes	Archaeorhizomycetales	Archaeorhizomycetaceae	Archaeorhizomyces
F_1296	Fungi	Dikarya	Ascomycota					-	F_1296	Fungi	Ascomycota				Chalara
F_1301	Fungi	Dikarya	Ascomycota	Sordariomycetes				-	F_1301	Fungi	Ascomycota	Sordariomycetes	Hypocreales
F_1306	Fungi	Dikarya	Ascomycota	Sordariomycetes				-	F_1306
F_1307	Fungi	Dikarya	Ascomycota	Sordariomycetes				-	F_1307	Fungi	Ascomycota
F_1308	Fungi	Dikarya	Basidiomycota	Agaricomycetes	Thelephorales	Thelephoraceae		-	F_1308	Fungi	Basidiomycota	Agaricomycetes	Thelephorales	Thelephoraceae
F_1309	Fungi	Dikarya	Ascomycota					-	F_1309	Fungi
F_1313	Fungi	Dikarya	Ascomycota					-	F_1313	Fungi	Ascomycota	Leotiomycetes
F_1314	Fungi				Mortierellales	Mortierellaceae	Mortierella	Undefined Saprotroph	F_1314	Fungi	Zygomycota		Mortierellales	Mortierellaceae	Mortierella
F_1316	Fungi	Dikarya	Ascomycota	Dothideomycetes	Capnodiales	Dissoconiaceae	Ramichloridium	Plant Pathogen	F_1316	Fungi	Ascomycota	Dothideomycetes	Capnodiales	Mycosphaerellaceae
F_1319	Fungi	Dikarya	Basidiomycota	Agaricomycetes	Agaricales			-	F_1319
F_1321	Fungi	Dikarya	Ascomycota	Orbiliomycetes	Orbiliales	Orbiliaceae		-	F_1321	Fungi	Ascomycota	Orbiliomycetes	Orbiliales
F_1325	Fungi	Dikarya	Ascomycota					-	F_1325	Fungi	Ascomycota	Archaeorhizomycetes	Archaeorhizomycetales	Archaeorhizomycetaceae	Archaeorhizomyces
F_1329	Fungi	Dikarya	Basidiomycota	Agaricomycetes	Agaricales	Strophariaceae		-	F_1329	Fungi	Basidiomycota	Agaricomycetes	Agaricales	Strophariaceae
F_1333	Fungi	Dikarya	Ascomycota	Dothideomycetes	Dothideales	Aureobasidiaceae		-	F_1333	Fungi	Ascomycota	Dothideomycetes	Dothideales	Dothioraceae
F_1334	Fungi	Dikarya	Ascomycota					-	F_1334
F_1343	Fungi	Dikarya	Ascomycota	Leotiomycetes	Helotiales	Helotiaceae	Hymenoscyphus	Undefined Saprotroph	F_1343	Fungi	Ascomycota	Leotiomycetes	Helotiales	Helotiaceae	Hymenoscyphus
F_1351	Fungi	Dikarya	Ascomycota	Leotiomycetes	Helotiales			-	F_1351	Fungi	Ascomycota	Leotiomycetes	Helotiales	Helotiaceae	Crocicreas
F_1353	Fungi	Dikarya	Ascomycota					-	F_1353	Fungi	Ascomycota	Dothideomycetes	Mytilinidiales	Mytilinidiaceae	Lophium
F_1356	Fungi	Dikarya	Basidiomycota	Tremellomycetes	Tremellales			-	F_1356
F_1360	Fungi	Dikarya	Ascomycota	Dothideomycetes				-	F_1360	Fungi	Ascomycota
F_1362	Fungi	Dikarya	Basidiomycota	Tremellomycetes	Tremellales			-	F_1362	Fungi	Basidiomycota	Tremellomycetes	Tremellales		Cryptococcus
F_1365	Fungi	Dikarya	Ascomycota	Leotiomycetes	Helotiales	Hyaloscyphaceae	Lachnum	Undefined Saprotroph	F_1365	Fungi	Ascomycota	Leotiomycetes	Helotiales	Hyaloscyphaceae	Lachnum
F_1367	Fungi	Dikarya	Ascomycota	Dothideomycetes	Pleosporales	Didymellaceae		-	F_1367	Fungi	Ascomycota	Dothideomycetes	Pleosporales
F_1369	Fungi	Dikarya	Ascomycota	Dothideomycetes	Venturiales	Venturiaceae		-	F_1369	Fungi	Ascomycota	Dothideomycetes	Venturiales	Venturiaceae
F_1370	Fungi	Dikarya	Basidiomycota					-	F_1370
F_1381	Fungi	Dikarya						-	F_1381	Fungi
F_1386	Fungi	Dikarya	Basidiomycota	Agaricomycetes	Agaricales	Tricholomataceae	Mycena	Undefined Saprotroph	F_1386	Fungi	Basidiomycota	Agaricomycetes	Agaricales	Mycenaceae	Mycena
F_1388	Fungi	Dikarya	Basidiomycota	Agaricomycetes	Atheliales	Atheliaceae	Piloderma	Ectomycorrhizal	F_1388	Fungi	Basidiomycota	Agaricomycetes	Atheliales	Atheliaceae	Piloderma
F_1389	Fungi	Dikarya	Ascomycota					-	F_1389
F_1399	Fungi	Dikarya	Ascomycota					-	F_1399
F_1402	Fungi	Dikarya	Basidiomycota	Agaricomycetes	Agaricales	Tricholomataceae	Mycena	Undefined Saprotroph	F_1402	Fungi	Basidiomycota	Agaricomycetes	Agaricales	Mycenaceae	Mycena
F_1405	Fungi	Dikarya	Basidiomycota	Agaricomycetes	Russulales	Peniophoraceae	Peniophora	Undefined Saprotroph	F_1405	Fungi	Basidiomycota	Agaricomycetes	Russulales	Peniophoraceae
F_1409	Fungi	Dikarya	Basidiomycota	Tremellomycetes	Tremellales			-	F_1409
F_1411	Fungi	Dikarya	Basidiomycota	Agaricomycetes				-	F_1411
F_1413	Fungi	Dikarya	Ascomycota	Dothideomycetes	Venturiales	Venturiaceae	Tothia	Undefined Saprotroph	F_1413	Fungi	Ascomycota	Dothideomycetes	Venturiales	Venturiaceae
F_1414	Fungi	Dikarya	Ascomycota	Sordariomycetes	Xylariales	Xylariaceae		-	F_1414
F_1418	Fungi				Mortierellales	Mortierellaceae	Mortierella	Undefined Saprotroph	F_1418	Fungi	Zygomycota		Mortierellales	Mortierellaceae	Mortierella
F_1422	Fungi	Dikarya						-	F_1422
F_1427	Fungi	Dikarya	Basidiomycota	Agaricomycetes	Agaricales			-	F_1427
F_1429	Fungi		Glomeromycota	Glomeromycetes	Archaeosporales	Archaeosporaceae		Arbuscular Mycorrhizal	F_1429
F_1444	Fungi	Dikarya	Ascomycota	Dothideomycetes	Capnodiales	Mycosphaerellaceae		-	F_1444
F_1448	Fungi	Dikarya	Ascomycota					-	F_1448
F_1451	Fungi	Dikarya	Ascomycota	Sordariomycetes	Hypocreales			-	F_1451	Fungi	Ascomycota	Sordariomycetes	Hypocreales
F_1453	Fungi	Dikarya	Ascomycota	Saccharomycetes	Saccharomycetales			-	F_1453
F_1456	Fungi		Glomeromycota	Glomeromycetes	Glomerales	Glomeraceae		Arbuscular Mycorrhizal	F_1456
F_1457	Fungi	Dikarya	Basidiomycota	Agaricomycetes	Agaricales	Tricholomataceae		-	F_1457	Fungi	Basidiomycota	Agaricomycetes
F_1466	Fungi	Dikarya	Basidiomycota	Agaricomycetes	Agaricales	Tricholomataceae	Gymnopus	Undefined Saprotroph	F_1466	Fungi	Basidiomycota	Agaricomycetes	Agaricales	Marasmiaceae	Gymnopus
F_1467	Fungi	Dikarya	Basidiomycota	Agaricomycetes	Agaricales	Tricholomataceae	Gymnopus	Undefined Saprotroph	F_1467	Fungi	Basidiomycota	Agaricomycetes	Agaricales	Marasmiaceae	Gymnopus
F_1475	Fungi	Dikarya	Basidiomycota	Microbotryomycetes				-	F_1475	Fungi	Basidiomycota	Microbotryomycetes	Sporidiobolales		Rhodotorula
F_1479	Fungi	Dikarya	Ascomycota					-	F_1479	Fungi	Ascomycota	Leotiomycetes	Helotiales		Xenopolyscytalum
F_1484	Fungi	Dikarya	Ascomycota	Dothideomycetes				-	F_1484
F_1486	Fungi	Dikarya	Basidiomycota	Agaricomycetes	Agaricales	Tricholomataceae	Laccaria	Ectomycorrhizal	F_1486	Fungi	Basidiomycota	Agaricomycetes	Agaricales	Hydnangiaceae	Laccaria
F_1492	Fungi	Dikarya	Ascomycota					-	F_1492
F_1493	Fungi	Dikarya	Basidiomycota	Agaricomycetes	Agaricales	Cortinariaceae		-	F_1493	Fungi	Basidiomycota	Agaricomycetes	Agaricales
F_1498	Fungi	Dikarya	Ascomycota					-	F_1498
F_1505	Fungi	Dikarya	Ascomycota					-	F_1505	Fungi	Ascomycota
F_1523	Fungi	Dikarya	Ascomycota	Leotiomycetes	Helotiales	Helotiaceae		-	F_1523	Fungi	Ascomycota	Leotiomycetes			Meliniomyces
F_1524	Fungi	Dikarya	Ascomycota					-	F_1524
F_1526	Fungi	Dikarya	Ascomycota	Sordariomycetes	Hypocreales	Nectriaceae		-	F_1526	Fungi	Ascomycota	Sordariomycetes	Hypocreales	Nectriaceae
F_1530	Fungi	Dikarya	Ascomycota	Leotiomycetes	Helotiales	Sclerotiniaceae		-	F_1530
F_1532	Fungi	Dikarya	Basidiomycota	Agaricomycetes	Agaricales	Clavariaceae	Ramariopsis	Undefined Saprotroph	F_1532	Fungi	Basidiomycota	Agaricomycetes	Agaricales	Clavariaceae	Clavulinopsis
F_1534	Fungi	Dikarya	Ascomycota					-	F_1534
F_1536	Fungi	Dikarya	Basidiomycota	Agaricomycetes	Agaricales	Strophariaceae	Galerina	Undefined Saprotroph	F_1536	Fungi	Basidiomycota	Agaricomycetes	Agaricales	Strophariaceae	Galerina
F_1538	Fungi	Dikarya	Basidiomycota	Agaricomycetes				-	F_1538
F_1539	Fungi	Dikarya	Basidiomycota	Agaricomycetes	Atheliales	Atheliaceae	Piloderma	Ectomycorrhizal	F_1539	Fungi	Basidiomycota	Agaricomycetes	Atheliales	Atheliaceae	Piloderma
F_1540	Fungi	Dikarya	Ascomycota	Dothideomycetes				-	F_1540	Fungi	Ascomycota	Dothideomycetes	Pleosporales		Peyronellaea
F_1543	Fungi	Dikarya	Ascomycota				Slimacomyces	-	F_1543	Fungi	Ascomycota	Dothideomycetes	Mytilinidiales	Mytilinidiaceae	Lophium
F_1544	Fungi	Dikarya	Basidiomycota	Microbotryomycetes				-	F_1544
F_1547	Fungi	Dikarya	Basidiomycota	Tremellomycetes	Tremellales			-	F_1547	Fungi	Basidiomycota	Tremellomycetes	Tremellales
F_1550	Fungi				Mortierellales	Mortierellaceae	Mortierella	Undefined Saprotroph	F_1550
F_1560	Fungi	Dikarya	Ascomycota	Dothideomycetes	Capnodiales	Teratosphaeriaceae		-	F_1560
F_1562	Fungi				Mortierellales	Mortierellaceae	Mortierella	Undefined Saprotroph	F_1562
F_1563	Fungi	Dikarya	Ascomycota	Archaeorhizomycetes	Archaeorhizomycetales	Archaeorhizomycetaceae	Archaeorhizomyces	-	F_1563
F_1566	Fungi	Dikarya	Ascomycota					-	F_1566	Fungi	Ascomycota	Leotiomycetes	Helotiales
F_1569	Fungi	Dikarya	Basidiomycota	Agaricomycetes	Boletales	Boletaceae		-	F_1569
F_1571	Fungi	Dikarya	Ascomycota	Sordariomycetes	Hypocreales	Nectriaceae	Pseudonectria	Undefined Saprotroph	F_1571	Fungi	Ascomycota	Sordariomycetes	Hypocreales	Nectriaceae	Volutella
F_1581	Fungi	Dikarya						-	F_1581	Fungi	Basidiomycota	Agaricomycetes	Russulales	Peniophoraceae	Peniophora
F_1583	Fungi	Dikarya	Basidiomycota	Agaricomycetes	Agaricales	Clavariaceae	Clavaria	Undefined Saprotroph	F_1583	Fungi	Basidiomycota	Agaricomycetes	Agaricales	Clavariaceae	Clavaria
F_1588	Fungi	Dikarya	Basidiomycota	Agaricomycetes	Polyporales	Phanerochaetaceae	Phanerochaete	Wood Saprotroph	F_1588	Fungi	Basidiomycota	Agaricomycetes	Polyporales	Meruliaceae	Scopuloides
F_1598	Fungi	Dikarya	Ascomycota					-	F_1598
F_1604	Fungi	Dikarya						-	F_1604
F_1607	Fungi	Dikarya	Basidiomycota	Microbotryomycetes				-	F_1607
F_1608	Fungi	Dikarya	Ascomycota	Leotiomycetes				-	F_1608	Fungi	Ascomycota	Leotiomycetes	Helotiales
F_1619	Fungi	Dikarya	Ascomycota	Orbiliomycetes	Orbiliales	Orbiliaceae	Dactylaria	-	F_1619
F_1621	Fungi	Dikarya	Basidiomycota	Agaricomycetes	Russulales	Russulaceae	Lactarius	Ectomycorrhizal	F_1621	Fungi	Basidiomycota	Agaricomycetes	Russulales	Russulaceae	Lactarius
F_1624	Fungi	Dikarya	Ascomycota	Leotiomycetes	Helotiales			-	F_1624
F_1627	Fungi	Dikarya	Ascomycota	Sordariomycetes				-	F_1627	Fungi	Ascomycota	Sordariomycetes	Sordariales
F_1635	Fungi	Dikarya	Basidiomycota	Agaricomycetes	Trechisporales	'Trechisporaceae'	Trechispora	Wood Saprotroph	F_1635	Fungi	Basidiomycota	Agaricomycetes	Trechisporales	Hydnodontaceae	Trechispora
F_1637	Fungi	Dikarya	Ascomycota	Sordariomycetes	Glomerellales	Glomerellaceae	Colletotrichum	Plant Pathogen	F_1637	Fungi	Ascomycota	Sordariomycetes	Glomerellales	Glomerellaceae	Colletotrichum
F_1646	Fungi	Dikarya	Ascomycota	Leotiomycetes	Helotiales	Dermateaceae		-	F_1646	Fungi	Ascomycota	Leotiomycetes	Helotiales	Dermateaceae	Neofabraea
F_1652	Fungi	Dikarya	Ascomycota					-	F_1652
F_1660	Fungi	Dikarya	Ascomycota	Sordariomycetes				-	F_1660
F_1667	Fungi	Dikarya	Basidiomycota	Agaricomycetes				-	F_1667	Fungi	Basidiomycota	Agaricomycetes
F_1678	Fungi	Dikarya	Ascomycota	Leotiomycetes	Helotiales	Hyaloscyphaceae	Proliferodiscus	Undefined Saprotroph	F_1678	Fungi	Ascomycota	Leotiomycetes	Helotiales	Hyaloscyphaceae
F_1680	Fungi	Dikarya	Basidiomycota	Agaricomycetes	Agaricales	Tricholomataceae	Hemimycena	Undefined Saprotroph	F_1680
F_1681	Fungi	Dikarya	Ascomycota	Sordariomycetes				-	F_1681	Fungi	Ascomycota	Sordariomycetes
F_1695	Fungi	Dikarya	Basidiomycota	Agaricomycetes	Thelephorales	Thelephoraceae	Tomentella	Ectomycorrhizal	F_1695	Fungi	Basidiomycota	Agaricomycetes	Thelephorales	Thelephoraceae	Tomentella
F_1697	Fungi	Dikarya	Ascomycota	Leotiomycetes				-	F_1697
F_1701	Fungi	Dikarya	Ascomycota	Eurotiomycetes				-	F_1701	Fungi	Ascomycota	Eurotiomycetes	Chaetothyriales	Herpotrichiellaceae
F_1710	Fungi	Dikarya	Basidiomycota	Agaricomycetes				-	F_1710
F_1711	Fungi	Dikarya	Basidiomycota	Agaricomycetes	Thelephorales	Thelephoraceae	Tomentella	Ectomycorrhizal	F_1711	Fungi	Basidiomycota	Agaricomycetes	Thelephorales	Thelephoraceae	Tomentella
F_1713	Fungi	Dikarya	Basidiomycota	Agaricomycetes	Agaricales	Entolomataceae	Entoloma	Ectomycorrhizal-Saprotroph	F_1713
F_1714	Fungi	Dikarya	Basidiomycota	Agaricomycetes	Agaricales	Clavariaceae		-	F_1714	Fungi	Basidiomycota	Agaricomycetes	Agaricales	Clavariaceae	Clavulinopsis
F_1715	Fungi	Dikarya	Basidiomycota	Tremellomycetes	Filobasidiales		Cryptococcus	Animal Pathogen-Saprotroph	F_1715	Fungi	Basidiomycota	Tremellomycetes	Tremellales		Cryptococcus
F_1717	Fungi	Dikarya	Ascomycota	Leotiomycetes	Helotiales			-	F_1717	Fungi	Ascomycota	Leotiomycetes	Helotiales
F_1719	Fungi	Dikarya	Ascomycota	Leotiomycetes	Helotiales			-	F_1719	Fungi	Ascomycota
F_1721	Fungi	Dikarya	Basidiomycota	Agaricomycetes	Agaricales	Psathyrellaceae	Psathyrella	Wood Saprotroph	F_1721	Fungi	Basidiomycota	Agaricomycetes	Agaricales	Psathyrellaceae	Psathyrella
F_1725	Fungi	Dikarya	Basidiomycota	Agaricomycetes				-	F_1725
F_1729	Fungi	Dikarya	Basidiomycota	Agaricomycetes	Atheliales	Atheliaceae	Amphinema	Ectomycorrhizal	F_1729	Fungi	Basidiomycota	Agaricomycetes	Atheliales	Atheliaceae	Amphinema
F_1730	Fungi	Dikarya	Basidiomycota	Agaricomycetes	Agaricales			-	F_1730
F_1732	Fungi	Dikarya	Basidiomycota	Agaricomycetes	Trechisporales	'Trechisporaceae'	Trechispora	Wood Saprotroph	F_1732
F_1735	Fungi	Dikarya	Basidiomycota	Agaricomycetes				-	F_1735
F_1739	Fungi	Dikarya	Basidiomycota	Agaricomycetes	Agaricales	Strophariaceae	Pholiota	Undefined Saprotroph	F_1739	Fungi	Basidiomycota	Agaricomycetes	Agaricales	Strophariaceae	Pholiota
F_1740	Fungi	Dikarya	Ascomycota					-	F_1740	Fungi	Ascomycota	Archaeorhizomycetes	Archaeorhizomycetales	Archaeorhizomycetaceae	Archaeorhizomyces
F_1741	Fungi	Dikarya	Basidiomycota	Agaricomycetes	Russulales	Russulaceae		Ectomycorrhizal	F_1741
F_1745	Fungi							-	F_1745
F_1749	Fungi	Dikarya	Ascomycota	Leotiomycetes	Helotiales	Helotiaceae		-	F_1749	Fungi	Ascomycota
F_1752	Fungi	Dikarya	Ascomycota					-	F_1752
F_1755	Fungi	Dikarya	Ascomycota	Sordariomycetes	Hypocreales	Hypocreaceae	Hypomyces	Mycoparasite	F_1755	Fungi	Ascomycota	Sordariomycetes	Hypocreales	Hypocreaceae	Hypomyces
F_1758	Fungi	Dikarya	Ascomycota	Leotiomycetes	Helotiales			-	F_1758	Fungi	Ascomycota	Leotiomycetes	Helotiales		Hyalodendriella
F_1763	Fungi	Dikarya	Basidiomycota	Agaricomycetes	Russulales	Russulaceae		Ectomycorrhizal	F_1763	Fungi	Basidiomycota	Agaricomycetes	Russulales	Russulaceae	Russula
F_1764	Fungi	Dikarya	Ascomycota	Sordariomycetes			Dendroclathra	-	F_1764	Fungi	Ascomycota	Sordariomycetes
F_1766	Fungi	Dikarya	Ascomycota					-	F_1766	Fungi	Ascomycota	Sordariomycetes	Hypocreales
F_1772	Fungi	Dikarya	Ascomycota	Leotiomycetes				-	F_1772	Fungi	Ascomycota	Leotiomycetes	Helotiales
F_1784	Fungi	Dikarya	Basidiomycota	Tremellomycetes	Tremellales			-	F_1784
F_1788	Fungi	Dikarya	Ascomycota	Sordariomycetes	Hypocreales	Nectriaceae		-	F_1788	Fungi	Ascomycota	Sordariomycetes	Hypocreales	Nectriaceae
F_1795	Fungi	Dikarya	Basidiomycota	Agaricomycetes				-	F_1795	Fungi	Basidiomycota	Agaricomycetes
F_1796	Fungi	Dikarya	Ascomycota	Leotiomycetes	Helotiales	Helotiaceae		-	F_1796
F_1800	Fungi	Dikarya	Ascomycota	Leotiomycetes			Leohumicola	Undefined Saprotroph	F_1800	Fungi	Ascomycota	Leotiomycetes			Leohumicola
F_1803	Fungi	Dikarya	Ascomycota					-	F_1803	Fungi	Ascomycota	Leotiomycetes	Helotiales
F_1813	Fungi	Dikarya	Ascomycota					-	F_1813
F_1818	Fungi	Dikarya	Ascomycota	Leotiomycetes	Helotiales			-	F_1818	Fungi	Ascomycota	Leotiomycetes	Helotiales
F_1819	Fungi	Dikarya	Ascomycota	Sordariomycetes				-	F_1819
F_1824	Fungi	Dikarya	Ascomycota	Leotiomycetes				-	F_1824
F_1828	Fungi	Dikarya	Ascomycota					-	F_1828	Fungi	Ascomycota	Pezizomycetes	Pezizales	Pezizaceae
F_1837	Fungi	Dikarya	Ascomycota	Sordariomycetes	Hypocreales	Cordycipitaceae		-	F_1837	Fungi	Ascomycota	Sordariomycetes	Hypocreales	Cordycipitaceae	Lecanicillium
F_1848	Fungi	Dikarya	Basidiomycota	Agaricomycetes	Agaricales	Amanitaceae	Amanita	Ectomycorrhizal	F_1848	Fungi	Basidiomycota	Agaricomycetes	Agaricales	Amanitaceae	Amanita
F_1856	Fungi	Dikarya	Basidiomycota	Agaricomycetes	Agaricales	Tricholomataceae		-	F_1856
F_1857	Fungi	Dikarya	Basidiomycota	Agaricomycetes	Agaricales	Bolbitiaceae	Agrocybe	Undefined Saprotroph	F_1857	Fungi	Basidiomycota	Agaricomycetes	Agaricales	Strophariaceae	Agrocybe
F_1860	Fungi	Dikarya	Ascomycota	Leotiomycetes	Helotiales			-	F_1860	Fungi	Ascomycota	Leotiomycetes	Helotiales
F_1862	Fungi	Dikarya	Ascomycota					-	F_1862	Fungi	Ascomycota
F_1863	Fungi	Dikarya	Ascomycota	Leotiomycetes	Helotiales			-	F_1863
F_1870	Fungi	Dikarya	Ascomycota	Dothideomycetes	Capnodiales			-	F_1870
F_1876	Fungi	Dikarya	Ascomycota	Sordariomycetes	Glomerellales	Reticulascaceae	Reticulascus	-	F_1876	Fungi	Ascomycota	Sordariomycetes	Chaetosphaeriales	Chaetosphaeriaceae
F_1879	Fungi	Dikarya	Ascomycota					-	F_1879
F_1881	Fungi	Dikarya	Ascomycota					-	F_1881
F_1886	Fungi	Dikarya	Basidiomycota	Agaricomycetes	Sebacinales			-	F_1886
F_1891	Fungi	Dikarya	Ascomycota					-	F_1891
F_1898	Fungi	Dikarya	Basidiomycota	Agaricomycetes				-	F_1898
F_1900	Fungi	Dikarya	Ascomycota					-	F_1900	Fungi	Ascomycota	Archaeorhizomycetes	Archaeorhizomycetales	Archaeorhizomycetaceae	Archaeorhizomyces
F_1904	Fungi	Dikarya	Ascomycota					-	F_1904	Fungi	Ascomycota	Dothideomycetes	Pleosporales
F_1905	Fungi	Dikarya	Ascomycota	Dothideomycetes	Capnodiales	Mycosphaerellaceae		-	F_1905
F_1910	Fungi	Dikarya	Ascomycota	Leotiomycetes	Helotiales			-	F_1910	Fungi	Ascomycota	Leotiomycetes
F_1911	Fungi	Dikarya	Ascomycota					-	F_1911
F_1912	Fungi	Dikarya	Basidiomycota					-	F_1912	NA	NA	NA	NA	NA	NA
F_1913	Fungi	Dikarya	Ascomycota	Sordariomycetes	Hypocreales	Cordycipitaceae	Lecanicillium	Animal Pathogen	F_1913	Fungi	Ascomycota	Sordariomycetes	Hypocreales	Cordycipitaceae	Lecanicillium
F_1914	Fungi	Dikarya	Basidiomycota	Agaricomycetes	Trechisporales	'Trechisporaceae'	Trechispora	Wood Saprotroph	F_1914	Fungi	Basidiomycota	Agaricomycetes	Trechisporales	Hydnodontaceae	Trechispora
F_1915	Fungi	Dikarya	Basidiomycota	Agaricomycetes	Agaricales	Tricholomataceae	Mycena	Undefined Saprotroph	F_1915	Fungi	Basidiomycota	Agaricomycetes	Agaricales	Mycenaceae	Mycena
F_1927	Fungi	Dikarya	Ascomycota					-	F_1927
F_1929	Fungi	Dikarya	Basidiomycota	Agaricomycetes				-	F_1929
F_1935	Fungi	Dikarya	Ascomycota	Leotiomycetes	Helotiales			-	F_1935	Fungi	Ascomycota	Leotiomycetes	Helotiales
F_1939	Fungi	Dikarya	Ascomycota					-	F_1939
F_1940	Fungi	Dikarya	Ascomycota					-	F_1940
F_1945	Fungi	Dikarya	Basidiomycota	Agaricomycetes	Russulales	Russulaceae	Russula	Ectomycorrhizal	F_1945
F_1946	Fungi	Dikarya	Basidiomycota	Agaricomycetes	Agaricales			-	F_1946	Fungi	Basidiomycota	Agaricomycetes	Agaricales	Cortinariaceae	Gigasperma
F_1950	Fungi	Dikarya	Ascomycota	Leotiomycetes	Helotiales		Mycoarthris	Undefined Saprotroph	F_1950	Fungi	Ascomycota	Leotiomycetes	Helotiales
F_1951	Fungi	Dikarya	Basidiomycota	Agaricomycetes	Russulales	Stereaceae	Stereum	Undefined Saprotroph	F_1951	Fungi	Basidiomycota	Agaricomycetes	Russulales	Stereaceae	Stereum
F_1965	Fungi	Dikarya	Basidiomycota	Agaricomycetes	Agaricales	Hygrophoraceae	Hygrocybe	Undefined Saprotroph	F_1965	Fungi	Basidiomycota	Agaricomycetes	Agaricales	Hygrophoraceae	Hygrocybe
F_1969	Fungi	Dikarya	Ascomycota					-	F_1969
F_1985	Fungi		Chytridiomycota	Chytridiomycetes	Rhizophydiales	Alphamycetaceae	Betamyces	-	F_1985
F_1987	Fungi	Dikarya						-	F_1987	Fungi	Basidiomycota	Agaricomycetes	Cantharellales	Ceratobasidiaceae	Ceratobasidium
F_1997	Fungi				Mortierellales	Mortierellaceae	Mortierella	Undefined Saprotroph	F_1997
F_1999	Fungi	Dikarya	Ascomycota	Dothideomycetes	Capnodiales	Mycosphaerellaceae		-	F_1999	Fungi	Ascomycota	Dothideomycetes	Capnodiales	Mycosphaerellaceae	Septoria
F_2000	Fungi	Dikarya	Ascomycota	Sordariomycetes	Chaetosphaeriales	Chaetosphaeriaceae		-	F_2000	Fungi	Ascomycota	Sordariomycetes	Chaetosphaeriales
F_2001	Fungi	Dikarya	Basidiomycota	Agaricomycetes	Russulales	Russulaceae		Ectomycorrhizal	F_2001	Fungi	Basidiomycota	Agaricomycetes	Russulales	Russulaceae	Russula
F_2006	Fungi	Dikarya	Ascomycota					-	F_2006
F_2007	Fungi	Dikarya	Ascomycota	Leotiomycetes				-	F_2007	Fungi	Ascomycota	Leotiomycetes	Helotiales
F_2013	Fungi				Mortierellales	Mortierellaceae	Mortierella	Undefined Saprotroph	F_2013	Fungi	Zygomycota		Mortierellales	Mortierellaceae	Mortierella
F_2014	Fungi	Dikarya	Basidiomycota	Agaricomycetes	Sebacinales	Sebacinaceae		-	F_2014
F_2019	Fungi	Dikarya	Ascomycota					-	F_2019
F_2025	Fungi	Dikarya	Basidiomycota	Agaricomycetes	Auriculariales		Oliveonia	Undefined Saprotroph	F_2025	Fungi	Basidiomycota	Agaricomycetes	Auriculariales		Oliveonia
F_2032	Fungi	Dikarya	Ascomycota					-	F_2032
F_2037	Fungi	Dikarya	Ascomycota					-	F_2037
F_2046	Fungi	Dikarya	Ascomycota					-	F_2046
F_2047	Fungi	Dikarya	Ascomycota					-	F_2047
F_2054	Fungi	Dikarya	Ascomycota					-	F_2054	Fungi	Ascomycota	Leotiomycetes	Helotiales
F_2056	Fungi	Dikarya	Ascomycota					-	F_2056	Fungi	Ascomycota	Sordariomycetes	Hypocreales	Cordycipitaceae	Simplicillium
F_2063	Fungi	Dikarya	Ascomycota					-	F_2063	Fungi	Ascomycota	Leotiomycetes	Helotiales		Leptodontidium
F_2070	Fungi	Dikarya	Basidiomycota	Agaricomycetes	Russulales	Russulaceae		Ectomycorrhizal	F_2070	Fungi	Basidiomycota	Agaricomycetes	Russulales	Russulaceae	Russula
F_2073	Fungi	Dikarya	Ascomycota					-	F_2073
F_2078	Fungi	Dikarya	Ascomycota					-	F_2078
F_2088	Fungi	Dikarya	Ascomycota	Leotiomycetes				-	F_2088	Fungi	Ascomycota	Leotiomycetes		Myxotrichaceae	Oidiodendron
F_2094	Fungi	Dikarya	Basidiomycota					-	F_2094	Fungi	Basidiomycota	Agaricomycetes	Cantharellales	Ceratobasidiaceae
F_2105	Fungi		Chytridiomycota	Chytridiomycetes	Rhizophydiales			-	F_2105
F_2109	Fungi	Dikarya	Basidiomycota	Agaricomycetes	Trechisporales	'Trechisporaceae'	Trechispora	Wood Saprotroph	F_2109	Fungi	Basidiomycota	Agaricomycetes	Trechisporales	Hydnodontaceae	Trechispora
F_2118	Fungi	Dikarya	Basidiomycota	Tremellomycetes	Tremellales			-	F_2118
F_2124	Fungi	Dikarya	Ascomycota					-	F_2124	Fungi	Ascomycota	Leotiomycetes	Helotiales
F_2135	Fungi	Dikarya	Ascomycota	Leotiomycetes	Helotiales			-	F_2135	Fungi	Ascomycota	Leotiomycetes	Helotiales		Xenopolyscytalum
F_2138	Fungi	Dikarya	Basidiomycota	Agaricomycetes	Auriculariales			-	F_2138
F_2141	Fungi	Dikarya	Ascomycota	Sordariomycetes	Diaporthales	Valsaceae		-	F_2141	Fungi	Ascomycota	Sordariomycetes	Diaporthales	Valsaceae	Valsa
F_2152	Fungi							-	F_2152
F_2153	Fungi	Dikarya	Basidiomycota	Agaricomycetes	Russulales	Auriscalpiaceae	Lentinellus	Undefined Saprotroph	F_2153	Fungi	Basidiomycota	Agaricomycetes	Russulales	Auriscalpiaceae	Lentinellus
F_2155	Fungi	Dikarya	Basidiomycota	Agaricomycetes				-	F_2155	Fungi	Basidiomycota	Agaricomycetes	Agaricales	Clavariaceae
F_2167	Fungi	Dikarya	Ascomycota	Saccharomycetes	Saccharomycetales	Trichomonascaceae	Sugiyamaella	-	F_2167
F_2181	Fungi	Dikarya	Basidiomycota	Agaricomycetes	Sebacinales		Serendipita	Ectomycorrhizal	F_2181	Fungi	Basidiomycota	Agaricomycetes	Sebacinales
F_2189	Fungi	Dikarya	Ascomycota	Sordariomycetes	Sordariales			-	F_2189	Fungi	Ascomycota	Sordariomycetes	Sordariales	Lasiosphaeriaceae	Podospora
F_2193	Fungi		Entomophthoromycota	Basidiobolomycetes	Basidiobolales	Basidiobolaceae	Basidiobolus	Undefined Saprotroph	F_2193
F_2199	Fungi	Dikarya	Ascomycota	Leotiomycetes				-	F_2199	Fungi	Ascomycota	Leotiomycetes
F_2202	Fungi	Dikarya	Ascomycota	Orbiliomycetes	Orbiliales	Orbiliaceae		-	F_2202	Fungi	Ascomycota	Orbiliomycetes	Orbiliales	Orbiliaceae
F_2203	Fungi	Dikarya	Ascomycota	Leotiomycetes	Helotiales	Dermateaceae		-	F_2203	Fungi	Ascomycota	Leotiomycetes	Helotiales
F_2210	Fungi	Dikarya	Basidiomycota	Agaricomycetes	Agaricales	Hygrophoraceae		-	F_2210	Fungi	Basidiomycota	Agaricomycetes	Agaricales	Hygrophoraceae	Hygrocybe
F_2213	Fungi							-	F_2213
F_2217	Fungi				Mortierellales	Mortierellaceae	Mortierella	Undefined Saprotroph	F_2217
F_2219	Fungi	Dikarya	Basidiomycota	Agaricomycetes	Russulales	Russulaceae	Lactarius	Ectomycorrhizal	F_2219	Fungi	Basidiomycota	Agaricomycetes	Russulales	Russulaceae	Lactarius
F_2224	Fungi	Dikarya	Basidiomycota	Exobasidiomycetes				-	F_2224
F_2232	Fungi	Dikarya	Basidiomycota	Agaricomycetes	Thelephorales	Thelephoraceae	Tomentella	Ectomycorrhizal	F_2232	Fungi	Basidiomycota	Agaricomycetes	Thelephorales	Thelephoraceae
F_2246	Fungi	Dikarya	Basidiomycota	Agaricomycetes	Agaricales		Inocybe	Ectomycorrhizal	F_2246	Fungi	Basidiomycota	Agaricomycetes	Agaricales	Inocybaceae	Inocybe
F_2253	Fungi	Dikarya	Ascomycota					-	F_2253	Fungi	Ascomycota	Leotiomycetes
F_2267	Fungi	Dikarya	Basidiomycota	Agaricomycetes				-	F_2267
F_2268	Fungi	Dikarya	Ascomycota					-	F_2268
F_2270	Fungi	Dikarya	Ascomycota	Sordariomycetes				-	F_2270
F_2272	Fungi	Dikarya						-	F_2272
F_2273	Fungi	Dikarya	Basidiomycota	Agaricomycetes	Agaricales		Inocybe	Ectomycorrhizal	F_2273	Fungi	Basidiomycota	Agaricomycetes	Agaricales	Inocybaceae	Inocybe
F_2286	Fungi	Dikarya	Ascomycota	Sordariomycetes				-	F_2286
F_2290	Fungi	Dikarya	Ascomycota	Dothideomycetes	Capnodiales	Mycosphaerellaceae		-	F_2290	Fungi	Ascomycota	Dothideomycetes	Capnodiales	Mycosphaerellaceae
F_2296	Fungi	Dikarya	Ascomycota	Dothideomycetes	Venturiales	Venturiaceae		-	F_2296	Fungi	Ascomycota	Dothideomycetes	Venturiales	Venturiaceae
F_2298	Fungi	Dikarya	Ascomycota					-	F_2298
F_2302	Fungi	Dikarya						-	F_2302
F_2303	Fungi	Dikarya	Ascomycota					-	F_2303
F_2320	Fungi	Dikarya	Basidiomycota	Agaricomycetes	Agaricales	Tricholomataceae		-	F_2320
F_2327	Fungi	Dikarya	Basidiomycota	Agaricomycetes	Thelephorales	Thelephoraceae	Tomentella	Ectomycorrhizal	F_2327	Fungi	Basidiomycota	Agaricomycetes	Thelephorales	Thelephoraceae	Tomentella
F_2329	Fungi	Dikarya	Basidiomycota	Agaricomycetes	Atheliales	Atheliaceae	Piloderma	Ectomycorrhizal	F_2329
F_2335	Fungi	Dikarya	Basidiomycota	Agaricomycetes	Agaricales	Clavariaceae	Macrotyphula	Undefined Saprotroph	F_2335	Fungi	Basidiomycota	Agaricomycetes	Agaricales	Typhulaceae
F_2338	Fungi	Dikarya	Ascomycota					-	F_2338	Fungi	Ascomycota				Chalara
F_2346	Fungi	Dikarya	Basidiomycota	Agaricomycetes	Thelephorales	Thelephoraceae		-	F_2346
F_2362	Fungi	Dikarya	Ascomycota					-	F_2362
F_2363	Fungi	Dikarya	Ascomycota					-	F_2363
F_2370	Fungi		Chytridiomycota	Chytridiomycetes	Rhizophydiales			-	F_2370
F_2374	Fungi	Dikarya	Basidiomycota	Tremellomycetes	Tremellales		Cryptococcus	Animal Pathogen-Saprotroph	F_2374
F_2376	Fungi	Dikarya	Basidiomycota	Agaricomycetes				-	F_2376	Fungi	Basidiomycota	Agaricomycetes	Polyporales
F_2378	Fungi	Dikarya	Basidiomycota					-	F_2378
F_2419	Fungi		Glomeromycota	Glomeromycetes	Glomerales	Glomeraceae		Arbuscular Mycorrhizal	F_2419	Fungi	Glomeromycota	Glomeromycetes	Glomerales	Glomeraceae
F_2420	Fungi	Dikarya	Ascomycota	Eurotiomycetes	Verrucariales			-	F_2420	Fungi	Ascomycota	Eurotiomycetes	Chaetothyriales	Herpotrichiellaceae
F_2421	Fungi	Dikarya	Ascomycota					-	F_2421	Fungi	Ascomycota	Eurotiomycetes	Eurotiales	Thermoascaceae
F_2427	Fungi	Dikarya	Ascomycota	Sordariomycetes	Hypocreales	Ophiocordycipitaceae	Hirsutella	Animal Pathogen	F_2427	Fungi	Ascomycota	Sordariomycetes	Hypocreales	Ophiocordycipitaceae
F_2430	Fungi	Dikarya	Ascomycota					-	F_2430	Fungi	Ascomycota
F_2437	Fungi	Dikarya	Ascomycota					-	F_2437
F_2445	Fungi	Dikarya	Ascomycota					-	F_2445	Fungi	Ascomycota	Leotiomycetes	Helotiales
F_2446	Fungi	Dikarya						-	F_2446
F_2468	Fungi	Dikarya	Ascomycota	Geoglossomycetes	Geoglossales	Geoglossaceae	Geoglossum	Undefined Saprotroph	F_2468	Fungi	Ascomycota	Geoglossomycetes	Geoglossales	Geoglossaceae	Geoglossum
F_2490	Fungi	Dikarya	Ascomycota					-	F_2490
F_2491	Fungi	Dikarya	Ascomycota					-	F_2491	Fungi	Ascomycota	Archaeorhizomycetes	Archaeorhizomycetales	Archaeorhizomycetaceae	Archaeorhizomyces
F_2495	Fungi	Dikarya	Basidiomycota	Agaricomycetes	Atheliales	Atheliaceae	Tylospora	Ectomycorrhizal	F_2495	Fungi	Basidiomycota	Agaricomycetes	Atheliales	Atheliaceae
F_2513	Fungi	Dikarya	Basidiomycota	Agaricomycetes	Agaricales	Tricholomataceae	Mycena	Undefined Saprotroph	F_2513	Fungi	Basidiomycota	Agaricomycetes	Agaricales
F_2521	Fungi	Dikarya						-	F_2521
F_2532	Fungi	Dikarya	Basidiomycota	Agaricomycetes	Agaricales	Strophariaceae	Pholiota	Undefined Saprotroph	F_2532	Fungi	Basidiomycota	Agaricomycetes	Agaricales	Strophariaceae	Pholiota
F_2542	Fungi	Dikarya						-	F_2542	Fungi	Ascomycota	Archaeorhizomycetes	Archaeorhizomycetales	Archaeorhizomycetaceae	Archaeorhizomyces
F_2552	Fungi	Dikarya	Ascomycota	Saccharomycetes	Saccharomycetales	Debaryomycetaceae		-	F_2552	Fungi	Ascomycota	Saccharomycetes	Saccharomycetales		Candida
F_2565	Fungi	Dikarya	Ascomycota	Geoglossomycetes	Geoglossales	Geoglossaceae	Geoglossum	Undefined Saprotroph	F_2565
F_2588	Fungi	Dikarya	Basidiomycota	Agaricomycetes				-	F_2588	Fungi	Basidiomycota	Agaricomycetes	Polyporales	Meruliaceae	Irpex
F_2596	Fungi	Dikarya	Ascomycota	Leotiomycetes	Helotiales			-	F_2596	Fungi	Ascomycota	Leotiomycetes
F_2610	Fungi	Dikarya	Ascomycota					-	F_2610	Fungi	Ascomycota	Sordariomycetes	Hypocreales		Myrothecium
F_2616	Fungi	Dikarya	Ascomycota					-	F_2616
F_2621	Fungi				Mortierellales	Mortierellaceae	Mortierella	Undefined Saprotroph	F_2621	Fungi	Zygomycota		Mortierellales	Mortierellaceae	Mortierella
F_2632	Fungi	Dikarya	Ascomycota					-	F_2632	Fungi	Ascomycota	Dothideomycetes	Venturiales
F_2640	Fungi	Dikarya	Ascomycota	Dothideomycetes	Capnodiales	Cladosporiaceae		-	F_2640	Fungi	Ascomycota	Dothideomycetes	Capnodiales
F_2665	Fungi	Dikarya	Basidiomycota	Agaricomycetes	Agaricales			-	F_2665
F_2666	Fungi		Glomeromycota	Glomeromycetes	Glomerales	Glomeraceae		Arbuscular Mycorrhizal	F_2666
F_2685	Fungi	Dikarya	Basidiomycota	Agaricomycetes	Agaricales			-	F_2685	Fungi	Basidiomycota	Agaricomycetes	Agaricales
F_2707	Fungi	Dikarya	Basidiomycota	Agaricomycetes	Russulales	Russulaceae		Ectomycorrhizal	F_2707
F_2718	Fungi	Dikarya	Basidiomycota	Agaricomycetes	Thelephorales	Thelephoraceae		-	F_2718	Fungi	Basidiomycota	Agaricomycetes	Thelephorales	Thelephoraceae	Tomentella
F_2721	Fungi	Dikarya	Basidiomycota	Agaricomycetes				-	F_2721
F_2723	Fungi	Dikarya	Ascomycota					-	F_2723	Fungi	Ascomycota	Leotiomycetes	Helotiales	Vibrisseaceae
F_2743	Fungi	Dikarya	Basidiomycota	Agaricomycetes	Agaricales	Clavariaceae	Clavaria	Undefined Saprotroph	F_2743	Fungi	Basidiomycota	Agaricomycetes	Agaricales	Clavariaceae	Clavaria
F_2744	Fungi	Dikarya	Ascomycota	Sordariomycetes	Hypocreales	Cordycipitaceae	Cordyceps	Animal Pathogen	F_2744	Fungi	Ascomycota	Sordariomycetes	Hypocreales	Cordycipitaceae	Cordyceps
F_2745	Fungi	Dikarya	Basidiomycota	Agaricomycetes	Russulales	Russulaceae	Lactarius	Ectomycorrhizal	F_2745	Fungi	Basidiomycota	Agaricomycetes	Russulales	Russulaceae	Lactarius
F_2749	Fungi	Dikarya	Basidiomycota	Agaricomycetes				-	F_2749
F_2750	Fungi	Dikarya						-	F_2750
F_2754	Fungi	Dikarya	Basidiomycota	Agaricomycetes	Sebacinales			-	F_2754
F_2766	Fungi	Dikarya	Basidiomycota	Agaricomycetes	Thelephorales	Thelephoraceae		-	F_2766	Fungi	Basidiomycota	Agaricomycetes	Thelephorales	Thelephoraceae
F_2769	Fungi	Dikarya	Basidiomycota	Agaricomycetes	Russulales	Russulaceae	Russula	Ectomycorrhizal	F_2769	Fungi	Basidiomycota	Agaricomycetes	Russulales	Russulaceae	Russula
F_2772	Fungi	Dikarya						-	F_2772	Fungi	Ascomycota	Archaeorhizomycetes	Archaeorhizomycetales	Archaeorhizomycetaceae	Archaeorhizomyces
F_2781	Fungi	Dikarya	Ascomycota					-	F_2781
F_2785	Fungi	Dikarya	Ascomycota	Dothideomycetes	Capnodiales			-	F_2785
F_2797	Fungi	Dikarya	Basidiomycota	Agaricomycetes	Agaricales	Tricholomataceae	Mycena	Undefined Saprotroph	F_2797	Fungi	Basidiomycota	Agaricomycetes	Agaricales	Mycenaceae	Mycena
F_2808	Fungi	Dikarya						-	F_2808	Fungi	Basidiomycota	Tremellomycetes	Tremellales
F_2836	Fungi	Dikarya	Basidiomycota	Agaricomycetes	Agaricales	Tricholomataceae	Mycena	Undefined Saprotroph	F_2836	Fungi	Basidiomycota	Agaricomycetes	Agaricales	Mycenaceae
F_2851	Fungi	Dikarya	Basidiomycota					-	F_2851
F_2874	Fungi	Dikarya	Ascomycota	Leotiomycetes				-	F_2874	Fungi	Ascomycota	Leotiomycetes	Helotiales	Helotiaceae	Hymenoscyphus
F_2878	Fungi	Dikarya	Ascomycota	Sordariomycetes	Hypocreales			-	F_2878	Fungi	Ascomycota	Sordariomycetes	Hypocreales	Nectriaceae	Volutella
F_2884	Fungi	Dikarya	Ascomycota					-	F_2884
F_2908	Fungi	Dikarya	Ascomycota	Eurotiomycetes	Eurotiales	Trichocomaceae	Talaromyces	Undefined Saprotroph	F_2908
F_2912	Fungi	Dikarya	Ascomycota	Dothideomycetes	Venturiales	Venturiaceae		-	F_2912	Fungi	Ascomycota	Dothideomycetes	Venturiales	Venturiaceae
F_2916	Fungi	Dikarya	Ascomycota	Eurotiomycetes	Eurotiales	Elaphomycetaceae	Elaphomyces	Ectomycorrhizal	F_2916	Fungi	Ascomycota	Eurotiomycetes	Eurotiales	Elaphomycetaceae	Elaphomyces
F_2924	Fungi	Dikarya						-	F_2924
F_2927	Fungi	Dikarya	Ascomycota					-	F_2927	Fungi	Ascomycota	Leotiomycetes	Helotiales
F_2962	Fungi	Dikarya	Ascomycota	Dothideomycetes	Capnodiales			-	F_2962
F_2971	Fungi	Dikarya	Basidiomycota	Agaricomycetes	Polyporales	Coriolaceae	Fomitopsis	Wood Saprotroph	F_2971	Fungi	Basidiomycota	Agaricomycetes	Polyporales	Fomitopsidaceae	Fomitopsis
F_2978	Fungi	Dikarya	Ascomycota	Leotiomycetes		Rhytismataceae		-	F_2978	Fungi	Ascomycota	Leotiomycetes	Rhytismatales	Rhytismataceae
F_2979	Fungi	Dikarya	Basidiomycota	Agaricomycetes	Agaricales	Tricholomataceae	Mycena	Undefined Saprotroph	F_2979
F_2993	Fungi	Dikarya	Ascomycota	Leotiomycetes				-	F_2993
F_2998	Fungi	Dikarya	Ascomycota					-	F_2998
F_2999	Fungi	Dikarya	Basidiomycota	Agaricomycetes	Russulales	Russulaceae	Lactarius	Ectomycorrhizal	F_2999	Fungi	Basidiomycota	Agaricomycetes	Russulales	Russulaceae	Lactarius
F_3000	Fungi	Dikarya	Basidiomycota	Agaricomycetes	Agaricales	Tricholomataceae	Rhodocollybia	Undefined Saprotroph	F_3000	Fungi	Basidiomycota	Agaricomycetes	Agaricales	Marasmiaceae	Rhodocollybia
F_3009	Fungi	Dikarya	Basidiomycota	Agaricomycetes	Agaricales	Entolomataceae	Entoloma	Ectomycorrhizal-Saprotroph	F_3009	Fungi	Basidiomycota	Agaricomycetes	Agaricales	Entolomataceae	Entoloma
F_3016	Fungi	Dikarya	Ascomycota	Sordariomycetes	Glomerellales	Plectosphaerellaceae		-	F_3016	Fungi	Ascomycota	Sordariomycetes
F_3020	Fungi	Dikarya	Basidiomycota	Tremellomycetes	Tremellales			-	F_3020	Fungi	Basidiomycota	Tremellomycetes	Tremellales
F_3039	Fungi	Dikarya	Ascomycota	Dothideomycetes				-	F_3039
F_3088	Fungi	Dikarya	Ascomycota	Leotiomycetes	Helotiales			-	F_3088	Fungi	Ascomycota
F_3118	Fungi	Dikarya	Ascomycota	Dothideomycetes	Capnodiales	Mycosphaerellaceae		-	F_3118	Fungi	Ascomycota	Dothideomycetes	Capnodiales	Mycosphaerellaceae
F_3129	Fungi							-	F_3129	Fungi	Basidiomycota	Agaricomycetes	Cantharellales
F_3135	Fungi	Dikarya	Basidiomycota	Agaricomycetes	Agaricales	Tricholomataceae	Mycena	Undefined Saprotroph	F_3135	Fungi	Basidiomycota	Agaricomycetes	Agaricales	Mycenaceae	Mycena
F_3151	Fungi	Dikarya	Basidiomycota	Agaricomycetes	Trechisporales	'Trechisporaceae'	Trechispora	Wood Saprotroph	F_3151
F_3181	Fungi	Dikarya	Ascomycota	Leotiomycetes				-	F_3181	Fungi	Ascomycota	Leotiomycetes	Helotiales
F_3183	Fungi		Glomeromycota	Glomeromycetes	Diversisporales	Gigasporaceae		Arbuscular Mycorrhizal	F_3183
F_3219	Fungi	Dikarya	Ascomycota					-	F_3219
F_3235	Fungi	Dikarya	Ascomycota					-	F_3235
F_3238	Fungi	Dikarya	Basidiomycota	Agaricomycetes	Trechisporales	'Trechisporaceae'	Trechispora	Wood Saprotroph	F_3238	Fungi	Basidiomycota	Agaricomycetes	Trechisporales	Hydnodontaceae	Trechispora
F_3243	Fungi	Dikarya	Ascomycota	Dothideomycetes	Pleosporales			-	F_3243	Fungi	Ascomycota	Dothideomycetes	Pleosporales
F_3263	Fungi	Dikarya	Basidiomycota	Agaricomycetes	Russulales	Russulaceae		Ectomycorrhizal	F_3263
F_3266	Fungi	Dikarya	Ascomycota					-	F_3266	Fungi	Ascomycota	Lecanoromycetes	Ostropales
F_3291	Fungi	Dikarya	Basidiomycota	Agaricomycetes	Corticiales	Corticiaceae	Hyphoderma	Undefined Saprotroph	F_3291
F_3297	Fungi	Dikarya	Ascomycota	Dothideomycetes	Venturiales	Venturiaceae		-	F_3297
F_3309	Fungi	Dikarya	Ascomycota	Dothideomycetes	Capnodiales	Cladosporiaceae	Toxicocladosporium	-	F_3309	Fungi	Ascomycota	Dothideomycetes	Capnodiales		Toxicocladosporium
F_3342	Fungi	Dikarya	Ascomycota	Leotiomycetes	Helotiales			-	F_3342
F_3343	Fungi	Dikarya	Basidiomycota	Agaricomycetes	Auriculariales			-	F_3343	Fungi	Basidiomycota	Agaricomycetes	Auriculariales
F_3365	Fungi	Dikarya	Ascomycota	Leotiomycetes	Helotiales	Hyaloscyphaceae	Lachnellula	Undefined Saprotroph	F_3365	Fungi	Ascomycota	Leotiomycetes	Helotiales	Hyaloscyphaceae	Lachnellula
F_3375	Fungi	Dikarya	Ascomycota	Sordariomycetes				-	F_3375
F_3385	Fungi	Dikarya	Basidiomycota	Agaricomycetes	Agaricales			-	F_3385	Fungi	Basidiomycota	Agaricomycetes	Agaricales	Tricholomataceae	Delicatula
F_3420	Fungi	Dikarya	Basidiomycota	Agaricomycetes	Russulales	Russulaceae	Russula	Ectomycorrhizal	F_3420	Fungi	Basidiomycota	Agaricomycetes	Russulales	Russulaceae	Russula
F_3454	Fungi	Dikarya	Basidiomycota	Agaricomycetes	Agaricales	Tricholomataceae		-	F_3454	Fungi	Basidiomycota	Agaricomycetes	Agaricales	Mycenaceae	Mycena
F_3461	Fungi	Dikarya	Ascomycota	Leotiomycetes	Helotiales			-	F_3461	Fungi	Ascomycota	Leotiomycetes			Meliniomyces
F_3488	Fungi	Dikarya	Basidiomycota	Agaricomycetes	Russulales	Russulaceae		Ectomycorrhizal	F_3488
F_3501	Fungi	Dikarya	Basidiomycota	Agaricomycetes	Agaricales	Strophariaceae		-	F_3501	Fungi	Basidiomycota	Agaricomycetes	Agaricales	Strophariaceae	Stropharia
F_3615	Fungi	Dikarya	Basidiomycota	Agaricomycetes	Polyporales	Coriolaceae	Trametes	Wood Saprotroph	F_3615	Fungi	Basidiomycota	Agaricomycetes	Polyporales	Polyporaceae
F_3621	Fungi	Dikarya	Basidiomycota	Agaricomycetes	Agaricales	Tricholomataceae	Mycena	Undefined Saprotroph	F_3621	Fungi	Basidiomycota	Agaricomycetes	Agaricales	Mycenaceae
F_3658	Fungi	Dikarya	Ascomycota	Leotiomycetes				-	F_3658
F_3666	Fungi	Dikarya	Basidiomycota	Tremellomycetes	Tremellales		Bullera	-	F_3666	Fungi	Basidiomycota	Tremellomycetes	Tremellales
F_3667	Fungi	Dikarya	Ascomycota	Leotiomycetes	Helotiales			-	F_3667	Fungi	Ascomycota
F_3685	Fungi	Dikarya	Ascomycota	Sordariomycetes	Xylariales			-	F_3685	Fungi	Ascomycota	Sordariomycetes	Xylariales
F_3697	Fungi	Dikarya	Basidiomycota	Agaricomycetes	Russulales	Russulaceae	Lactarius	Ectomycorrhizal	F_3697	Fungi	Basidiomycota	Agaricomycetes	Russulales	Russulaceae	Lactarius
F_3709	Fungi	Dikarya	Ascomycota	Leotiomycetes	Helotiales			-	F_3709	Fungi	Ascomycota	Leotiomycetes	Helotiales	Helotiaceae	Hymenoscyphus
F_3716	Fungi	Dikarya	Basidiomycota	Agaricomycetes	Agaricales			-	F_3716	Fungi	Basidiomycota	Agaricomycetes	Agaricales	Clavariaceae
F_3726	Fungi	Dikarya	Ascomycota	Sordariomycetes	Hypocreales			-	F_3726
F_3728	Fungi	Dikarya	Basidiomycota	Microbotryomycetes				-	F_3728
F_3744	Fungi	Dikarya	Ascomycota					-	F_3744	Fungi	Ascomycota	Archaeorhizomycetes	Archaeorhizomycetales	Archaeorhizomycetaceae	Archaeorhizomyces
F_3752	Fungi	Dikarya	Basidiomycota	Agaricomycetes	Agaricales			-	F_3752
F_3758	Fungi	Dikarya	Basidiomycota	Tremellomycetes				-	F_3758	Fungi	Basidiomycota	Tremellomycetes	Tremellales		Cryptococcus
F_3760	Fungi	Dikarya	Basidiomycota	Agaricomycetes	Polyporales			-	F_3760	Fungi	Basidiomycota	Agaricomycetes	Polyporales	Polyporaceae	Trametes
F_3761	Fungi	Dikarya	Ascomycota	Leotiomycetes	Helotiales	Hyaloscyphaceae	Lachnum	Undefined Saprotroph	F_3761	Fungi	Ascomycota	Leotiomycetes	Helotiales	Hyaloscyphaceae	Lachnum
F_3763	Fungi	Dikarya	Basidiomycota	Agaricomycetes	Sebacinales		Serendipita	Ectomycorrhizal	F_3763
F_3781	Fungi	Dikarya	Ascomycota	Sordariomycetes	Xylariales	Xylariaceae		-	F_3781	Fungi	Ascomycota	Sordariomycetes
F_3783	Fungi	Dikarya	Ascomycota	Leotiomycetes	Helotiales			-	F_3783
F_3822	Fungi	Dikarya	Basidiomycota	Agaricomycetes	Thelephorales	Thelephoraceae	Tomentella	Ectomycorrhizal	F_3822	Fungi	Basidiomycota	Agaricomycetes	Thelephorales	Thelephoraceae	Tomentella
F_3868	Fungi	Dikarya	Ascomycota					-	F_3868	Fungi	Ascomycota	Sordariomycetes
F_3937	Fungi	Dikarya	Basidiomycota	Agaricomycetes	Thelephorales	Thelephoraceae		-	F_3937	Fungi	Basidiomycota	Agaricomycetes	Thelephorales	Thelephoraceae	Tomentella
F_3971	Fungi	Dikarya	Basidiomycota	Agaricomycetes				-	F_3971	Fungi	Basidiomycota	Agaricomycetes	Agaricales	Clavariaceae
F_4000	Fungi	Dikarya	Basidiomycota	Agaricomycetes	Trechisporales	'Trechisporaceae'	Trechispora	Wood Saprotroph	F_4000	Fungi	Basidiomycota	Agaricomycetes	Trechisporales	Hydnodontaceae	Trechispora
F_4008	Fungi	Dikarya	Basidiomycota	Agaricomycetes				-	F_4008	Fungi	Basidiomycota	Agaricomycetes	Polyporales
F_4052	Fungi	Dikarya	Basidiomycota	Agaricomycetes				-	F_4052	Fungi	Basidiomycota	Agaricomycetes	Agaricales	Clavariaceae
F_4070	Fungi	Dikarya	Basidiomycota	Agaricomycetes	Thelephorales	Thelephoraceae		-	F_4070
F_4084	Fungi	Dikarya	Ascomycota	Sordariomycetes	Xylariales	Apiosporaceae	Arthrinium	Undefined Saprotroph	F_4084	Fungi	Ascomycota	Sordariomycetes	Glomerellales	Apiosporaceae	Arthrinium
F_4086	Fungi	Dikarya	Ascomycota	Leotiomycetes				-	F_4086
F_4195	Fungi	Dikarya	Basidiomycota	Agaricomycetes	Sebacinales			-	F_4195
F_4237	Fungi	Dikarya	Basidiomycota	Agaricomycetes	Auriculariales			-	F_4237
F_4246	Fungi	Dikarya	Ascomycota					-	F_4246	Fungi	Ascomycota	Leotiomycetes	Helotiales	Dermateaceae
F_4259	Fungi	Dikarya	Ascomycota	Dothideomycetes	Pleosporales			-	F_4259
F_4270	Fungi	Dikarya	Ascomycota	Sordariomycetes				-	F_4270
F_4337	Fungi		Glomeromycota	Glomeromycetes	Glomerales	Glomeraceae		Arbuscular Mycorrhizal	F_4337
F_4339	Fungi		Glomeromycota	Glomeromycetes	Glomerales	Glomeraceae		Arbuscular Mycorrhizal	F_4339	Fungi
F_4403	Fungi	Dikarya	Ascomycota					-	F_4403	Fungi
F_4421	Fungi	Dikarya	Basidiomycota	Microbotryomycetes	Kriegeriales	Kriegeriaceae	Rhodotorula	-	F_4421
F_4450	Fungi	Dikarya	Basidiomycota	Agaricomycetes				-	F_4450	Fungi
F_4465	Fungi	Dikarya	Basidiomycota	Agaricomycetes	Thelephorales	Thelephoraceae		-	F_4465
F_4492	Fungi	Dikarya	Ascomycota	Leotiomycetes				-	F_4492	Fungi	Ascomycota	Leotiomycetes		Myxotrichaceae	Oidiodendron
F_4551	Fungi	Dikarya	Ascomycota	Dothideomycetes	Venturiales	Venturiaceae		-	F_4551	Fungi	Ascomycota	Dothideomycetes	Venturiales	Venturiaceae
F_4558	Fungi	Dikarya	Ascomycota	Leotiomycetes				-	F_4558	Fungi	Ascomycota	Leotiomycetes
F_4574	Fungi	Dikarya	Basidiomycota	Agaricomycetes				-	F_4574	Fungi	Basidiomycota
F_4634	Fungi	Dikarya	Basidiomycota	Agaricomycetes	Sebacinales	Sebacinaceae	Sebacina	Ectomycorrhizal	F_4634	Fungi	Basidiomycota	Agaricomycetes	Sebacinales	Sebacinaceae	Sebacina
F_4661	Fungi	Dikarya	Basidiomycota	Agaricomycetes				-	F_4661
F_4694	Fungi	Dikarya	Basidiomycota	Exobasidiomycetes	Exobasidiales	Exobasidiaceae	Exobasidium	Plant Pathogen	F_4694	Fungi	Basidiomycota	Exobasidiomycetes	Exobasidiales	Exobasidiaceae	Exobasidium
F_4728	Fungi	Dikarya	Ascomycota					-	F_4728
F_4764	Fungi	Dikarya	Basidiomycota	Agaricomycetes	Russulales	Russulaceae	Lactarius	Ectomycorrhizal	F_4764	Fungi	Basidiomycota	Agaricomycetes	Russulales	Russulaceae	Lactarius
F_4779	Fungi	Dikarya	Ascomycota	Sordariomycetes	Xylariales	Xylariaceae	Rosellinia	Undefined Saprotroph	F_4779	Fungi	Ascomycota	Sordariomycetes	Xylariales	Xylariaceae	Rosellinia
F_4791	Fungi	Dikarya	Ascomycota	Eurotiomycetes	Chaetothyriales	Herpotrichiellaceae		-	F_4791
F_4794	Fungi	Dikarya	Basidiomycota	Agaricomycetes	Agaricales	Tricholomataceae	Mycena	Undefined Saprotroph	F_4794
F_4798	Fungi	Dikarya	Ascomycota	Leotiomycetes	Helotiales			-	F_4798	Fungi	Ascomycota	Leotiomycetes	Helotiales
F_4830	Fungi	Dikarya	Ascomycota	Saccharomycetes	Saccharomycetales	Metschnikowiaceae		-	F_4830
F_4847	Fungi	Dikarya						-	F_4847
F_4893	Fungi	Dikarya	Basidiomycota	Agaricomycetes	Agaricales			-	F_4893	Fungi	Basidiomycota	Agaricomycetes
F_4913	Fungi	Dikarya	Basidiomycota	Agaricomycetes	Agaricales			-	F_4913
F_4934	Fungi	Dikarya						-	F_4934	Fungi	Ascomycota
F_4997	Fungi	Dikarya	Basidiomycota	Agaricomycetes	Trechisporales	'Trechisporaceae'	Trechispora	Wood Saprotroph	F_4997	Fungi	Basidiomycota	Agaricomycetes	Trechisporales
F_5038	Fungi	Dikarya	Basidiomycota	Agaricomycetes	Hymenochaetales	Hymenochaetaceae		-	F_5038
F_5090	Fungi				Mortierellales	Mortierellaceae	Mortierella	Undefined Saprotroph	F_5090
F_5098	Fungi	Dikarya	Ascomycota	Sordariomycetes				-	F_5098	Fungi	Ascomycota	Sordariomycetes	Sordariales
F_5127	Fungi	Dikarya	Basidiomycota	Agaricomycetes	Russulales	Russulaceae	Lactarius	Ectomycorrhizal	F_5127	Fungi	Basidiomycota	Agaricomycetes	Russulales	Russulaceae	Lactarius
F_5213	Fungi		Glomeromycota	Glomeromycetes	Glomerales	Glomeraceae		Arbuscular Mycorrhizal	F_5213	Fungi	Glomeromycota	Glomeromycetes	Glomerales	Glomeraceae
F_5256	Fungi	Dikarya	Basidiomycota	Malasseziomycetes	Malasseziales	Malasseziaceae	Malassezia	Undefined	F_5256	Fungi	Basidiomycota		Malasseziales	Malasseziaceae	Malassezia
F_5271	Fungi	Dikarya	Ascomycota	Sordariomycetes	Chaetosphaeriales	Chaetosphaeriaceae		-	F_5271	Fungi	Ascomycota	Sordariomycetes	Chaetosphaeriales	Chaetosphaeriaceae	Dictyochaeta
F_1_0581	Fungi	Dikarya	Basidiomycota	Agaricomycetes	Polyporales	Coriolaceae	Diplomitoporus	Wood Saprotroph	F_1_0581	Fungi	Basidiomycota	Agaricomycetes	Polyporales	Polyporaceae	Diplomitoporus
F_1_0870	Fungi	Dikarya	Ascomycota					-	F_1_0870
F_1_0882	Fungi	Dikarya	Basidiomycota	Agaricomycetes	Polyporales	Polyporaceae	Skeletocutis	Wood Saprotroph	F_1_0882	Fungi	Basidiomycota	Agaricomycetes	Polyporales	Polyporaceae	Skeletocutis
F_1_0891	Fungi	Dikarya	Ascomycota	Dothideomycetes				-	F_1_0891	Fungi	Ascomycota	Dothideomycetes
F_1_0935	Fungi	Dikarya	Ascomycota	Saccharomycetes	Saccharomycetales	Debaryomycetaceae	Peterozyma	-	F_1_0935	Fungi	Ascomycota	Saccharomycetes	Saccharomycetales		Peterozyma
F_1_0954	Fungi	Dikarya	Ascomycota	Sordariomycetes				-	F_1_0954
F_1_0965	Fungi	Dikarya	Ascomycota	Sordariomycetes	Hypocreales	Clavicipitaceae	Claviceps	Plant Pathogen	F_1_0965	Fungi	Ascomycota	Sordariomycetes	Hypocreales	Clavicipitaceae	Claviceps
F_112_0029	Fungi	Dikarya	Ascomycota					-	F_112_0029
F_15_0002	Fungi	Dikarya	Ascomycota					-	F_15_0002	Fungi	Ascomycota
F_18_0098	Fungi	Dikarya	Ascomycota	Leotiomycetes	Helotiales			-	F_18_0098	Fungi	Ascomycota	Leotiomycetes	Helotiales
F_18_0103	Fungi	Dikarya	Ascomycota	Sordariomycetes				-	F_18_0103
F_18_0254	Fungi	Dikarya	Basidiomycota	Agaricomycetes	Trechisporales	'Trechisporaceae'	Trechispora	Wood Saprotroph	F_18_0254
F_19_0034	Fungi	Dikarya	Ascomycota					-	F_19_0034
F_19_0253	Fungi	Dikarya	Ascomycota	Sordariomycetes	Xylariales	Xylariaceae	Xylaria	Undefined Saprotroph	F_19_0253
F_2_0581	Fungi	Dikarya	Ascomycota	Saccharomycetes	Saccharomycetales	Debaryomycetaceae	Candida	-	F_2_0581	Fungi	Ascomycota	Saccharomycetes	Saccharomycetales		Candida
F_2_0744	Fungi	Dikarya	Basidiomycota	Agaricomycetes	Russulales	Peniophoraceae	Peniophora	Undefined Saprotroph	F_2_0744	Fungi	Basidiomycota	Agaricomycetes	Russulales	Peniophoraceae
F_2_0784	Fungi	Dikarya	Basidiomycota	Agaricomycetes	Corticiales	Corticiaceae	Hyphoderma	Undefined Saprotroph	F_2_0784	Fungi	Basidiomycota	Agaricomycetes	Polyporales	Meruliaceae	Hyphoderma
F_2_0785	Fungi	Dikarya	Basidiomycota	Agaricomycetes	Hymenochaetales	Hymenochaetaceae	Fuscoporia	Undefined Saprotroph	F_2_0785
F_2_0856	Fungi	Dikarya	Ascomycota					-	F_2_0856	Fungi
F_2_0863	Fungi	Dikarya	Basidiomycota	Agaricomycetes	Polyporales	Coriolaceae	Tyromyces	Wood Saprotroph	F_2_0863	Fungi	Basidiomycota	Agaricomycetes	Polyporales	Polyporaceae	Tyromyces
F_2_0891	Fungi	Dikarya	Basidiomycota	Agaricomycetes	Polyporales	Coriolaceae		-	F_2_0891	Fungi	Basidiomycota	Agaricomycetes	Polyporales	Fomitopsidaceae
F_2_0896	Fungi	Dikarya	Basidiomycota	Agaricomycetes	Russulales	Stereaceae	Stereum	Undefined Saprotroph	F_2_0896	Fungi	Basidiomycota	Agaricomycetes	Russulales	Stereaceae	Stereum
F_2_0941	Fungi	Dikarya	Basidiomycota	Wallemiomycetes	Wallemiales		Wallemia	Undefined Saprotroph	F_2_0941	Fungi	Basidiomycota	Wallemiomycetes	Wallemiales	Wallemiaceae	Wallemia
F_2_0954	Fungi	Dikarya	Ascomycota	Saccharomycetes	Saccharomycetales			-	F_2_0954	Fungi	Ascomycota	Saccharomycetes	Saccharomycetales		Kodamaea
F_2_0956	Fungi	Dikarya	Ascomycota	Eurotiomycetes	Eurotiales	Aspergillaceae	Aspergillus	Undefined Saprotroph	F_2_0956	Fungi	Ascomycota	Eurotiomycetes	Eurotiales
F_21_0037	Fungi	Dikarya	Basidiomycota	Agaricomycetes	Agaricales	Tricholomataceae	Mycena	Undefined Saprotroph	F_21_0037	Fungi	Basidiomycota	Agaricomycetes	Agaricales	Mycenaceae	Mycena
F_220_0073	Fungi	Dikarya	Ascomycota	Sordariomycetes				-	F_220_0073
F_23_0083	Fungi	Dikarya	Ascomycota	Leotiomycetes	Helotiales			-	F_23_0083	Fungi	Ascomycota	Leotiomycetes	Helotiales		Pyrenopeziza
F_24_0065	Fungi	Dikarya	Ascomycota	Leotiomycetes	Helotiales			-	F_24_0065	Fungi	Ascomycota
F_25_0044	Fungi	Dikarya	Ascomycota					-	F_25_0044	Fungi	Ascomycota	Sordariomycetes	Xylariales	Hyponectriaceae
F_27_0029	Fungi	Dikarya	Ascomycota					-	F_27_0029
F_29_0079	Fungi	Dikarya	Basidiomycota	Agaricomycetes	Agaricales	Tricholomataceae		-	F_29_0079
F_29_0103	Fungi	Dikarya	Basidiomycota	Agaricomycetes	Thelephorales	Thelephoraceae	Tomentella	Ectomycorrhizal	F_29_0103	Fungi	Basidiomycota	Agaricomycetes	Thelephorales	Thelephoraceae
F_3_0793	Fungi	Dikarya	Ascomycota	Sordariomycetes	Sordariales	Lasiosphaeriaceae		-	F_3_0793	Fungi	Ascomycota	Sordariomycetes	Sordariales
F_3_0930	Fungi	Dikarya	Ascomycota					-	F_3_0930
F_3_0992	Fungi	Dikarya	Basidiomycota	Agaricomycetes	Agaricales	Amanitaceae	Amanita	Ectomycorrhizal	F_3_0992	Fungi	Basidiomycota	Agaricomycetes	Agaricales	Amanitaceae	Amanita
F_30_0558	Fungi		Glomeromycota	Glomeromycetes	Glomerales	Glomeraceae	Glomus	Arbuscular Mycorrhizal	F_30_0558
F_31_0109	Fungi	Dikarya	Ascomycota	Sordariomycetes	Diaporthales	Gnomoniaceae	Linospora	-	F_31_0109	Fungi	Ascomycota	Sordariomycetes	Diaporthales		Linospora
F_32_0097	Fungi	Dikarya	Ascomycota	Leotiomycetes	Helotiales			-	F_32_0097	Fungi	Ascomycota	Leotiomycetes	Helotiales		Xenopolyscytalum
F_39_0038	Fungi	Dikarya	Basidiomycota	Agaricomycetes	Agaricales			-	F_39_0038
F_39_0097	Fungi	Dikarya	Ascomycota	Leotiomycetes				-	F_39_0097	Fungi	Ascomycota	Leotiomycetes	Helotiales
F_4_0766	Fungi		Glomeromycota	Glomeromycetes	Diversisporales	Gigasporaceae		Arbuscular Mycorrhizal	F_4_0766	Fungi	Glomeromycota	Glomeromycetes	Diversisporales	Gigasporaceae	Scutellospora
F_4_0793	Fungi	Dikarya	Ascomycota	Sordariomycetes				-	F_4_0793
F_4_0976	Fungi	Dikarya	Basidiomycota	Agaricomycetes	Polyporales	Coriolaceae	Trametes	Wood Saprotroph	F_4_0976	Fungi	Basidiomycota	Agaricomycetes	Polyporales	Polyporaceae
F_43_0093	Fungi	Dikarya	Ascomycota	Dothideomycetes				-	F_43_0093
F_46_0019	Fungi	Dikarya	Ascomycota	Sordariomycetes				-	F_46_0019	Fungi	Ascomycota	Sordariomycetes	Xylariales	Amphisphaeriaceae	Adisciso
F_46_0059	Fungi	Dikarya	Basidiomycota	Agaricomycetes	Sebacinales			-	F_46_0059
F_49_0057	Fungi	Dikarya	Ascomycota	Leotiomycetes	Helotiales			-	F_49_0057	Fungi	Ascomycota	Leotiomycetes	Helotiales
F_5_0930	Fungi	Dikarya	Basidiomycota	Agaricomycetes				-	F_5_0930
F_52_0073	Fungi	Dikarya	Basidiomycota	Agaricomycetes	Agaricales			-	F_52_0073
F_55_0171	Fungi				Mortierellales	Mortierellaceae	Mortierella	Undefined Saprotroph	F_55_0171	Fungi	Zygomycota		Mortierellales
F_56_0097	Fungi	Dikarya	Ascomycota	Leotiomycetes	Helotiales			-	F_56_0097
F_57_0073	Fungi	Dikarya	Ascomycota	Sordariomycetes	Hypocreales		Stachybotrys	Undefined Saprotroph	F_57_0073	Fungi	Ascomycota	Sordariomycetes	Hypocreales		Stachybotrys
F_62_0097	Fungi	Dikarya	Ascomycota					-	F_62_0097	Fungi	Ascomycota	Leotiomycetes	Helotiales
F_8_0325	Fungi	Dikarya	Basidiomycota	Agaricomycetes	Agaricales			-	F_8_0325	Fungi	Basidiomycota	Agaricomycetes	Agaricales	Psathyrellaceae
F_8_0930	Fungi	Dikarya	Basidiomycota	Exobasidiomycetes	Exobasidiales	Exobasidiaceae	Exobasidium	Plant Pathogen	F_8_0930	Fungi	Basidiomycota	Exobasidiomycetes	Exobasidiales	Exobasidiaceae	Exobasidium
F_9_0325	Fungi	Dikarya	Basidiomycota	Agaricomycetes	Hymenochaetales	Hymenochaetaceae		-	F_9_0325	Fungi	Basidiomycota	Agaricomycetes	Hymenochaetales	Hymenochaetaceae	Pseudochaete
