# Supplementary material for: Networks Depicting the Fine-Scale Co-Occurrences of Fungi in Soil Horizons
Source: PLoS One. 2016 Nov 18;11(11):e0165987. doi: 10.1371/journal.pone.0165987 (PMC5115672; doi:10.1371/journal.pone.0165987)
Supplement: S2 Data — (FASTA) [file pone.0165987.s002.fasta]

>F_2
AAGTCGTAACAAGGTCTCCGTAGGTGAACCTGCGGAGGGATCATTAATGAATGGCCATCCGTGGCCTTCGACCCCTTAAAACTGTGGAGGCAGAGTGTGCTTCGGCGCTCCGGCGCCGCTTTAATGCTTGCAGAGTCTGTGTCTGAACTCAACATAGTCTAAAACTTTCAACAAAGGATCTCTTGGCTCTCGCATC
>F_1
AAGTCGTAACAAGGTCTCCGTAGGTGAACCTGCGGAGGGATCATTAATGAATGGCCACCTGTGGCCTTCGACCCTTCAAAACCGTGGAGGCAGAGTGTGCTTCGGCGCTTCGGCGCCGCCTTTATGCTGTAGAGTCTGTGTCTGAATCCAAAACATAATCTAAAACTTTCAACAAAGGATCTCTTGGCTCTCGCATC
>F_6
AAGTCGTAACAAGGTCTCCGTAGGTGAACCTGCGGAGGGATCATTACAGAGTTCGTGCCCTCACGGGTAGATCTCCCACCCTGTGTTATTATACCTTTGTTGCTTTGGCGGGCCGCCCTCGGCTACCGGCCCCGGCTGGTACGCGCCCGCCAGAGGACCCCAAACTCTGAATGTTAGTGTCGTCTGAGTACTATACAATAGTTAAAACTTTCAACAACGGATCTCTTGGTTCTGGCATC
>F_7
AAGTCGTAACAAGGTTTCCGTAGGTGAACCTGCGGAAGGATCATTCATAATAAGTGTTTTATGGCACTTTTTTAAATCCATATCCACCTTGTGTGCAATGTCAGGGTTGGTCTCTTTTGATCAGCCCCAAACATCAACTATTATCTCAACTCTTTGTCTGAAAAATATTATGAATAAAACAATTCAAAATACAACTTTCAACAACGGATCTCTTGGCTCTCGCATC
>F_9
AAGTCGTAACAAGGTCTCCGTAGGTGAACCTGCGGAGGGATCATTACTGAGTGAGGGAGCAATCCCGACCTCCAACCCTTTGTGAACACATCATGTTGCTTCGGGGGCGACCCTGCCGTTCGCGGCATTCCCCCCGGAGGTCATCAAAACACTGCATTCTTACGTCGGAGTAAAAAGTTAATTTAATAAAACTTTCAACAACGGATCTCTTGGTTCTGGCATC
>F_11
AAGTCGTAACAAGGTCTCCGTTGGTGAACCAGCGGAGGGATCATTACCGAGTTTACAACTCCCAAACCCCTGTGAACATACCATTTGTTGCCTCGGCGGTGCCTGCTTCGGCAGCCCGCCAGAGGACCCAAACCCTTGATTTTATACAGTATCTTCTGAGTAAATGATTAAATAAATCAAAACTTTCAACAACGGATCTCTTGGTTCTGGCATC
>F_13
AAGTCGTAACAAGGTTTCCGTAGGTGAACCTGCGGAAGGATCATTCACAATGAGTGTTTTATGGCACTCTTTAAAAATCCATATCCACCTTGTGTGCAATGTTTGTTGGGAGAGAGGCAACTCTTTCCCTTCACAAATATCAACCTATATCTTTAACAACATTCGTCTGATAACATATTATGAATATACTTAATTCAAAATATAACTTTCAACAACGGATCTCTTGGCTCTCGCATC
>F_17
AAGTCGTAACAAGGTTTCCGTAGGTGAACCTGCGGAAGGATCATTAGTGAATTGAATATGTTAGCGGACCTCTTCGGAGTCCCTAGCATCAAATCATATCCATAACACCTGTGAACTGTAAGGCTGTCTTGAAAACGAAAGTGATTAGAGCGCCTGCCCATTTTATACAAACATTAAAGTAACAAACGTAGTCTTATTATAATCTAATAAAACTTTCAACAACGGATCTCTTGGCTCTCGCATC
>F_21
AAGTCGTAACAAGGTCTCCGTAGGTGAACCTGCGGAGGGATCATTACTGAGTGAGGGCCTTCGGGCTCGACCTCCAACCCTTTGTGAACACAACTTGTTGCTTCGGGGGCGACCCTGCCGTTTCGACGGCGAGCGCCCCCGGAGGCCTTCAAACACTGCATCTTTGCGTCGGAGTTTAAGTAAATTTAAACAAAACTTTCAACAACGGATCTCTTGGTTCTGGCATC
>F_23
AAGTCGTAACAAGGTCTCCGTAGGTGAACCTGCGGAGGGATCATTAACGAATGGCTTCGGCCTTCAACTTCAAAACCCGTGGAATAGAGCCGTGCTTCGGCGCCATGGCGTCGTATTTATGCAATTTACCTGTGTCTGAATAAACCTAGAATTAAAACTTTCAACAAAGGATCTCTTGGCTCTTGCATC
>F_25
AAGTCGTAACAAGGTCTCCGTTGGTGAACCAGCGGAGGGATCATTACCGAGTTTTCAACTCCCAAACCCTATGTGAACTTACCACACCGTTGCTTCGGCGCGCGCTCGTCGCCGCCGAGGACACAAAACTCTGTCTTGTATAAGCATTTCTGAGTGGCCGAAAGGCAAAAAACAAATGAATCAAAACTTTCAACAACGGATCTCTTGGTTCTGGCATC
>F_27
AAGTCGTAACAAGGTTTCCGTAGGTGAACCTGCGGAAGGATCATTACTGGGACCCAGGTTGGGCGCTTCGGCGCCCGCCCCCACCCTTTGCTTAGCCCCCGAAATTATACAAACCCGTCGGCCTTAGGCGCGCCCGCTTGACAGCGTGGTACGCCGGCCGGACATCAAACCCTGAACAACATTGCAGCCTGAAGTGAAAAGCAAATAGTTAAAACTTTCAACAACGGATCTCTTGGTTCTGGCAAC
>F_29
AAGTCGTAACAAGGTTTCCGTAGGTGAACCTGCGGAAGGATCATTATTGATTTTAGCTTAACCTGGCTTTTTAGCCAAGGTTAATGCGAAATTCTTGTATTTAAAACCCACTCTTACATGAATCAAATTTTTTTATTGTGATAAAAAAAGATCACTTTCAACAACGGATCTCTTGGTTCTCGCATC
>F_35
AAGTCGTAACAAGGTCTCCGTAGGTGAACCTGCGGAGGGATCATTAACGAATGGCTTCGGCCTTCAACTTCAAAACCCGTGGAATATAGCCGTGCTTCGGCGCCTTGGCGTCGTATTTATGCAATATGTCTGTGTCTGAATTAAACCTAGAATTAAAACTTTCAACAAAGGATCTCTTGGCTCTTGCATC
>F_37
AAGTCGTAACAAGGTTTCCGTAGGTGAACCTGCGGAAGGATCATTATCAATTGACAGCGGGCTTCGGCCCTGTCTGCACCCTTTGTCTTTGCGTACTTCTTGTTTCCTTGGTGGGCTTGCCTGCCAATAGGACACTATACAACCATTTGTAATTGCAATCAGCGTCAGAAAAACTTTAATAGTTACAACTTTCAACAACGGATCTCTTGGTTCTGGCATC
>F_39
AAGTCGTAACAAGGTTTCCGTAGGTGAACCTGCGGAAGGATCATTACAGAGTTCGTGCCCCTCGGGGTAGACCTCCCACCCTTGTGTGTTATTACTTTGTTGCTTTGGCGGTGCCGCGTGGTTCAGGCCACGCCTCCGGCCCTCGAGCTCGAGTGCGCCCGCCAGAGGATACCGAAACCCTGAATGTTATTGTCGTCTGAGCACTATGTAATAGTTAAAACTTTCAACAACGGATCTCTTGGTTCTGGCATC
>F_41
AAGTCGTAACAAGGTCTCCGTAGGTGAACCTGCGGAGGGATCATTACCGAGTGCGGGCCTCCGTGCCCAACCTCCAACCCTTTGTCGATGACTATCTGTTGCCTCGGGGGGCGACCCGGACCTCGCGCCGGGAGTCCCCCAGAGGTCCATCAAACACTGCGTCTTTGCGTCGGAGTATTGAAATCAATCAATTAAAACTTTTAACAACGGATCTCTTGGTTCTGGCATC
>F_43
AAGTCGTAACAAGGTTTCCGTAGGTGAACCTGCGGAAGGATCATTAATGAGAACGTGCCCTTCGGGGTAGATCTCCCACCCTGTGTTTACACTACCTTTGTTGCTTTGGCAGGCCCGCCCTCGGGCCGCCGGCTCCGGCTGGCCAGCGTCTGCCAGAGGATTCAAAACTCTTGTTATTTTTGCCGTCTGAGTACTATACAATAGTTAAAACTTTCAACAACGGATCTCTTGGTTCTGGCATC
>F_45
AAGTCGTAACAAGGTTTCCGTAGGTGAACCTGCGGAAGGATCATTACTGAACTGTCGACACGAGTTGTTGCTGGTCCTCGAAAGGGGATACGTGCACGCTCTGTTTACACATCCACTCACACCTGTGCACCCTTGTAGTTCTATGGCCTGGGGACTCTGTCCTCTTGCTGTGGTCCTACGTCTTTACACACACACCGTAACAAAGTATCATGGAATGTACATCGCGTTTAACGCAATACAATACAACTTTCAGCAACGGATCTCTTGGCTCTCGCATC
>F_47
AAGTCGTAACAAGGTTTCCGTAGGTGAACCTGCGGAAGGATCATTACATGATAATCGGGGTAACATTGTAGCTTGCTACTCTAATACCTGTCTGAATCCATGTCTTTTGCGTACTACTTGTTTCCTCGGTGGGCTTGCCTGCCGATTGGACACCAATTAAACTCTTTTGTAATTGCAATCAGCGTCTGAAAACTATAATAGTTACAACTTTCAACAACGGATCTCTTGGTTCTGGCATC
>F_49
AAGTCGTAACAAGGTCTCCGTTGGTGAACCAGCGGAGGGATCATTATAGAGTTGCAAAACTCCTAAACCCACTGTGAATCTACCTATCGTTCCTTCAGTAGGCGGCCCCCGGGGGGGCTTCGCCGCAAGGCGCCTGCTGAAGGACAACCAAACTCTTGCTACCCAAGTGTTCTCTGAGCAACTATACAAAAGTCACAACTTTCAACAACGGATCTCTTGGTTCTGGCATC
>F_51
AAGTCGTAACAAGGTTTCCGTAGGTGAACCTGCGGAAGGATCATTACCGAGTACCGGGGCCTCTGGTCCCTACTCCCACCCCATGTTGACTTGTCAATCGTTGCTTCGGCGGGCCGGTCTCTGACCGCCGGCCCCAGGGCTGGAGAGCGCCCGCCGGAGGCCTTTTGAAACCCGTCTTGAACCGTGGCGTCTGAGTTTGAGACGAATGAATAAAAACTTTCAACAACGGATCTCTTGGTTCTGGCATC
>F_53
AAGTCGTAACAAGGTTTCCGTAGGTGAACCTGCGGAAGGATCATTAGTGATTGCCCTAGTGGCTTAAAACTATATCCATTTACACCTGTGAACCGTTTGATTGACACTCTGTGTTGATTTTACAAACAATATGTAAAGAAAGTCAAGTTATTATAACAAAAAATAACTTTCAACAACGGATCTCTTGGCTCTCGCATC
>F_55
AAGTCGTAACAAGGTTTCCGTAGGTGAACCTGCGGAAGGATCATTCACAATAAGTGTTTTATGGCACTTTTTCAATCCATATCCACCTTGTGTGCAATGTTGTCTTGTAACGCGAATGCTTGTCATTTGCGCTACAGGATGTAAACATCAACTCTTATTTTTAACAACTTTGTCTGAAAACCTGTATGAATACTTAATTCAAATACAACTTTCAACAACGGATCTCTTGGCTCTCGCATC
>F_57
AAGTCGTAACAAGGTTTCCGTAGGTGAACCTGCGGAAGGATCATTACCGAACTGTCGACACGAGTTGTTGCTGGTCCTCAAACGGGGGCATGTGCACGCTCTGTTCACACATCCACTCACACCTGTGCACCCTCTGTAGTTCTGTGGCCTCGGGACTCTGTCCCCTTGCCGTGGTCCTACGTCTTTACACACACACTGTAATGAAGTCTTATGGAATGTATGTCGCGTCTAACGCAATACAATACAACTTTCAGCAACGGATCTCTTGGCTCTCGCATC
>F_59
AAGTCGTAACAAGGTCTCCGTAGGTGAACCTGCGGAGGGATCATTACTGAATGGCCGTATGGCCTTCAACCTTGCAAACCTGTGGAAGCAAGATGTGCTTCGGCGCCCCGGCGCTGCCTTTATGCCTCAATCAGTCTCTGTGTCTGAATCAAATACAAGAAATAAAACTTTCAACAAAGGATCTCTTGGCTCTCGCATC
>F_62
AAGTCGTAACAAGGTTTCCGTAGGTGAACCTGCGGAAGGATCATTAATGAATAAACTTTGAGGATGTTGCTGGCCTTGTCTTTTGGGATGAGGCAGGTGCACTCCTCGGATATTCTTTTGACCACCTTTCACAAACCATGTGCACCCTCTGTAGGTTTGGCCTTTTGTTCCAAACCTATGTTTTAGCCATCTGCTCCATGGAATGTCATTTGAATGTTGAATCTTCTTTGATAATACACAACTTTCAACAATGGATCTCTTGGCTCTCGCATC
>F_65
AAGTCGTAACAAGGTCTCCGTTGGTGAACCAGCGGAGGGATCATTACCGAGTTTACAACTCCCAAACCCCTGTGAACATACCAATTGTTGCCTCGGCGGTGCCTGCTCCGGCAGTCCCGCCAGAGGACCCAAACTCTTGTTTTTATACAGTATCTTCTGAGTAAATGATTAAATAAATCAAAACTTTCAACAACGGATCTCTTGGTTCTGGCATC
>F_68
AAGTCGTAACAAGGTTTCCGTAGGTGAACCTGCGGAAGGATCATTAACGAGTTAGGGTCTTCTAGGCCCGACCTCCCAACCCTTTGCTTATTGAACCATTGTTGCTTCGGTGGGTCCGTCTAACGACCGCTGAGGGACCGCCGCGAGGCGCCCCTTGGCCCGCACCCGCCGATAGCCCAACTCTAAATCCTTTATGAATCGTGTCCTATGTCTAAATCATGATTAAAAATCAAAACAAAACTTTCAACAACGGATCTCTTGGTTCTGGCATC
>F_70
AAGTCGTAACAAGGTCTCCGTAGGTGAACCTGCGGAGGGATCATTACAGAGTTTTTAACTCCTAAAACCATGTGAACTTACCACTGTTGCCTCGGTGGAAGGTGCCCGAAAGGGTGCTGGAAGCCGGCGGACATCTAAACTCTTGTTAATTTTTGTTATTCTGAATCAAACTAAGAAATAAGTTAAAACTTTCAACAACGGATCTCTTGGTTCTGGCATC
>F_71
AAGTCGTAACAAGGTTTCCGTAGGTGAACCTGCGGAAGGATCATTAGTGAATTATAGGGCGTCTACTTGTAGAGCCTGACCTCCACTTCTAACACTGTGCACTTGATGGCGAGGTAATGGAACTTTCGAGTGAAACTACCTTGCGGCTTCATTTTAAACATTAGTCAAAGTATGTAATGAAATAAAAAACAAAAAAAAACTTTCAACAACGGATCTCTTGGCTCTCGCATC
>F_76
AAGTCGTAACAAGGTCTCCGTAGGTGAACCTGCGGAGGGATCATTACAGAGTTCATGCCCTTCGGGGTAGATCTCCCACCCTATGTATTTATACCTTTGTTGCTTTGGTGGGCCGTTAGGCTTCGGCCCAGCTACCGGCTCACGCTGGTAAGTGCCCACCAGAGGACCTAAAACTCTGAATGTTAATGTCGTCTGAGTACTATATAATAGTTAAAACTTTCAACAACGGATCTCTTGGTTCTGGCATC
>F_79
AAGTCGTAACAAGGTTTCCGTAGGTGAACCTGCGGAAGGATCATTACCAATTTCGGGGGACTTCGGTCCCTGTCTGAACCCTTGTCTTTTGAGTACCATTTGTTTCCTTGGTAGGCTTTGCCTACCAATAGGACACCACTTAACCTCTTGTAATTGCAATCAGCGTCAGGAAAACATAATAGTTACAACTTTCAACAACGGATCTCTTGGTTCTGGCATC
>F_82
AAGTCGTAACAAGGTTTCCGTAGGTGAACCTGCGGAAGGATCATTATCGTACAACCGAGGCGCAAGGGCTGTCGCTGACTTTTTGTCGTGCACGCCCAAGCGTTCTCAAACATCCATCTCACCCCTATGTGCACCACCGCGTGGGTCCCCTTTCGGGGGCTCGCGTTTTCACACAAACTTGATACAGTGTAGAATGTCTTTTTTTTGCGATCACACGCAATTAATACAACTTTCAACAACGGATCTCTTGGCTCTCGCATC
>F_85
AAGTCGTAACAAGGTCTCCGTTGGTGAACCAGCGGAGGGATCATTACAGAGTTGCAAAACTCCCAACCCTTTGTGAACGAACCTACCAGTTGCTTCGGCGGCAGACCCCTCTGGGGCCTAGCCTTTGCGGGTACCCCGCCGGAGTCCTACAAACTCTTGATTTTTTGGCATCTCTGAGTAGCTTATAAATAAGTTAAAACTTTCAACAACGGATCTCTTGGTTCTGGCATC
>F_89
AAGTCGTAACAAGGTCTCCGTTGGTGAACCAGCGGAGGGATCATTATAGAGTTGTAAAACTCCCAAACCCATGTGAACATACCTCTGTTGCCTCGGTGGCCTATAAGGTTCCTACCCTGTAGTTACCCTGTAGTCCGCCGACGGTCTATACAAACTCTGTTTTTTTAATATCTCTGAGTCAACTATAAATAAGTTAAAACTTTCAACAACGGATCTCTTGGTTCTGGCATC
>F_92
AAGTCGTAACAAGGTCTCCGTTGGTGAACCAGCGGAGGGATCATTACCGAGTTTACAACTCCCAAACCCAATGTGAACGTTACCAAACTGTTGCCTCGGCGGGAACTCTGCCCCGGGTGCGTCGCAGCCCCGGACCAAGGCGCCCGCCGGAGGACCAACCAAAACTCTTTTTGTATACCCCCTCGCGGGTTTTTTATAATCTGAGCCTTCTCGGCGCCCCTCGTGGGCGTTTCGAAAATGAATCAAAACTTTCAACAACGGATCTCTTGGTTCTGGCATC
>F_93
AAGTCGTAACAAGGTTTCCGTAGGTGAACCTGCGGAAGGATCATTAATGTGTTTGGGCCTTCGGGCTCTTCATCCCGACGCTGTGCGCCTTCGGGCTGCACGCTGAAGGAGCATATATCCACCCCTGTGCACACACACGGTGGCGAGCTGGGTAACGGCTCGCCGCTGATCTTTACACACGTCTAAAAGTCATCGTATGTTAATTGAAATACAAAATACAACTTTCAGCAACGGATCTCTTGGCTCTCGCATC
>F_95
AAGTCGTAACAAGGTTTCCGTAGGTGAACCTGCGGAAGGATCATTATCGTGGGGGCCTCGCGGCCCCTACCGAGATAGCACCCTCTGTCTTTTCGAGCACCCTCAGTTTCCTCGGCGAGCTAGCCCGCCAACGGGGACCACACCAAACCCTCCTGCAGTATCGGTAGTAAACGTACCAAACGAAATTATCAAAACTTTCAACAACGGATCTCTTGGTTCTGGCATC
>F_97
AAGTCGTAACAAGGTTTCCGTAGGTGAACCTGCGGAAGGATCATTAACGAGTTAGGGTCTTCTAGGCCCGACCTCCCAACCCTTTGTTTACTGAACCATTGTTGCCTCGGTGGGTCCGTCTTACGACCGCCGGGGGATCGCCGCGAGGCGCCCCCTGGCCAGCGCCCACCGATAGCCCAACCTTTAAAACCCTTTGTGAATCGTGTCTTATGTCTAAATTTATGATTAAACAATCAAAACAAAACTTTCAACAACGGATCTCTTGGTTCTGGCATC
>F_99
AAGTCATAACAAGGTTTCCGTAGGTGAACCTGCGGAAGGATCATTAATAATGCCCTCTGACGCAAGTCATTGGGTTAGATCTGCTCTCTTCGCAAGAAGAGGGTTTCCATACACACCGTGAACTGTGGCTTCGGCCATCACAAACTGTTAGTAATGAATGTAATATCATAACAAAAACAAAACTTTTAACAACGGATCTCTTGGCTCTCGCATC
>F_101
AAGTCGTAACAAGGTTTCCGTAGGTGAACCTGCGGAAGGATCATTATTGAAATCCTTAGGATGTTGCTGGCCTTTCGGGGCATGTGCACTCCGCCTTTTCATATCACCTGTGAACTCATTGTAGGCCAGATGTTACAGTCTGTGTCTATGTTATTTTTACACACACAAGTCTATTAGAATGTCTAATAAAGACCTTTATTGGTCAAAATTTAATACAACTTTCAACAATGGATCTCTTGGTTCTCGCATC
>F_103
AAGTCGTAACAAGGTTTCCGTAGGTGAACCTGCGGAAGGATCATTACTGAACTGTCAACACGAGTTGTTGCTGGTCCTCAAACGGGGGCATGTGCACGCTCTGTTTACACATCCACTCACACCTGTGCACCCTCTGTAGTTCTATGGCGTGGGGGACACTGTCCTCCTGCTGTGGTTCTACATCTTTACACACACACTGTTATAAAGTCTCATGGAATGTATATAGCGTTTAACGCAATACAATACAACTTTCAGCAACGGATCTCTTGGCTCTCGCATC
>F_105
AAGTCGTAACAAGGTTTCCGTAGGTGAACCTGCGGAAGGATCATTCATAATAAGTGTTTTATGGCACTTTTAAAAATCCATATCCACCTTGTGTGAAATGTCTGTCGCTTGCTTTTTTCTTCGGAAAAAAGGGGTGGCTCTACATCAACTCATTTTAAATACTTTGTCTGAAAACTATTATGAATAAACTAATTCAAAATACAACTTTCAACAACGGATCTCTTGGCTCTCGCATC
>F_107
AAGTCGTAACAAGGTTTCCGTAGGTGAACCTGCGGAAGGATCATTATTGACTGTGAATCGTTGCCTTCAGTGCTGGCTCCGGCAAGTGCACGTTGGTGACTTTCATCCAACACTCTTGTGAACCTTTGGCCTCTTGCTGGCCTCGGCTGGCAGAGGATTTTTACACCCACTCGCATGTAATGAAATTATTGTCGTGCGCAAGCACTAATGTACAACTTTCAACAACGGATCTCTTGGCTCTCGCATC
>F_109
AAGTCGTAACAAGGTCTCCGTAGGTGAACCTGCGGAGGGATCATTATTGAACGGCCCGTCCGGGCCCTCAAAACCTCAAACCCGTGGATGTGATCCGTGCTTCGGCGCCCCGGCGTCGCCTTCATGCCGTCCGTCCGTCAGCGTCTGAATCTAACGCAGAATTAAAACTTTCAACAAAGGATCTCTTGGCTCTCGCATC
>F_111
AAGTCGTAACAAGGTTTCCGTAGGTGAACCTGCGGAAGGATCATTACAAATCTTTGCGAGTCTGCGTGCTTAACCGTACGCAGTTCTCACACATTAGCACAGGGTCGCAAGGCTCTGATGTTTACGCTTGTATGTTTGACAGAGTTAGTTGAGAATAAATAAAGACAACTTTTAACAATGGATCTCTTGGCTCTTGCAAC
>F_113
AAGTCGTAACAAGGTTTCCGTAGGTGAACCTGCGGAAGGATCATTACAAAATGTTTGGGATACCCAATTGGGCCCCTAAGCAAACACTTCCATGTGTACTCTCCCATGTTGCTTCCCCAGACCAGTGGCCACTGCTGCCAGCTCAGCCCTGTAATGGGTTTCCTGGGTTGAGGTGTCTGGGGAAGGGCCCAATATCAAACCTTTAAACTGAATTAGTTGTCTGAGAAGGCCATGTGCCGTAACATTTAAACTTGTTAAAACTTTCAACAACGGATCTCTTGGCTCTCGCATC
>F_115
AAGTCGTAACAAGGTTTCCGTAGGTGAACCTGCGGAAGGATCATTAGTGAGCCGAGAGGCGTAAAATCAAACCTCTGTGAATCGTACCTTACAACAACCAGTGTGACGAACGTGATACAATAGAAACAAAACTTTCAACAACGGATCTCTTGGCTCTCGCATC
>F_117
AAGTCGTAACAAGGTTTCCGTAGGTGAACCTGCGGAAGGATCATTACTTGATGCAAGACCGCCTGGTCTTCCTTCTACCCTTGCTCTCTATGCACCCTTGTTTCCTCGGCAGACTGGTTCTGTCGATGGACTCCCATCCAACCTAGTAATGGCAATCAGCGTCTGAGCCGTAGTAATTACAACTTTCAACAACGGATCTCTTGGTTCTGGCATC
>F_119
AAGTCGTAACAAGGTTTCCGTAGGTGAACCTGCGGAAGGATCATTACCGAATTGTCAACAAGAGTTGTTGCTGGTCCTCAAATCGAGGGCATGTGCACACTCTGTTTACACATCCACTCACACCTGTGCACTTTCTGTAGTTCTATAGTAGGGGAGGCCCTGCCTTCCTTCTGTAGTCCTATGTCTCTTCACACACACACACTCGGTGATAAGGTTTTGTGGAATGTATGCCGCGTTTAACGCAATACAATACAACTTTCAGCAACGGATCTCTTGGCTCTCGCATC
>F_121
AAGTCGTAACAAGGTCTCCGTAGGTGAACCTGCGGAGGGATCATTATTGAACGGCCCGGTCGGGCCCTCAAAACCTCAAACCCGTGGATGCGATCCGTGCTTCGGCGCCCCGGCGTCGCCTTTATGCAGTCCGTCCGTCCGCGTCTGAATCCGATACAGAATTAAAACTTTCAACAAAGGATCTCTTGGCTCTCGCATC
>F_123
AAGTCGTAACAAGGTCTCCGTAGGTGAACCTGCGGAGGGATCATTACAAGTGACCCCGGTCTTACCACCGGGATGTTCATAACCCTTTGTTGTCCGACTCTGTTGCCTCCGGGGCGACCCTGCCTTCGGGCGGGGGCTCCGGGTGGACACTTCAAACTCTTGCGTAACTTTGCAGTCTGAGTAAACTTAATTAATAAATTAAAACTTTTAACAACGGATCTCTTGGTTCTGGCATC
>F_131
AAGTCGTAACAAGGTTTCCGTAGGTGAACCTGCGGAAGGATCATTATCAAAGTACAGCGGACTTCGGTCCTGTCTGCACCCGTGTTTTTGCGTACTTCTTGTTTCCTTGGTGGGCTTGCCCACCAACAGGACACACCACAACCACTTGTAATTGCAATCAGCGTCAGAAAAACTATAATAGTTACAACTTTCAACAACGGATCTCTTGGTTCTGGCATC
>F_133
AAGTCGTAACAAGGTCTCCGTAGGTGAACCTGCGGAGGGATCATTACCGAGTTCATGCCCTTGCGGGTAGATCTCCCACCCTGTGTTATCATTACCTCTGTTGCTTTGGCGGGCCGCCCGGCCTCGGTCAGGCTATCGGCTTCGGCTGGTAAGCGCCCGCCAGAGGACCCCAAATCCTGATTATTAGTGTCGTCTGAGTACTATATAATAGTTAAAACTTTCAACAACGGATCTCTTGGTTCTGGCATC
>F_135
AAGTCGTAACAAGGTCTCCGTTGGTGAACCAGCGGAGGGATCATTACAGGACTCGCAAGACTCCTTCACCCTGTGAACCTCACTACAAGCACGTTGCTTCGGCGGGTGTCCCGGCGGGGGTTTTCCCTCGCCGGGGCGCACAGCCCGCCGGCAGCCCACTATACTCTGTCTCTTTGCGTTGGCATCTCGAGAAAAAACAAACAAGTTAAAACTTTCAACAACGGATCTCTTGGTTCTGGCATC
>F_137
AAGTCGTAACAAGGTTTCCGTAGGTGAACCTGCGGAAGGATCATTATCGATGCAAGAGCAAAGGGGGAAACGCGGGGGAGATTGTCGCTGGCAAGTTCTTGCTTGCATGTGCACGTCCCTTCGTCTACCTCTTTTGTTCATACACTATATTCACACCTGTGCACTTGTTGTAGGTCGCTCGCAAGAGTTGATCTATGTTTTTCTACACCCTATTATCGTATGTCCATAGAATGTCTCAAAGACGTCGACCTCCGGGTCGTCGCTCTTATGAATTTATACAACTTTCAGCAACGGATCTCTTGGCTCTCGCATC
>F_139
AAGTCGTAACAAGGTCTCCGTTGGTGAACCAGCGGAGGGATCATTACCGAGTACTACACTCATAACCCTTTGTGAACCTTTATAACCTGTTGCTTCGGCGGCGCGCCCTCGGGGCGTGCCCGCCGGTATCATCAGAATCTCTGTTCGAACCCGACGATATTTCTGAGTGTTCTAAGCGAACTGTTAAAACTTTCAACAACGGATCTCTTGGCTCCAGCATC
>F_141
AAGTCGTAACAAGGTTTCCGTAGGTGAACCTGCGGAAGGATCATTAAAAGGATGCCGGGAAACCGGTAGACCCCACCCGTGTCTATATACTCTTGTTGCTTTGGCAGGCCGTGGCCTTCCACCGTGGGCTCTGCCTGCGCGTGCCTGCCAGAGGACCAAACTCTGAATTTTAGTGATGTCTGAGTACTATATAATAGTTAAAACTTTCAACAACGGATCTCTTGGTTCTGGCATC
>F_145
AAGTCGTAACAAGGTTTCCGTAGGTGAACCTGCGGAAGGATCATTATTGAAATAAACCTGATGGGTTGTTGCTGGTTCTCTTGGGAGCATGTGCACGCCTTGTCATCTTTATATCTCCACCTGTGCACCCTTTGTAGACCTTCCCAGGTCTATGTTGCTTCATTTACCCCAATGTATGTTAATAGAATGTTGTGACTATAAAAATCTATACAACTTTCAGCAACGGATCTCTTGGCTCTCGCATC
>F_147
AAGTCGTAACAAGGTTTCCGTAGGTGAACCTGCGGAAGGATCATTAAAGAATGTCCCGTTTTTCGAAATGGGTTCTATTCCCAAACCGTGTCTACATACCTTTGTTGCTTTGGCGGGCCGCCTTCGGGCGTTGGCCTCGGCTAATTGTGCCCGCCAGAGGACCCAAACTCGTTTTGTTTAGTGATGTCTGAGTACTATAAAATAGTTAAAACTTTCAACAACGGATCTCTTGGTTCTGGCATC
>F_149
AAGTCGTAACAAGGTTTCCGTAGGTGAACCTGCGGAAGGATCATTACAGAGTTTCGAAGCCTAAGGAAAAGCAGCCGAAAGGTGAACTATCCTTAGGATTGAGATCTCCACCCTTTGTTTACATTACCTTTGTTGCTTTAGCAGGCCCGCTCTCGGGCCGCCGGCTTAGGCTGGCCAGTGCCTGCTAGAGGACCTAAAACTCTTGTTAATAATATTGTCTGAGTACTATATAATAGTTAAAACTTTCAACAACGGATCTCTTGGTTCTGGCATC
>F_151
AAGTCGTAACAAGGTTTCCGTAGGTGAACCTGCGGAAGGATCATTAGTGAAATTTGGGCGTCTCTTCCACAGAGAGCCCGTCTTCCACATTTAACCCTGTGCACTTGGCGCTAGTCTCGTGCGCTTGTCAGTCGGGCTCGGTTTCCCTTGGAAGCCGAGCTGGCGAAAACCTTTTTTAACGCAAGTTGATGAATGTAATTTAAAAACTAAACCAAATAAAACTTTCAACAACGGATCTCTTGGCTCTCACATC
>F_157
AAGTCGTAACAAGGTCTCCGTAGGTGAACCTGCGGAGGGATCATTATTGAATGGTCTTTGACCTTCTACCCTTCAAACCTGTGGAAGTCAAAACTGTGCTTCGGCGTCCTTCTGGGCGCCGCTTTTATGCATGAATATGTGTGTTGTCTGAATCATATGAAACAATCAAAACTTTCAACAAAGGATCTCTTGGCTCTCGCCTC
>F_159
AAGTCGTAACAAGGTCTCCGTAGGTGAACCTGCGGAGGGATCATTACTGAGTGAGGGCTCCGGCCCGACCTCCAACCCCATGTGAACCGAAACCTGTTGCTTCGGGGGCGACCCTGCCTTTGCGCGAGGCGCCCCCGGAGGCTCATCAAACCCTGCATCTTTGCGTCGGAGTCTTAATGAATTTAAACAAAACTTTTAACAACGGATCTCTTGGTTCTGGCATC
>F_163
AAGTCGTAACAAGGTTTCCGTAGGTGAACCTGCGGAAGGATCATTAAAGAGTAGGGTCTTTTAGGCCCCATCTCCAACCCCATGTTTAATTACCTTGTTGCTTTGGTAGGCCCGTCTTATGACCGTCCAGGCCTAAAAGTTTGGACCCGTGCCTACCAATAGCCTTATAAATTCTTGAAATAATGATGTCTGAGTATAAACTTAATAGTTAAAACTTTCAACAACGGATCTCTTGGTTCTGGCATC
>F_165
AAGTCGTAACAAGGTTTCCGTAGGTGAACCTGCGGAAGGATCATTCATAATCAAGTGTTTTTATGGCACTTTCAAAAATCCATATCCACCTTGTGTGCAATGTCATCTCACTGGAGGTCACGGCTGTAACAATCCGTTGGTCACCTTTGGGATTTATATCTACTCAGAACTTTAGTGATTTTGTCTGAAACATATTATGAATAACTTAATTCAAAATACAACTTTCAACAACGGATCTCTTGGCTCTCGCATC
>F_169
AAGTCGTAACAAGGTTTCCGTAGGTGAACCTGCGGAAGGATCATTACAAATCTTTGGGGGCCAGTCGCCTAGTGCGCTGGTCTCACATTAGCACAAGGTCGCAAGGCCTTGATGTTTACGCTTGTTTGTTTGACAGAGTTAGTTGAGAAAAAAATAAAGACAACTTTTAACAATGGATCTCTTGGCTCTTGCAAC
>F_171
AAGTCGTAACAAGGTTTCCGTAGGTGAACCTGCGGAAGGATCATTATCGTACAAAATGTGTGAGGCGCGTGAGGGCTGTCGCTGACTTTTAATGCAAAAGTTGTGCACGCCGGAGCGTGTCCTTTCACATAAAATCCAACTCACCCTTTTGTGCACCACCGCGTGGGTGCCCTCTGGGATCGAACCGATCCAGGAGGGGGCTCGCGTTTTCACACAAACCCCCTTTAAAAAGTGTAGAATGACCCCATTTTGCGATGACACGCAATCAATACAACTTTCAACAACGGATCTCTTGGCTCTCGCATC
>F_173
AAGTCGTAACAAGGTTTCCGTAGGTGAACCTGCGGAAGGATCATTATTGAAATTACCGGTGAGGGTTGTAGCTGGCCTTTCGGGGCATGTGCACGCCCGAGCCTTTAATCCAACACACACCTGTGAACCCAATGTAAGGGCCCGTAAAAAAGGCCCCTACGTCTTTATCACCAACTCTGTATTTATAGAATGTAATCCATATCTTCGCCTTAACAAGCGTCGGTAAACTTATACAACTTTCAACAACGGATCTCTTGGCTCTCGCATC
>F_175
AAGTCGTAACAAGGTCTCCGTAGGTGAACCTGCGGAGGGATCATTATTGAATGGTCTTTGACCTTCTACCCCTCAAACCTGTGGAAGTGAAAAATGTGCTTCGGCGTCCCCTTGGGGTCGCCGCTTTTATGCATGCATCTGTTTGTCGTCTGAATCATACAAAAGAATCAAAACTTTCAACAAAGGATCTCTTGGCTCTCGCATC
>F_177
AAGTCGTAACAAGGTTTCCGTAGGTGAACCTGCGGAAGGATCATTATTGAAATAATCTGTGGGTGCTGTGCTGGCCTCTCGGGGCATGTGCACGCACTTGCTAATTATCATTATCTTCTTGTGAACCTAGTGTAGTCGTTTTGGCTTTTGAAGTGTATGGGGGCAACCCTGTAGGCTTTGAAGGCTCGAGCGACTATGATTTTATATAAACTATTGTCTGTCCTAGAATGTTACTTTATTGACTGCAAAGTCAGTAAACTTTATACAACTTTCAGCAACGGATCTCTTGGCTCTCCCATC
>F_179
AAGTCGTAACAAGGTTTCCGTAGGTGAACCTGCGGAAGGATCATTACAGAGAACTTGCCCTTCGGGGTAGATCTCCCACCCTGTGTTTACGTTACCATTGTTGCTTTGACGGGCCCGTCCCTCGGGACCGCCGGCTCCGGCTGGCCAGCGCCCGTCAGAGGACCCAAAACTCTTGTTTAAACGTCGTCTGAGTACTATATAATAGTTAAAACTTTCAACAACGGATCTCTTGGTTCTGGCATC
>F_181
AAGTCGTAACAAGGTTTCCGTAGGTGAACCTGCGGAAGGATCATTAATGGGTTAACGCCTTCGGGCACAATCCCCACCCTTTGTAACTGCGGCCCGGATTCGGCGCCTGGCGGGGAGTCCCCTCTGTTCGCGGAGGGCCCCGCCTGCCGGAATTAGCCAACCCTGCCTAGAAAATTGAAGTCTGAGAACAAGTTAAATTAAACAAAACTTTCAACAACGGATCTCTTGGTTCTGGCAAC
>F_183
AAGTCGTAACAAGGTTTCCGTAGGTGAACCTGCGGAAGGATCATTACCAAAACAATGGCCGAAAGGCCTTGCCCTAGGGGGGGAGACCCCCCGACGGTAAACCCTTTGTGAAAACCCTCCTGTTTGCCTCGGCGGCACGTCCCTCACGGGGTGGTCAGCCCGCCGACGGCACCAAACAAAAACCCTTTTTGAATTGAAGAATCAGTCTGAATCAATGGTCGAATGACTATAAAACTTTCAACAACGGATCTCTTGGTTCCCGCATC
>F_185
AAGTCGTAACAAGGTTTCCGTAGGTGAACCTGCGGAAGGATCATTAGTGAATATTAGGGCGTCTACTTCGGTAGGGCCTGACCTCCACTTTCTAACTCTGTGCACTTATTTGGCGGAAAAGGGAATTAGTAATCTGTCTAATGACGATTACGACTTCTTACTTTCTGCGGCTTACTTTAAACACTAGTCAAAGTATGTAACGAAATATCGAAACAAATAAAAACTTTCAACAACGGATCTCTTGGCTCTCGCATC
>F_187
AAGTCGTAACAAGGTTTCCGTAGGTGAACCTGCGGAAGGATCATTATTGATTGTGGATCGTCGCCTTCTGTGCTGGCCCCGGCAAGTGCACGTTGGTGGCTTTCATCTAATACCCCTGTGAACCTTTGGCCTCTAGTCGGCTTCGGCTGGCAGAGGATTTACATACAAACTCGAATGTAATGAAAGCCCTTGTTGTGCACAAGCACTAATGTAACAACTTTCAACAACGGATCTCTTGGCTCTCGCATC
>F_189
AAGTCGTAACAAGGTAACCGTAGGTGAACCTGCGGTTGGATCATTAACAAGTTTTGGCTTCGGCCTCAACTCTGTGCACTGTCGTGTTTTTGGGTCGCAAGGCCCAGAGCAAACTCCTAAACAATGACTGAAAAAACTAAAAGAAAACAACTTTTGACAACGGATCTCTTGGCTCTCGCAAC
>F_193
AAGTCGTAACAAGGTCTCCGTTGGTGAACCAGCGGAGGGATCATTACAGAGTGTAAAAACTCCCTAAACCCATTGTTTATTTATATTATAGCGTCTACTTTGGTGAGCAATCCCAGGGCGGGATTGATGCTTCGGCGCTCACCAAAGAGACCTAAACTCTTGAATTTCATGAAACTCTGAGAATAAAACAAATAATTAAAACTTTCAACAACGGATCTCTTGGTTCTGGCATC
>F_195
AAGTCGTAACAAGGTTTCCGTAGGTGAACCTGCGGAAGGATCATTATTGAATGAATGTAGAGTCGGTTGTCGCTGGTCCCTTCGGGGGCATGTGCACGCCTTCTCTTTCATCCACACACACCTGTGCACTCGTGAGACGGAAGCCCTCGGGCGTCCGTCTGCTCTACATAAACTCATATCTATAATTCGAATGTAATTGATGTAACACATCTTTAAACTAAGTTTCAACAACGGATCTCTTGGCTCTCGCATC
>F_197
AAGTCGTAACAAGGTCTCCGTTGGTGAACCAGCGGAGGGATCATTACAGAGTTGCAAAACTCCCAAACCCACTGTGAATCTACCTCTTGTTCCTTTGGCAGGCGGCCCCCGGGGGGGCTTTGCCGCGAGGCGCCTGCCGAAGGACGACCAAAAACTCTTGCTACCGAGTGTCCTCTGAGCAACTATAAAAAAAGTCACAACTTTCAACAACGGATCTCTTGGTTCTGGCATC
>F_199
AAGTCGTAACAAGGTTTCCGTAGGTGAACCTGCGGAAGGATCATTATTGAAATCCTTAGGATGTTGCTGGCCTTTCTTAGGCATGTGCACTCCGCCTTTTCATCTCACCTGTGAACTCATTGTAGGCCAGATGTAACAAATCTGTGTCTATGTTATTTTTACACACACAAGTTTACTAGAATGTCTGTTAAATATTATGACCTTTGTTGGTCAAAATTTAATACAACTTTCAACAATGGATCTCTTGGTTCTCGCATC
>F_203
AAGTCGTAACAAGGTTTCCGTAGGTGAACCTGCGGAAGGATCATTACAGAGAAATTCGCCCTCACGGGTGACTCTCCAACCCTATGTTATCATACCTTTGTTGCTTTGGCGAGCCGCCTCGTGCCACCGACTTTTGCCGGTGAGTGCTCGCCAGAGGACCTAAAACTCTTGAATTTATTATTGTCTGAGTACTATATAATAGTTAAAACTTTCAACAACGGATCTCTTGGTTCTGGCATC
>F_209
AAGTCGTAACAAGGTTTCCGTAGGTGAACCTGCGGAAGGATCATTCATAATAAGTGTTTTACTGCACTTTTTAAACAAGTACTCACCTTGTGTGCAATGTTTGCTGACATCGTCGTTCACGCGTCGCGTCAGCATAATACCAACCCTTTATTGAAACTTTTTTGTCTGAAGATATTTTGAATAAATAATTCTAAATACAACTTTCAACAACGGATCTCTTGGCTCTCGCATC
>F_211
AAGTCGTAACAAGGTTTCCGTAGGTGAACCTGCGGAAGGATCATTAATGATTGCGAATGGTTGCCTTTGGTGCTGGCTCTTGCAAGTGCACATTGGTGGCTTTCATCCAATACCCCTGTGAACCTTTGGCCTCTTGCTAGCTTCGGCTGGCAGAGGATTTTTACACACACTCTCGAATGTAATGAAAACTATTGTCGTGCGCAAGCACTAATGTACAACTTTCAACAACGGATCTCTTGGCTCTCGCATC
>F_213
AAGTCGTAACAAGGTCTCCGTTGGTGAACCAGCGGAGGGATCATTACCGAGTTTACAACTCCCAAACCCCATGTGAACCTTACCATTCTGTTGCTTCGGCGGGATCGTCCCGGGTGCGGCCGCGAGGTCAGCCCCGGATCCAGGCGCCCGCCGGAGGACCACAAACTCTTCTGTTTTTTAACGGTTTTATCTGAGTGGCTATAAGCAAAAAAATGAATCAAAACTTTCAACAACGGATCTCTTGGTTCTGGCATC
>F_215
AAGTCGTAACAAGGTCTCCGTTGGTGAACCAGCGGAGGGATCATTACCGAGTTTACAACTCCCAAACCCCCTGTGAACTTATACCATTTACTGTTGCTTCGGCGGGTCATGGCCCCGGGGAAGGACAGCGGTCGCCGTCAGGCCTCAGCTGCCCGCCCCCGGAAACAGGCGCCCGCCGGGGAACTCAAACTCTTCTGTATTTCTTTATCTAATATATACTGTCTGAGTAAAAACTAAAATGAATCAAAACTTTCAACAACGGATCTCTTGGTTCTGGCATC
>F_217
AAGTCGTAACAAGGTTTCCGTAGGTGAACCTGCGGAAGGATCATTCATAATAAAGTGTTTTATGGCACTTTTTAAAAATCCATATCCACCTTGTGTGCAATGTTAGATCTCGTCAATCTTGGCGAGATTTTTATACATCAACTCATTCTTTAACTAATTTGTCTGAAAAATATTATGAATACTTAATTCAAAATACAACTTTCAACAACGGATCTCTTGGCTCTCGCATC
>F_219
AAGTCGTAACAAGGTTTCCGTAGGTGAACCTGCGGAAGGATCATTAAAGAGTCTAGAGACTTCGGTCTACTACTCCACCCTTTGTTTACATACCATTGTTGCTTTGGCAGGCCCGTCGCAAGACAACCGGCTCCAGCTGGTCAGCGCCTGCCAGAGGACCTAAAACTCATGTTTATATTATTGTCTGAGTACTATATAATAGTTAAAACTTTCAACAACGGATCTCTTGGTTCTGGCATC
>F_223
AAGTCGTAACAAGGTTTCCGTAGGTGAACCTGCGGAAGGATCATTACGTATTTTTAGGCCGGTCTGACCGGTTCTATTTAACCCTGTTTTTTGCGTACCCTTTGTTTCCTCGGCAGGCTTGCTTGCCGGTTGGACATTTCAACTCCAATGTTAGCAATCAGCGTCAAATAAAAAAATACAATCGTAACAACTTTCAACAACGGATCTCTTGGTTCTGGCATC
>F_227
AAGTCGTAACAAGGTTTCCGTAGGTGAACCTGCGGAAGGATCATTATCGTACAAAATGTGAGGGGCATGCGAGGGCTGTCGCTGACCCAAAAGTCGTGCACGCCCGAGTGTGTCCTCTTGCATAATAATCCATCTCACCCTTTGTGCATCACCGCGTGGGCACCCTTCGGGATCATCTCGGAGGGGGGCTCGCGTTTTCACACAAACCCCCCTTTTAAAAGTGTAGAATGACCACATTTATGCAATCAATACAACTTTCAACAACGGATCTCTTGGCTCTCGCATC
>F_229
AAGTCGTAACAAGGTCTCCGTTGGTGAACCAGCGGAGGGATCATTACCGAGTTTACAACTCCCAAACCCAATGTGAACGTTACCAAACTGTTGCCTCGGCGGGATCTTCTGCCCCGGGTGCGTCGCAGCCCCGGACCAAGGCGCCCGCCGGAGGACCAACCAAAACTCTTTTGTATACCCCCTCGCGGGTTTTTTATATCTGAGCCATCTCGGCGCCTCTCGTAGGCGTTTCGAAAATGAATCAAAACTTTCAACAACGGATCTCTTGGTTCTGGCATC
>F_231
AAGTCGTAACAAGGTTTCCGTAGGTGAACCTGCGGAAGGATCATTAGTGATTGGCCTTAGTGCCTAAAAACTATATCCCTAACACCTGTGAACTGTTGAATTGCGTCTTCGGATGCGGTTCTTTTACAAACATTGTGTAATGAACGTCATAACATTATAAACAATACAACTTTCAACAACGGATCTCTTGGCTCTCGCATC
>F_233
AAGTCGTAACAAGGTCTCCGTAGGTGAACCTGCGGAGGGATCATTACAGAGTTCATGCCCTCTGGGTAGATCTCCCACCCACTGTCATCACTACGATTGTTGCTTTGGCGGGCCGCGGGGTCCTGCCCGGCCGCCAGCTCCGGCTGGCGTGTGCCCGCCAGAGGCTCCACAGACTCTGAATGTTAGTGTCGTCTGAGTACTATACAATAGTTAAAACTTTCAACAACGGATCTCTTGGTTCTGGCATC
>F_235
AAGTCGTAACAAGGTTTCCGTAGGTGAACCTGCGGAAGGATCATTCATAATAAGTGTTTTACTGCACTTTTTAAAAATCAGTATTCACCTTGTGTGCAATGTTTGCTGACGAGTTCGCGTTTTACGCGTTCTTGGCAGCATAATACCAACCCTTTATTGAAATTTTTTGTCTGAAGATTTTTGAATACATAATTCGAAATACAACTTTTAACAACGGATCTCTTGGCTCTCGCATC
>F_237
AAGTCGTAACAAGGTCTCCGTAGGTGAACCTGCGGAGGGATCATTACAGAGTTCATGCCCTCACGGGTAGATCTCCCACCCTGTGTTATCGTCACCTTTGTTGCTTTGGCGGGCCGCCTAGGCCCTCGGCCCAGGCTACCGGCTCCGGCTGGTAAGCGCCCGCCAGAGGACCCTAAACTCTTGAATATCAGTGTCGTCTGAGTACTATGTAATAGTTAAAACTTTCAACAACGGATCTCTTGGTTCTGGCATC
>F_243
AAGTCGTAACAAGGTTTCCGTAGGTGAACCTGCGGAAGGATCATTAGTGAATATAGCGCATCTCTTCGGAGAGCGTGACCTCCACTTTCAAACTCTGTGCATTTTTTTGGCGAGAAAAGTGTAAGGACGACATGGCGCTTTTGGGCGCTGTGACATCTCGCACTTTTTCTTGCGGCTCATTTTAAACACTAGTTAAAGTATGTAACGAAATATCGAAACAAAAAAAAACTTTCAACAACGGATCTCTTGGCTCTCGCATC
>F_245
AAGTCGTAACAAGGTTTCCGTAGGTGAACCTGCGGAAGGATCATTACTGAGTTACAAAGTCGGTCGACTGTGCTGGTGGAAACACATGTGCACGTCGGTCGCAAACCAATCCACACACCTGTGAACACTTGGCTTTGGGTGCATTTTGGTGGTCTTCGGATCCGTACCCGGGCAATTTTTACACACTCTGTCATTGTAAAGGAATGTACCTGTGCTTAATGCGCAAAAATATACAACTTTCAACAACGGATCTCTTGGCTCTCGCATC
>F_247
AAGTCGTAACAAGGTTTCCGTAGGTGAACCTGCGGAAGGATCATTACAAATCACGGCGAACCTCAGGTTTTGCGTCCATTTTTCGTATTTAAAACATCCCACTCTTGAAAAAATTATCTAATGATAAATAAATAAAAAGATCACTTTCAACAACGGATCTCTTGGCTCTCGCATC
>F_249
AAGTCGTAACAAGGTTTCCGTAGGTGAACCTGCGGAAGGATCATTACAAATCTGTGCTGCGCCGTCCCGAAGGCCTCGTGCCCCGGGCGGACAACATTTACGCTTGTTGTGTTTGACAGAGTTAACGTTACTGTGCGAAATTAGACAACTTTTAACAATGGATCTCTTGGCTCTTGCAAC
>F_251
AAGTCGTAACAAGGTTTCCGTAGGTGAACCTGCGGAAGGATCATTACAGAGAACATCGCCCTCACGGGTGACTCTCCAACCCTATGTTATTAAACCTTTGTTGCTTTGGCGAGCCGCCTCGGCCACCGGCTCACGCTGGTGAGTGCTCGCCAGAGGACCCCCAACTCTGAATATTAATGTCGTCTGAGTACTATATAATAGTTAAAACTTTCAACAACGGATCTCTTGGTTCTGGCATC
>F_253
AAGTCGTAACAAGGTTTCCGTAGGTGAACCTGCGGAAGGATCATTAACGATTCGACCCTCTTCTGGGTCATATTCTTCGGCTGTGCGCCTCGCGCTGCACGCCGTTGAAAACCTCCCACACCATGTGCACCTTTCGGTCGCGTTTTCCGACGCTTCCGCTTTTTTACATCCAACCACAGTCTCGAATGTCTTTACTCGATAACGAAATAACAACTTTCAACAACGGATCTCTTGGCTCTCGCATC
>F_255
AAGTCGTAACAAGGTTTCCGTAGGTGAACCTGCGGAAGGATCATTATGGTACTACAGAGGCGCGAAGGTTGTCGCTGACCTTTCTCAAAGGTCGTGCACGCCGGAGCGTTCTCACACACAATCCACCTCACCACTTGTGCTTCACCGCGCGGGGTCGCTCCCTCTTGGCTCGCTTCGAGAGGGGGAGGCTTGCGTCTTTTTCACACACACACACACAATATACAGTCTGGTAGTTTAGAATGTCAATCAATACAACTTTCAACAATGGATCTCTTGGCTCTCGCATC
>F_257
AAGTCGTAACAAGGTCTCCGTAGGTGAACCTGCGGAGGGATCATTAACGAATGGTCATCCTTGATCTTCTTACCCTCAAACCACTGTGGACACAAGATGTGCTTCGGCATCGAGAGGTGCTGCTTTTATGCTCCATCTAGTCTTTATTGTCTGTCTAAAACAAATGTCAAAACTTTCAACAAAGGATCTCTTGGCTCTCGCATC
>F_259
AAGTCGTAACAAGGTTTCCGTAGGTGAACCTGCGGAAGGATCATTAACGAATTCGGGCTTCCGGCCCTCCCTCCCCAGCTGTGCGGCCTCGGCCTGCACGCCGGTGGAAACCATCTCACACCATGTGCACCTTCTCGACGGTGGCTCCGGCCGCCGTCGCGTTTTTATATATCCTGCAACGAGTTCTGGAATGTCTTGACTATGTTAATCATAACAACTTTCAACAACGGATCTCTTGGCTCTCGCATC
>F_261
AAGTCGTAACAAGGTCTCCGTAGGTGAACCTGCGGAGGGATCATTAACAAGATAGACCTTTGGGTCCTTCATCCTTCAAACCCGTGGAAGCGAGATGTGCTTCGGCGCCTCTGGGTGTCGAATCAATGCCGATTAGCCTGTGTCTGAAGCGAAATAAATTTAAAACTTTCAACAAAGGATCTCTTGGCTCTCGTATC
>F_263
AAGTCGTAACAAGGTCTCCGTAGGTGAACCTGCGGAGGGATCATTACAGAGAACATCGCCCTCACGGGTGACTCTCCAACCCTATGTTAATACAACCTTTGTTGCTTTGGCGAGCCGCCTCGGCCACCGGCTTCGGCTGGTGAGTGCTCGCCAGAGAACCTCAAACCCTGAATATTAGTGTCGTCTGAGTACTATATAATAGTTAAAACTTTCAACAACGGATCTCTTGGTTCTGGCATC
>F_265
AAGTCGTAACAAGGTTTCCGTAGGTGAACCTGCGGAAGGATCATTACAGAGTTCATGCCCTCACGGGTAGATCTCCCACCCTTGAAATTTGTACCTTTGTTGCTTTGGCGGGCCGCGGCCTCCGCTACCGGCTCCGGCTGGTATGTGCCCGCCAGAGGACCCAACTCTTGTTTTTAGTGATGTCTGAGTACTATATAATAGTTAAAACTTTCAACAACGGATCTCTTGGTTCTGGCATC
>F_267
AAGTCGTAACAAGGTTTCCGTAGGTGAACCTGCGGAAGGATCATTATCGAATTTCGAGGGGGGGAAGACGAGGGAAGTCTAGATTGTCGCTGGCCTTTCGGGGCATCGTGCACGTCTTTGCTTTTCGAGTCGACCTTTTTCTCTTGTTCTCTCACACCCGTGCACACTTTGTAGGTCCTCGAAAGAGGATCTATGTTTTCATCATCACACGCTACACATGTCTAGAATGTAACTACGATCGTCGACCGCAAGGCCGGTCGGTCTAAACAAACGAAATACAACTTTCAGCAACGGATCTCTTGGCTCTCGCATC
>F_269
AAGTCGTAACAAGGTCTCCGTTGGTGAACCAGCGGAGGGATCATTATTAGAGCCTAAAAGCTCCCTAAACCACTGTGAATCTACCTGTTTCGTTGCTTCGGCAGGCGGCCCCAGGGCGGGGCCTTTGCTGTAATGGCGCCTGCCGGAGGTACCTAAACTATTGCTGTTTTAGTGTTATCTGAGCCTAAAGACAAATCAGTCAAAACTTTCAACAACGGATCTCTTGGTTCTGGCATC
>F_273
AAGTCGTAACAAGGTTTCCGTAGGTGAACCTGCGGAAGGATCATTACTGGGTCACAGGGCGCTCCGGCGCCCGACACCAACCCTTTGTTTCCCGCTCGTCCTTTGGCGCGAAGGGGGCCCCCTCGAAAGGGCCTCTGCCAAAATCAACCCTGAACAACATTGCAGCCTGAAGTAAAAAGCAAATAGTTAAAACTTTCAACAACGGATCTCTTGGTTCTGGCAAC
>F_275
AAGTCGTAACAAGGTCTCCGTAGGTGAACCTGCGGAGGGATCATTATAGAGTTAAACAACTCCTAAACCCTTTGTGAATGTATCAAAAGTTCATTGTTCCTTTGGCAGGCGATCTCTGGGAGAGGTCTGTGGCCGGTCACGGTGCCTGCCAGAGGGATGTAAACTCTCTGTAACTATAGTTGTCTGAGCTTTTACAAAATAAAATTAAAACTTTCAACAACGGATCTCTTGGTTCTGGCATC
>F_277
AAGTCGTAACAAGGTCTCCGTTGGTGAACCAGCGGAGGGATCATTAAAAAGCGAGTCTCGCGACTCTCAAACCCTTTGTGAACTTATTCAGTTGAGCTGCTTCGGCAGGTATGTGAACGGGCGTTTCGAAAGAAGCACCGGGAACACGCCTGCCGGCCGGCTCGCCAACCAAACTCTTTGTTAATATAAGGACCTCTGAGTTAAAAACAAAATTTATTAAAACTTTCAACAACGGATCTCTTGGTTCTGGCATC
>F_279
AAGTCGTAACAAGGTTTCCGTAGGTGAACCTGCGGAAGGATCATTATCAATTTACAGCGGGCTTCGGCCCTGTCTGCACCCTTGTCTTTTGCGTACGATTTGTTGCCTTGGTGGGCTTGCCTGCCGATAGGACACTATACAACCCTTTGTAATTGCAATCAGCGTCAGAAAAAACATAATAATTACAACTTTCAACAACGGATCTCTTGGTTCTGGCATC
>F_281
AAGTCGTAACAAGGTTTCCGTAGGTGAACCTGCGGAAGGATCATTACAGAGAACATGCCCACAAGGGTATATCTCCCACCCTTTGTTTACAATACCTTTGTTGCTTTGGTGGGCCTGTCTTTTTGACTACTGGCCTTGGCTGGTGTGTGCCCACCAGAGGACCTTTAATTCTCTATTTTGTACTGTCTGAGTTACATAAAATAGTTAAAAACTTTCAACAACGGATCTCTTGGTTCTGGCATC
>F_287
AAGTCGTAACAAGGTTTCCGTAGGTGAACCTGCGGAAGGATCATTACCGAGTTCATGCCCTTCGGGGTAGATCTCCCACCCTTTGTATACTATACCTTTGTTGCTTTGGCGGGCCGCCTAGCTACTGGCTTCGGCTGGTAAGTGCCCGCCAGAGGATCCAAAACCCTGAATTATTAGTGTCGTCTGAGTAAAATATTTAATATTTAAAACTTTCAACAACGGATCTCTTGGCTCTGGCATC
>F_289
AAGTCGTAACAAGGTTTCCGTAGGTGAACCTGCGGAAGGATCATTACAAATCAGTTTGTTTGTGTGTTGGGGAGAGTTGGGTTGTTGGTGAGGGTGCGAGCCCAAATCATCACTCTGCTCATCATCTATACCATACAACATTTGCGCTTGTTGTGTTTGACAGAGTAATCTATATTCAATAATGACAACTTTTAACAACGGATCTCTGGGCTCTTGCAAC
>F_291
AAGTCGTAACAAGGTTTCCGTAGGTGAACCTGCGGAAGGATCATTACAGAGAAAATGCCCATTGGGTATATCTCCCACCCTATGTTTACAATACTTTTGTTGCCTTGGCAGGCCCGTCTCTTGACTGCTGGCTTACGCTAGCTAGTGCCCGCCATAGGACCTTAAAACCCATTTGTACTATGTTGTCTGAGCAGTATATAATAATTAAAACTTTCAACAACGGATCTCTTGGTTCTAGCATC
>F_293
AAGTCGTAACAAGGTTTCCGTAGGTGAACCTGCGGAAGGATCATTAACGTATCTCTGACGGCGAGGGTGCGCCCAGCTCCGTCCGAAAGGACGTGCAGCGGGCGAGCCCGAGCCGCTCAACCTTTGCAAACCCACCGTGCACTTTTGTCGGCAGAGGGTCCCAGCGGCCCCGAGCCGGATCACAAACTCCAAGTTTGATTTGAATGTGAAGCGGACATGTGCCGCCTAAACTTTAACAACTTTCAACAACGGATCTCTTGGCTCTCGCATC
>F_295
AAGTCGTAACAAGGTCTCCGTTGGTGAACCAGCGGAGGGATCATTATAGAGTTGTAAAACTCCCAAAACCCATGTGAACATACCTGTTGCCTCGGCGGGCCTACCCTGTAGCTACCCTGTAGCTCGAGGTCAGACCGCCGAAGGACCATTAAACTCTTTTATCTCTGTATCTCTGAGTAAAAAACAAATAAGTTAAAACTTTCAACAACGGATCTCTTGGTTCTGGCATC
>F_297
AAGTCGTAACAAGGTTTCCGTAGGTGAACCTGCGGAAGGATCATTACCTTTGGCTGCCGTGAGCGCTTCGGCGTGAGCGACAGTCATTCTATAGTGACGTCTCGTGTCCGGGAAACCGGCGCGGGGCTGACCTAACCCTTCTCTACGAGTACCTATTATTCTCCTTCGGCGGGGTAACCCGCCGCTGGAACTTAAGAACCAACTTGCATTTAGCATTACCTGTTCTGATAACAATTAATTATTACAACTTTCAACAATGGATCTCTTGGCTCTGGCATC
>F_299
AAGTCGTAACAAGGTTTCCGTAGGTGAACCTGCGGAAGGATCATTACTGAACTGCCAACACGAGTTGTTGCTGGTCCCCCAAGCGGGGGCATGTGCACGCTCTGTTTGCACATCCACTCACACCTGTGCACCTTCTGTAGTTCTGTGGCCTGGGGGACTCGTCCTCCTGCTGTGGTTCTGCATCTTTACACATACACTGTAACAAAGTCTCATGGGATGTACACCGCGTTTAACGCAATATAATACAACTTTCAGCAACGGATCTCTTGGCTCTCGCATC
>F_303
AAGTCGTAACAAGGTTTCCGTAGGTGAACCTGCGGAAGGATCATTAATGAAATGCAAGGACGCTCTTTATAGAGGTCCGACCTATTCATCCTTTCACCCTGTGCACAAATTATTTTTACATCCATTTTAAACACATAAAGTTATTGAATGTCTATAGTCTCTTGATTGAGCATAAACAAAATAAAACTTTCGGCAACGGATCTCTTGGCTCCCGCATC
>F_305
AAGTCGTAACAAGGTTTCCGTAGGTGAACCTGCGGAAGGATCATTAGTGAATTATAGGGCGTCTACTTGTAGAGCCTGACCTCCACTTCTAACACTGTGCACTTGATGGCGAAGTAATTGGAAACGATTACTTTGCGGCTTCATTTTAAACATTAGTCAAAGTATGTAAAGAAATTTAAAACAAAAAAAAACTTTCAACAACGGATCTCTTGGCTCTCGCATC
>F_309
AAGTCGTAACAAGGTTTCCGTAGGTGAACCTGCGGAAGGATCATTACTGGGACCCAGGTTGGGCGCTCCGGCGCCCGCCCCCACCCTTTGCCTAGCCTCTAGACAACACAAACCCGTCGGCCTTGGGCGCGCCCGCTTGACAGCGCGGTGCGCCGGCCGGACATCAAACCCTGAACAACATTGCAGCCTGAAGTTAAAAGCAAATAGTTAAAACTTTCAACAACGGATCTCTTGGTTCTGGCAAC
>F_311
AAGTCGTAACAAGGTTTCCGTAGGTGAACCTGCGGAAGGATCATTACCGTGGGGCTTCGGCCCCATTGAGATAGCACCCTTTGTTTATGAGTACCCTTGTTTCCTCGGCGGGCTTGCCCGCCATGAGGACATTAAAAACCCTTTGTAGTAGCAGTAACTTCAGTTAATAATAAATATTAAAACTTTCAACAACGGATCTCTTGGTTCTGGCATC
>F_315
AAGTCGTAACAAGGTTTCCGTAGGTGAACCTGCGGAAGGATCATTATCCATCTCAACCAGCTGCGGTCGCGGCCTCCGGGGGTTCTCTCCCGGGTGGTAGGGGTAACACCCTCACGCGCCGCATGTCTGAATCCTTTTTTTACGAGCACCTTTCGTTCTCCTTCGGTGGGGCAACCTGCCGTTGGAACTTAACAAAACCTTTTTTGCATCTAGCATTACCTGTTCTGATACAAATAATCGTTACAACTTTCAACAATGGATCTCTTGGCTCTGGCATC
>F_323
AAGTCGTAACAAGGTTTCCGTAGGTGAACCTGCGGAAGGATCATTACAGAGTTCATGCCCTTCGGGGTAGACCTCCCACCCTTGTGTATTTATACTTTGTTGCTTTGGTAGGCCGTTGGGCTCCGGCCTAGCTACTGGCTCTGGCTAGTAAGTGCCTACCAGAGGAAACCAAACCCTGAATGTTAGTGTCGTCTGAGTACTATATAATAGTTAAAACTTTCAACAACGGATCTCTTGGTTCTGGCATC
>F_325
AAGTCGTAACAAGGTTTCCGTAGGTGAACCTGCGGAAGGATCATTACCAATCTTTTAGCGGGCCTTGGCTTTGTCCATGGTCTCGCAAAAAACTCTGTATTTAAAACCCGCTCATAAATTATAAAACATAATTTTTGTTATTATTATAATAATAAAGATCACTTTCAACAACGGATCTCTTGGCTCTCGCATC
>F_327
AAGTCGTAACAAGGTTTCCGTAGGTGAACCTGCGGAAGGATCACTAGTGATTTAAATACTTGTAGTCTTCTCACGAAGCTCAAGTCCCTTCACATCCACATACACCCTGTGCTCTTGATAACTGAATGCGTAAAAACATTCGGTTTCAACCCCCTTTTTATAAACTCAGTATAATGAATGTAAACAAGTTTTAATAAACATAATAAAACTTTCAACAACGGATCTCTTGGCTCTCGCATC
>F_329
AAGTCGTAACAAGGTTTCCGTAGGTGAACCTGCGGAAGGATCATTACAGTGTTCGCTGCCCTCACGGGTAGCAAACCTCACCCTTGTGTATTATATCTTTGTTGCTTTGGCACGCCGCCTTCGGGTACCGGCTTTGGCTGGCTCGCGCGTGTCAGAGAACCTAAAACTCTGAATGTTAGTGTCGTCTGAGTACTATCTAATAGTTAAAACTTTCAACAACGGATCTCTTGGTTCTGGCATC
>F_335
AAGTCGTAACAAGGTCTCCGTTGGTGAACCAGCGGAGGGATCATTAAAGAGTTGCAAAACTCCCAAACCATTGTGAACTTACCTTCAACGTTGCTTCGGCGGGTTGGCCCCGGTCTCCGGGGCCCCCGGCCCTAACGGGCGCCCGCCGGAGGTACCTAACTCTTGAACTTTATGGCATCTCTGAGTATTGTACTTAATAAGTCAAAACTTTCAACAACGGATCTCTTGGTTCTGGCATC
>F_337
AAGTCGTAACAAGGTTTCCGTAGGTGAACCTGCGGAAGGATCATTACCGAGGTCGCGTCTCTGACGCGGTACTCTCACACCATGTTGTTCTACCTGTTGCTTCGGCGGGACGTTGGCTTAGGCCACCGTCGGCGAAAGCGGGCGTGTGCCTGCCGAAGGTTTTACACTCGAATCTTTGAAGTCTGAGAAAAACGATAATAGAAAAAACTTTCAACAACGGATCTCTTGGTTCTGGCATC
>F_339
AAGTCGTAACAAGGTTTCCGTAGGTGAACCTGCGGAAGGATCATTATTGAATAAACCTGATGTGGTTGTAGCTGGTTCTCTCGAGGGCATGTGCACACCCATCATCTTTATCTTTCCACCTGTGCACTTTTTGTAGTCCTGGGTATAATACTTTCCGAGGTAACTCGGTCGGGAGGAATGCTGCGCGTCACTGCCGGCTTTCCTTGTATCTCCAGGTCTATGTTTTTATATACCCCAAAGAATGTACCAGAATGTATCATTGGGCCTTGTGCCTATAAACTATATACAACTTTCAGCAACGGATCTCTTGGCTCTCGCATC
>F_341
AAGTCGTAACAAGGTTTCCGTAGGTGAACCTGCGGAAGGATCATTACTGGGACCTAGGTTGGGCGCTTCGGCGTCCGCCCCCACCCTTTGCTTAGCCTCGAGATAATACAAACCCGTCGGCCCCAGGCGCGCCCGCTTGACAGCGCGGCGCGCCGGCCGGACATCAAACCCTGAACAACATTGCAGCCTGAAGTGAAAAGCAAATAGTTAAAACTTTCAACAACGGATCTCTTGGTTCTGGCAAC
>F_343
AAGTCGTAACAAGGTCTCCGTTGGTGAACCAGCGGAGGGATCATTAAAGAGTTGTAAAACTCCCAACCCCTGTGAAACTACCACTGTTGCCTCGGCGGGCCGCCCGTGGGGACGGCTACCCTGTAGTCGCTTCCGCCCGCGTACCGCCGAAGGAAAACCAAAACTCTGTTTTTATCAGTATTATCTCTGAGTACAACTTTTAAATAAGTCAAAACTTTCAACAACGGATCTCTTGGTTCTGGCATC
>F_345
AAGTCGTAACAAGGTTTCCGTAGGTGAACCTGCGGAAGGATCATTAATTACGAAGCTGTAGTTCTTTCGGGAACTACTGCATCTACCCTTTGTTTACTGTACCTTTGTTGTTTCCTCGGCAGGCTTGCCTGCCGCTGGAATCCCTTAAACTCTTGCATTTATAGCATTAAAATCTGATAACTATTAAATTTTTACAACTTTTAACAATGGATCTCTTGGTTCTGGCATC
>F_347
AAGTCGTAACAAGGTTTCCGTAGGTGAACCTGCGGAAGGATCATTCATAATAAGTGTTTTATGGCACTTTTTAAAATCCATATCCACCTTGTGTGCAATGTCAGTTATTCCTTGCGAATAACTAAACATCAACCTAACTTAACCTATAGTCTGAAAAATATTATGAATAACTAATTCAAAATACAACTTTCAACAACGGATCTCTTGGCTCTCGCATC
>F_349
AAGTCGTAACAAGGTTTCCGTAGGTGAACCTGCGGAAGGATCATTACTGAACTGCTGACACGAGTTGTTGCTGGTCTCCAAACGGGGGCATGTGCACGCTCTGTTTGTGCATCCACTCACACCTGTGCACCCTCTGTAGTTCTGTGGCCTGGGGGACTTGTCCTCCTGCTGCAGCTCTGCGTCTTTACACTCACACTGTGATAAAGTCCAATGGAATGCATGCCGCGTTTAACGCAATACAATACAACTTTCAGCAACGGATCTCTTGGCTCTCGCATC
>F_353
AAGTCGTAACAAGGTTTCCGTAGGTGAACCTGCGGAAGGATCATTACTGAGGAACTCGCTCCGCTGTCGCTGGCCTTCGGGCATGTGCACGCGGTGGCACTCTTCTTATTCCACACCTGTGAACCGTTTAACGAGTGGAGTTGCGTTCGCGCGCTTTTAACTCGCTACTACACACTACTTTGAATAACTCAGAACGTCTTGACATTATTAAATGTAACAACTTTCAACAACGGATCTCTTGGCTCTCGCATC
>F_355
AAGTCGTAACAAGGTTTCCGTAGGTGAACCTGCGGAAGGATCATTCATAACAAGTGTTCTACTGCACTTTTTAAACAAGTACTCACCTTGTGTGAAATGTTTGTGCTACACGCGTCGCGTCAGTGACGCGTCATGCGCATAATACCAACTTTTTTATTGCAATTTTTTTGTCTGAAGCTATTTTTGAATGAAATAATTCTAAATACAACTTTCAACAACGGATCTCTTGGCTCTCGCATC
>F_357
AAGTCGTAACAAGGTCTCCGTTGGTGAACCAGCGGAGGGATCATTACAGGAATCGCAAGATCTCCCTGCAACCCTCGTGAACCTACCGAAACGTTGCCTCGGCGGGCGCCCGGCCTTGTGCCGTCGAGCCCGCCGGCGGCCTACAACTCTGTCTCTAGCGTTGTCTCTCTGAGTATTATACAAATTGTCAAAACTTTCAACAACGGATCTCTTGGTTCTGGCATC
>F_359
AAGTCGTAACAAGGTTTCCGTAGGTGAACCTGCGGAAGGATCATTACCAAAACTTAGCTGTCTGGCCGCAAGGCTCTGACGCTTCAACCCTTTGTGAACCAAAAAACCTTTCGCTTCGGCAGCCGCGCCGGTTGGGAACAGCCTGCGCTTCAGCCTGCCGTTAGCACCAAACATCAAAACTTGCAGTCAAAAACATTGTCTGATACCAAATTTTCGAATGAAAATCAAAACTTTCAACAACGGATCTCTTGGTTCCCGCATC
>F_361
AAGTCGTAACAAGGTTTCCGTAGGTGAACCTGCGGAAGGATCATTACCGAATTGTCAACAAGAGTTGTTGCTGGTCCCCGTACGGGGGCATGTGCACACTTTGTTTACACATCCACTCACACCTGTGCACCCTCCGTAGTTCTATGGCCTGGGTGGGCTCTGTCCTCCTGGCGTGGTTCTACGTCTTTACACACACACTACAACAAAGTCTTATGGAATGTATGTCGCGTTTAACGCAATGAAATACAACTTTCAGCAACGGATCTCTTGGCTCTCGCATC
>F_363
AAGTCGTAACAAGGTTTCCGTAGGTGAACCTGCGGAAGGATCATTACCGAATTGTCAACACGAGTTGTTGCTGGTCCCCAAACCGGGGGCATGTGCACACTCTGTTTACACATCCACCCACACCTGTGCACCCTCTGTAGTTCTATGGCCTGGGTGACTTTGTCCCCTTGCTGTGGTTCTACATCTTTACACACACACTGCCATAAAGTCTCATGGAATGTTTGCCGCGTTTAACGCAATACAATACAACTTTCAGCAACGGATCTCTTGGCTCTCGCATC
>F_365
AAGTCGTAACAAGGTTTCCGTAGGTGAACCTGCGGAAGGATCATTACAAATCTTTGGAGGCTGGCTGCTGTGAATAACAGTGTGCTGGTTTCACATTAGCACAGGGTCGCAAGGCCCTGATGTTTACGCTTGTTTGTTTGACAGAGTTAGTTGAGAATAAATATAGACAACTTTTAACAATGGATCTCTTGGCTCTTGCAAC
>F_367
AAGTCGTAACAAGGTTTCCGTAGGTGAACCTGCGGAAGGATCATTACCGAGTACCGGGTCCTTGGGCCCCTACTCCCACCCTTTGTGTACCTACCGATTTTTCGTTGCCTCGGCGGGGTCGATCCCCAGGGCCTGCCGGCCCTGTGGGGGACCCGCCGGGGGGACACGCCAAAACTCTTGTCAACAGTGACGTCTGAGAAAGAAACAAACTAGTCAAAACTTTCAACAACGGATCTCTTGGTTCTGGCATC
>F_369
AAGTCGTAACAAGGTTTCCGTAGGTGAACCTGCGGAAGGATCATTACTGAAAAACTATACTCAGTTTTTTATATCCCATTGTTTACCTACCCTGTTGCTTCCACTGGACATGTCCTACCTTGTGTGAGACCTTTGGCTTGTGTGAATAACGCATGCCCGAGAGTTGCCAGTGGCAAGACCATTTACCAAAACTTGATTTAAAACACATTGTCTGAATCTATTGCTTCAATGAAATAAAACTTTCAACAACGGATCTCTAGGCTCTTGCATC
>F_371
AAGTCGTAACAAGGTTTCCGTAGGTGAACCTGCGGAAGGATCATTACTGATTTGTTGACACGAGCTGTTGCTGGTCCTCAAACATGGGGGCATGTGCACGTTCTGTTCACACATCCACTCACACCTGTGCACCCTCCGTAGTTCTATGGTCTGGGAGACACCCTGTCTTCCTCCTGCAGTTCTATGTCTTTACACGTACACCGTAGCAAAGTCTTATGGAATGTGCACCGCGTTTAACGCAATACAATACAACTTTCAGCAACGGATCTCTTGGCTCTCGCATC
>F_373
AAGTCGTAACAAGGTTTCCGTAGGTGAACCTGCGGAAGGATCATTAATGAAACTTCAAAGTCGGCCGACAGTTGTTGCTGGTGATTTACTTCACATGTGCACGCTGACGGTCGCAATCCACACACACCTGTGCATCTATGACTCGAGGTTGTAATGACCAAGAGTAAATTTTACACACTCTTGTATGTAATGGAATGTCTTTTGTGCTATAATGTACAATATAAACAACTTTCAACAACGGATCTCTTGGCTCTCGCATC
>F_377
AAGTCGTAACAAGGTTTCCGTAGGTGAACCTGCGGAAGGATCATTACTGAGTTGTCGACACGAGCTGTTGCTGGTCCTCAAACGTGGGGGCATGTGCACGCTCTGTTCAAACATCCACTCACACCTGTGCACCCTCTGTAGTTCTACGGTCTGGGGGACGCCACGTCTTCCTCCTGTAGTTCTATGTCTTTACACATACACCGTAGCGAAGTTTTATGGAATGTGCGCCGCGTTTAACGCAATACAATACAACTTTCAGCAACGGATCTCTTGGCTCTCGCATC
>F_379
AAGTCGTAACAAGGTTTCCGTAGGTGAACCTGCGGAAGGATCATTATTGATATTAATTGTCTACCTTCAGTGCTGGCTCTCGCATGTGCACGTTGGGGGCATATATATATCCAACACCCTCTTGTGAACCACTGGCCTTTACCAGCTTCGGCTGGTAGAGGATTTACACACACAAATGTAATGAAATAATTTTGTGCTTAGCACTAAAAATATACAACTTTCAACAACGGATCTCTTGGCTCTCGCATC
>F_383
AAGTCGTAACAAGGTTTCCGTAGGTGAACCTGCGGAAGGATCATTATCATGTAGATTCAGTCTTGCTCTCCGCTTGAGCTGTTAAATACACCCACCCCGCGTACACCGTCCTGTTGCTTCCGCCGGGCGCGGATAACCGCCACACCCGGCGGGAGGGTAAAATGAATCCCCAAGTTTACTGCAGAATCTGTCTGAACACAAAAAGGAAACGAATGAAATGTTAAAACTTTCAGCAACGGATCTCTTGGTTCTCGCATC
>F_385
AAGTCGTAACAAGGTTTCCGTAGGTGAACCTGCGGAAGGATCATTATTGTATAACGGAGATGCCCAGGGCTGTCGCTGACCTTTGTGGGTCGTGCACGCCCGAAAGCATTCTCTCTTGTGTCCCATCCTTCACCCCTTTGTGCATCACCGCGTGGGCTTCCCTATTGGGATTGTTCTGTCCCGAGTAGGGAGTTCACGTCTTTACATAGACACCTTTTCTTTTATTGCATGTGTAGAATGTATTACTTTTTTTGCGATCATGCGCAATCAATACAACTTTCAACAACGGATCTCTTGGCTCTCGCATC
>F_387
AAGTCGTAACAAGGTTTCCGTAGGTGAACCTGCGGAAGGATCATTACAGAGTTCATGCCCTTCGGGGTAGACCTCCCACCCTTTGTATACATACCTTTGTTGCTTTGGCGGACCACCTTTTGGTCACCGGCCTCGGCTGGTGCGCGTCCGCCAGAGACCCCCAAACTCTGTTTTACAGTGTCGTCCGAGTACTATATAATAGTTAAAACTTTCAACAACGGATCTCTTGGTTCTGGCATC
>F_391
AAGTCGTAACAAGGTTTCCGTAGGTGAACCTGCGGAAGGATCATTATTGAAATAGAAGACCCACTCGTTGGGCTTCAACCTTTCAAATTCAAACACAATGTGCACTGTCTAGATGAACGCCACTGCCTTCAGGGTGTGGCTACTAGTCTTCCTTTTTTCCAAACACAAGTCAATGTATGTAATAACATATAACAATAAAACTTTCAACAACGGATCTCTTGGCTCCCGCATC
>F_395
AAGTCGTAACAAGGTCTCCGTTGGTGAACCAGCGGAGGGATCATTACGAGAGTGTAACAACTCCCAACCCACTGTTTACCTACCCGTCCAACGTGCTTCGGCAGGCAGCCCTGTGGGACAGAGCCTCGCCCCCCTCGCGGGGGGTGCCTGCCGCTGGCCAACCAAAACTCTTGCTGTTTTAGTACCATCTGAGTCTTATACAAAATAAACAAAACTTTCAACAACGGATCTCTTGGTTCTGGCATC
>F_399
AAGTCGTAACAAGGTTTCCGTAGGTGAACCTGCGGAAGGATCATTATTGATGTGGTCTGGTCTTTTCCAGATCCACTGAGATAGAACCCCCTGTTTTTCGAGTACCAACTGTTTCCTCGGCGGGTCCGCCCGCCAACGGGGACAACACAAAACCTTTATAGTAGCAGTCAACGTTTAAAAACAAACAAAAATCAAAACTTTCAACAACGGATCTCTTGGTTCTGGCATC
>F_405
AAGTCGTAACAAGGTCTCCGTTGGTGAACCAGCGGAGGGATCATTACAGAGTTGCAAAACTCCCTCAACCCTTTGTTAATGCTACCTGATCGTTGCTTAGGCAGGCGGTCCCAGGGCGGGACCTTTGGCCTTTTTTAAGGCGCCTGCCGACGGCATCACAAAACTCGTTTTTTCAGTTATCTGAGTATCAATACACAATGAGTCAAAACTTTCAACAACGGATCTCTTGGTTCTGGCATC
>F_409
AAGTCGTAACAAGGTTTCCGTAGGTGAACCTGCGGAAGGATCATTATTGAAGTTGGCTCATACATGTGAACCGTCTGGGGTAACCCGGCTATATACACTCGTCTTGTTGTCTATGCATGTCTAACAAATAAATATAACTTTCAACAACGGATCTCTTGGCTCTCGCATC
>F_411
AAGTCGTAACAAGGTTTCCGTAGGTGAACCTGCGGAAGGATCATTATCGAATTATAAGCGAGGGTTGTCGCTGGCCTCGAAAGAGGCATGTGCACGCCCGAGCTCTTAAATCCACAACACACCTGTGAACCCACCGTAGGCCTTCGGGCTTATGTATCATATACTCTGAATGTGTCATAGAATGTTCATGTTGCCTTAAAACGCAATCAAATACAACTTTCAACAACGGATCTCTTGGCTCTCGCATC
>F_415
AAGTCGTAACAAGGTTTCCGTAGGTGAACCTGCGGAAGGATCATTCATAATAAGTGTTCTACTGCACTTTTTAAAATAAGTACTCACCTTGTGTGCAATGTTTGCTGGCGTGTTCGTTCGCGCGTTCATGTCAGCACAATACCAACTTTTTTATTGAAATTTTTTGTCTGAAGCTATTTTGAATAAATAATTCTAAATACAACTTTCAACAACGGATCTCTTGGCTCTCGCATC
>F_419
AAGTCGTAACAAGGTTTCCGTAGGTGAACCTGCGGAAGGATCATTACTGGGTTAGCCTTTGGGCGCAACTCCACCCTTTGTAACCGCGGCCCGGATTCGGCGCCTGGCGGGGAGCACCACCCGTTCGCGGGGGGCCCCGCCTGCCGGAATTAGCCAACCCTGCCTAGAAAATTGAAGTCTGAGAACAAGTTAAATTAAACAAAACTTTCAACAACGGATCTCTTGGTTCTGGCAAC
>F_421
AAGTCGTAACAAGGTCTCCGTAGGTGAACCTGCGGAGGGATCATTACAGAGTTCATGCCCTTCGGGGTAGATCTCCCACCCGTGTATTTATACCTTTGTTGCTTTGGCAGGCCCGCCTCGGCCACCGGCTTCGGCTGGTGAGCGCCTGCCAGAGGACCCAAAACTCTGAATTTAATGTCGTCTGAGTACTATATAATAGTTAAAACTTTCAACAACGGATCTCTTGGTTCTGGCATC
>F_425
AAGTCGTAACAAGGTTTCCGTAGGTGAACCTGCGGAAGGATCATTACAAATTATGGCGAACTTCGCGTTTCGTGAGGTTTTGCGTCCAAATATATATTTAAAACATCCCACTCTTTAAAAAAAAAAATTATCTAATGATAAATAAAAAGATCACTTTCAACAACGGATCTCTTGGTTCTCGCATC
>F_427
AAGTCGTAACAAGGTTTCCGTAGGTGAACCTGCGGAAGGATCATTATCGAAGAGCAACTCTTCAAATACACCCTGTGAACCGTCGTCTTCGGACGCTTACACAAACTCCATGTCAACGAATGTATATGTTATTCATAACAAAGCATAACTTTTAGCAACGGATCTCTTGGCTCTCGCATC
>F_429
AAGTCGTAACAAGGTTTCCGTAGGTGAACCTGCGGAAGGATCATTATCGTAAAACCGAGGTGCGAGGGCTGTCGCTGACCTTTTCGGTCGTGCACGCCCGAGCGCTCTCACACAATCCATCTCACCCCTTGTGCACCACCGCGTGGGTCCCTTTCTGGCTCGTCCGGAGGGGGGCTCGCGTTTTCACACAAACTTGAAGTAGTGTAGAATGTCCTTTTTTTGCGATAACACGCAATCAATACAACTTTCAACAACGGATCTCTTGGCTCTCGCATC
>F_433
AAGTCGTAACAAGGTCTCCGTTGGTGAACCAGCGGAGGGATCATTACTGGAATCGCAAGATCCCACAACCCTCGTGAACCTACCGAAACGTTGCCTCGGCGGGCGCCCGGCCCTGCGCCGGGCGTTCAGCCCGCCGGTGGCCCACTACTCTGTCTCTGCAGCGTGGCATCTCCGAGAATACAAAAACAAGTAAAAACTTTTAACAACGGATCTCTTGGCTCTAGCATC
>F_435
AAGTCGTAACAAGGTTTCCGTAGGTGAACCTGCGGAAGGATCATTACCAAATCTTAGTGAGCCTGGACTCGTCCACGGTCTCGCGAAAACTTGTATTTAAAACCTACTCTTATAATTAAAAATTAAGATATCATGATAAAAATTAGATCACTTTCAACAACGGATCTCTTGGCTCTCGCATC
>F_437
AAGTCGTAACAAGGTTTCCGTAGGTGAACCTGCGGAAGGATCATTAGTGAATTTTAGGGTGCTCTACTTCGCGTAGAGGCCTGACCTCCACTCTCCAACACTGTGCACTATTTGGCTCGACTTTGAAGGCGCGCAAGCGCTGGACATATCGAGCGGCTTCATTTTAAACACTAGTTAAAGAATGTAACCAAAAACAAAACTAAAAAAACTTTCAACAACGGATCTCTTGGCTCTCGCATC
>F_439
AAGTCGTAACAAGGTTTCCGTAGGTGAACCTGCGGAAGGATCATTAAAGTTTGCTTAATTGCATTACACATGTTTTTTTAGAGAACTTGCTTGCAAGAACACTAATAATTTACTTAGTCAACAAATAAAAATATCAAAACTTTCAACAACGGATCTCTTGGTTCTCGCATC
>F_443
AAGTCGTAACAAGGTCTCCGTTGGTGAACCAGCGGAGGGATCATTACCGAGTTTACAACTCCCAAACCCCTGTGAACATACCTATCGTTGCCTCGGCGGTGCCCGCTCCGGCGGCCCGCCAGAGGACCCCAAACTCTTGTTTTATACAGTATCTTCTGAGTAACACGATTAAATAAATCAAAACTTTCAACAACGGATCTCTTGGTTCTGGCATC
>F_445
AAGTCGTAACAAGGTTTCCGTAGGTGAACCTGCGGAAGGATCATTACTGCTTGCTCACGGTTTCGTTCGGGCAACCGAGCGGGGCCGCGCACGCTACCCTTGCTTATGTATACCTATTGTTATTCCCTCGGCGGGGAGACTCGCCGCTGGGATCACTTAAACCCTTTTGTATAAAGCATCAAACCTTCTGAAAACAAAATAATAATTACAACTTTCAACAATGGATCTCTTGGTTCTGGCATC
>F_447
AAGTCGTAACAAGGTTTCCGTAGGTGAACCTGCGGAAGGATCATTACAGAGAACATCGCCCTCACGGGTGACTCTCCAACCCTATGTTATCTTACCTTTGTTGCTTTGGCGGGCCGCCTCGGCCACCGGCTTCGGCTGGTGAGTGCCCGCCAGAGGACCCTAAACTCTTGAATTAATTATTGTCTGAGTAATATTAAATTATTAAAACTTTCAACAACGGATCTCTTGGTTCTGGCATC
>F_451
AAGTCGTAACAAGGTCTCCGTAGGTGAACCTGCGGAGGGATCATTACCGAATGGCCTTTGGGCCATCGACCCTTCAAACCCGTGGAAGACAGAAGATCGTGCTTCGACGCCCCGGCGTCGTGTTAATGCAGTGCCCAGTCCGTCGTCTGAACAGGAAACAAATGATTTAAAACTTTCAACAAAGGATCTCTTGGCTCTCGCATC
>F_453
AAGTCGTAACAAGGTTTCCGTAGGTGAACCTGCGGAAGGATCATTATCGAATGAAACTAGAGTTGGTTGTCGCTGGCCCCTTCACTGGGGCATGTGCACGCCTCCTCTATTCATCCACACACACCTGTGAACTTGTGAGACGGATAGTAGCCCTTTCGGGGGCGAGGTCCGTCTGCTATACATAAACTCCAATATATAAATTTGAATGTAATTTGATGTAACGCATCTTTAAACTAAGTTTCAACAACGGATCTCTTGGCTCTCGCATC
>F_459
AAGTCATAACAAGGTTTCCGTAGGTGAACCTGCGGAAGGATCATTTGAGATGCCGAAAGGCTTTCCAAACACCTGTGCACTCGGCGGACCCGCTCCGTCTCACACAAACACATGTCATGAACGTAATATATCATAACTAAAAACAACTTTCAACAACGGATCTCTTGGCTCTCGCATC
>F_461
AAGTCGTAACAAGGTCTCCGTTGGTGAACCAGCGGAGGGATCATTACTGAGTGCAAACTCTCCAACCATTGTTTATCTATTTATTTAGAACTTCTCCGGCAGGCGGTCCCAGGGCGGGATCGAGCCTAAGTATCTGTACTAAGCACCTGCCGAGAAGACCTATTGCTCTATATTATACTGTCTGAGGAACTAAAAAAAATATCAAAATTTTCAATTGTGGATCTCTTGGTTCTGGCATC
>F_463
AAGTCGTAACAAGGTCTCCGTTGGTGAACCAGCGGAGGGATCATTACGGAAGAGTTGAAAGACTCGCCAACCCTCTGTGAACATACCCGAGACGTTGCTTCGGCGGGCAGCCCCAGGGCGGGGCCGCCGCCTCCCGCGTCAGGGAGGTGCCCGCCGGAAGCCCCAACACTCTTGTCGTACCGTGTCTTCTGAGTTACAAACAAAAATGAATCAAAACTTTCAACAACGGATCTCTTGGCTTTGGCATC
>F_465
AAGTCGTAACAAGGTCTCCGTTGGTGAACCAGCGGAGGGATCATTAGCGAGTTCTAAACTCCCAACCCTCGTGGACACACCTATGTTGCTTCGGTGGGGCGCCCTGAACGGGGCGCGGCTCCCTCGGGGGCACCCGCCGATGGCACGCACACAAACTCTGCCTTCTGAAGAATTCTGAGTAAGCTATAAATAAGTCAAAACTTTCAGCAACGGATCTCTTGGTTCTGGCATC
>F_467
AAGTCGTAACAAGGTTTCCGTAGGTGAACCTGCGGAAGGATCATTAGCAAAGTTGGATATACACGTGAACCGTCGCTTCGGCGCTTATACACACTCTAGTTGTCGTCCTTGCATGTCTAACAAATAAATATAACTTTCAACAACGGATCTCTTGGCTCTCGCATC
>F_471
AAGTCGTAACAAGGTCTCCGTTGGTGAACCAGCGGAGGGATCATTATCGAGTTTTTAACTCCCAAACCCTATGTGAACTTACCATATGTTGCTTCGGCGGCCTATACGCTGACTGTAAAAGGTCAGCTGCCGCCGCCGGAGGTTTCAAACTCTTCTGTTTCTTACAGTATTCTCTGAGTGGCCGAAAGGCAAAAAACAAATGAATCAAAACTTTCAACAACGGATCTCTTGGTTCTGGCATC
>F_481
AAGTCGTAACAAGGTTTCCGTAGGTGAACCTGCGGAAGGATCATTCACAATGAGTGTTCAATGGCACTTTAAATCCATTACCCACCTTGTGTGCACTGTAAGGAGGGGGACAGAACCAAGTTTGGGACTGTCCACTTTCATTATACATACACTAACTTCATTCTTGTCTACATCAATTGAGTATAAAACTCTAATACAACTTTCAACAACGGATCTCTTGGCTCTCGCATC
>F_483
AAGTCGTAACAAGGTTTCCGTAGGTGAACCTGCGGAAGGATCATTACTGGGTCACCGGGCGCTTCGGCGCCCACCCCCACCCTTCGCTTCCCGCCCCACGATCGGCGTCAGGCGGGCCCCCTTCGGGGGGCCCTCCGGCCGAAAACCAAACCCTCGCAACCCTTTGCAGCCTGAAGTCAAAAGAAAATAATTAAAACTTTCAACAACGGATCTCTTGGTTCTGGCAAC
>F_485
AAGTCGTAACAAGGTTTCCGTAGGTGAACCTGCGGAAGGATCATTATCGTACAACGGGGGTACAAGGGCTGTCGCTAACCTTTCAAAAAGGTTGTGCACGCCCGAGTGCCCTCACACATCCATCTCACCCTTGTGCATCACCGCGTGGGGGCCCCTTTTGGTTATTTCTGAGGGGGGCTTTTCACGTTTTTACACAAACACCCTTTTAATGCATGTGTAGAATGTCTTACTTGTTGTGATCACACACAATCAATACAACTTTCAACAACGGATCTCTTGGCTCTCGCATC
>F_487
AAGTCGTAACAAGGTCTCCGTTGGTGAACCAGCGGAGGGATCATTACTGAGTTGTAAAACTCCAACCCTTTGTCATTATTTCTTGTCAAGTTGCTTCGGCGGGCGGCCCCAGGGCGGGCTCGCGTCCGCCTGCCGAAGACCACTTTTTAAACTCTTGTTGTTTAGTGTCCTTCTGAAAACTACAAAAAAATAAGTTAAAACTTTCAACAACGGATCTCTTGGTTCTGGCATC
>F_489
AAGTCGTAACAAGGTCTCCGTAGGTGAACCTGCGGAGGGATCATTACCAGAGATGGTGGGCCCCCGGGCCCCCGTCCCCAACCCTTTGTTGACCAAACCACTTTTGCCTCGGGGGCAGAGCGGCCTCCGCCGCCCCCGGTGGACCATCCAAACCCTGTCTCAGTGCGTCGGAGTCTTTGATGAATAAATGAAAACTTTTAACAACGGATCTCTTGGTTCTGGCATC
>F_491
AAGTCGTAACAAGGTTTCCGTAGGTGAACCTGCGGAAGGATCATTATCGTCGGGCTTCGGCCCTGTCGAGATAGCGTCCTTGCTTATTTTTTGGAGCACCGTTTGTTTCCTCAGCAGGCCTGCCTGCTACCGGGGACGCCTTCAAACTCTTGCAAACCCAGCGAATGTCTGAACAAAACAAACAAAAAATCAAAACTTTCAACAATGGATCTCTTGGTTCTGGCATC
>F_493
AAGTCGTAACAAGGTTTCCGTAGGTGAACCTGCGGAAGGATCATTACCGAGATTGGCTTGCCAAACTCCAACCCTTGTGTATCTACCTGTTTCTTCGGCTTCTGCCGGAGACTACAACTCTTAACTTCAGTCTGAGTACTTATAATAAGTTAAAACTTTCAACAACGGATCTCTTGGTTCCCGCATC
>F_495
AAGTCGTAACAAGGTCTCCGTTGGTGAACCAGCGGAGGGATCATTACAGAGTTATCTAACTCCCAAACCCATGTGAACTTACCATTTGTTGCCTCGGCAGAACCTACCCGGTACCTACCCTGGAGCGGCTACCCTGTAGCTACCCTGGAGCGGGCTACCCTGTAACGTCCTGCCGGTGGACCTTTAAACTCTTGTTATTTTATAGTAATCTGAGCGTCTTATTTTAATAAGTCAAAACTTTCAACAACGGATCTCTTGGTTCTGGCATC
>F_497
AAGTCGTAACAAGGTTTCCGTAGGTGAACCTGCGGAAGGATCATTACAGAGAACATCGCCCTCACGGGTGACTCTCCAACCCTATGTTATCATACCTATGTTGCTTTGGCGAGCCGCTTCGGCCACCGGCTCCCGCTGGTGTGTGCTCGCCAGAGGACCACAAAACTCTGTTTATTAGTGTCGTCTGAGTACTATATAATAGTTAAAACTTTCAACAACGGATCTCTTGGTTCTGGCATC
>F_499
AAGTCGTAACAAGGTTTCCGTAGGTGAACCTGCGGAAGGATCATTACCGAGTGCGGGTCCCGAACTTACTTCGGGGCCCTACCTCCGACCCGTGACTACCGAACCTCTGTTGCTTCGGCGTGTTGGCCTCGTCCCACGAGGCGGCGCCGGAGACCTTCTCCTGAACGCTTATTTATTTTGAAGGGAATTGCAGTCTGAGTCGAAACGATACAAATCGGTTAAAACTTTCAACAACGGATCTCTTGGTTCCGGCATC
>F_501
AAGTCGTAACAAGGTTTCCGTAGGTGAACCTGCGGAAGGATCATTACTGATTTAGCGAACCGAGCGTTAGCAAGGTTTTGCGATCATTTATATTTAAAACCCACTCTTGAACGTATAAAATTTTGTATTATAATGATAAAATAAAGATCACTTTCAACAACGGATCTCTTGGCTCTCGCATC
>F_507
AAGTCGTAACAAGGTTTCCGTAGGTGAACCTGCGGAAGGATCATTACAAATCGATGTGTTGGTTGTAGGGAAAAGTTGGGTCACACCAACAATTCTCTGCATACCATATCATATTTACGCTTGTTTTGTTTGACAGAGTAATTTATCCACAAAAATAGACAACTTTTAACAACGGATCTCTGGGCTCTTGCAAC
>F_513
AAGTCGTAACAAGGTCTCCGTAGGTGAACCTGCGGAGGGATCATTACTGAGTGAGGGCCTTCGGGCTCGACCTCCAACCCTTTGTGAACACAACTTGTTGCTTCGGGGGCGACCCTGCCGTTCGCGGCATTCCCCCCGGAGGTCATCAAAACACTGCATTCTTACGTCGGAGTAAAAAGTTAATTTAATAAAACTTTCAACAACGGATCTCTTGGTTCTGGCATC
>F_515
AAGTCGTAACAAGGTTTCCGTAGGTGAACCTGCGGAAGGATCATTAGCAATCTTTTAGCGAGCCTTGGCTTTGTCCATGGTCTTGCAAAATTCTGTATTTAAAACCCGCTCATAAATTAAAACAATTTTGTTATTATTATAATAATAAAGATCACTTTCAACAACGGATCTCTTGGCTCTCGCATC
>F_517
AAGTCGTAACAAGGTTTCCGTAGGTGAACCTGCGGAAGGATCACTAAAGAGAACTGCCTTCGGGCTAATCTCCCACCCTTTGTTTACATTACCTTTGTTGCTTTGGCAGGCCCGTCTTCGGACCGCTGGCTTCGGCTAGTCCGTGCCTGCCAGAGGACCTAAAACTCATATTATCTATGTCGTCTGAGTACTATATAATAGTTAAAACTTTCAACAACGGATCTCTTGGTTCTGGCATC
>F_521
AAGTCGTAACAAGGTCTCCGTTGGTGAACCAGCGGAGGGATCATTACCGAGTTTACAGCTCCCAAACCCCTTGTGAACCTTACCATTGTTGCTTCGGCGGGACCGCCCCAGGCCTGCCCTGGAACCAGGCACCCGCCGGGGGAATCAAACTCTTACGTTTTTCTTCAGTGGATTTATCTGAGTGGCTTTAAGCAGAAAATGAATCAAAACTTTCAACAACGGATCTCTTGGTTCTGGCATC
>F_523
AAGTCGTAACAAGGTTTCCGTAGGTGAACCTGCGGAAGGATCATTATCGAAATAGAACCTCTAGGGAGGGGGATGGGGAGAGTCCTCGCGTCGCTCCTTCGAACCTTTCCGAGGCTTCAATACCTCCCACACCCGTGTGCACCCGCTGTAGGTCCTTAGGGACCTATGTCTTCTTCGAACTCGCATGTCTACAGAACGTCGTCCGTGGCCTCGGCCATCGTAAACCTAGTACAACTTTCAGCAATGGATCTCTTGGCTCTCGCATC
>F_525
AAGTCGTAACAAGGTTTCCGTAGGTGAACCTGCGGAAGGATCATTATCGTACAACAGAGGCGTGAGGGCTGTCGCTGACCTTCAAGGGTCGTGCACGCCCGAGCGCTCTCACACAATCCATCTCACCCCTTTGTGCATCACCGCGTGGGCCTCCTTTTTGCAAAGGAGCTCACGTTTTCACACAAAACTTGATACAGTGTAGAATGTTATCTTTGCGGTCACACGCAATCAATACAACTTTCAACAACGGATCTCTTGGCTCTCGCATC
>F_533
AAGTCGTAACAAGGTTTCCGTAGGTGAACCTGCGGAAGGATCATTAACAGCTGTTTGGCATCCATCGATGCCAGACTTCCAACCCCTGTGTACCTTCTCCGTTGCTTCGGCGGGCCTTTCGGGCGTCAGCCCGGTTAGAGCCCGCCGGAGGACCACTTCAAACACTGTTTATCGGTGCCGTCTGAGTTGCTATTGCAAACTGTTAAAACTTTCAACAACGGATCTCTTGGTTCTGGCATC
>F_535
AAGTCGTAACAAGGTTTCCGTAGGTGAACCTGCGGAAGGATCATTAGTGATTGCCCTCTGGGCTTAAAACTATATCCATATACACCTGTGAACCGTTTGATTGACTCTTCTGAGTTGATTTTACAAACATTGTGTAATGAACGTCTAGTTATTATAACAAAAATAACTTTCAACAACGGATCTCTTGGCTCTCGCATC
>F_537
AAGTCGTAACAAGGTCTCCGTAGGTGAACCTGCGGAGGGATCATTACAGAGAACATAGCCCTCACGGGTTAATCTCCAACCCTATGTTATTAAACCTTTGTTGCTTTGGCGAGCCGCCTCGGCCACCGGCTCCCGCTGGTGTGTGCTCGCCAGAGGACCACAAAACTCTGTTTATTAGTGTCGTCTGAGTACTATATAATAGTTAAAACTTTCAACAACGGATCTCTTGGTTCTGGCATC
>F_541
AAGTCGTAACAAGGTTTCCGTAGGTGAACCTGCGGAAGGATCATTACTGGGTTTCGGACCTCGTGTCCACTCACCCGCCCTTTGTCATGAGACGCGAAAGCAACTCACATCGTTTCGGCCCTTGGCTCTCGGGCGCCCCCCGCCATTTGTTTGGCGGGGGCACCGCCTGTCGGTCGCGGGTCGGCATTGCAAACCCACGCGGATTACTGAAGTCTGATACAAATTTTTTAAACGAAATTAAAACTTTCAACAACGGATCTCTTGGTTCTGGCAAC
>F_543
AAGTCGTAACAAGGTTTCCGTAGGTGAACCTGCGGAAGGATCATTAGAGAGCCTCCGGGCATGACATATATGAAACCTGTGAACCGCCCTCGGGCACGCCCTCGGGCTTCAAACATGGTGTAACGAACGTCTTGATCAGAAACAAACACAACTTTCAACAATGGATCTCTTGGCTCTCGCATC
>F_545
AAGTCGTAACAAGGTTTCCGTAGGTGAACCTGCGGAAGGATCATTCATAATAAGTGTTTTACTGCACTTTTTAAAAAATAGTATTTACCTTGTGTGCAATGTTGTGTGAGGTTCTCGAATCTCACACCTACACCAACCTATAACCTTGAACCACTTTGTCTGAAAAACTATTATGAATACTTAATTCAAAATACAACTTTCAACAACGGATCTCTTGGCTCTCGCATC
>F_547
AAGTCGTAACAAGGTTTCCGTAGGTGAACCTGCGGAAGGATCATTACAGAGTTCATGCCCTAACGGGTAGATCTCCCACCCTTGTGTATCATTACCTTTGTTGCTTTGGCAGGCCGTCAGGCTTCGGCCCGGCTACCGGCTCCGGCTGGTAAGCGCCTGCCAGAGGACCCCAAACTCTGAATATTAGTGTCGTCTGAGTACTATATAATAGTTAAAACTTTCAACAACGGATCTCTTGGTTCTGGCATC
>F_549
AAGTCGTAACAAGGTTTCCGTAGGTGAACCTGCGGAAGGATCATTACAGAGTTCATGCCCTTACGGGTAGATCTCCCACCCTTGTATAATATAATTATCTGTTGCTTTGGCGGGCCGCGAGCTTAGCTAGCCCGGGTATTCCCCGGTGCGCCCGCCAAAGGACCCTCAAACTCTGAATATTAGTGTCGTCCGAGTACTATAAAATAGTTAAAACTTTCAACAACGGATCTCTTGGTTCTGGCATC
>F_553
AAGTCGTAACAAGGTTTCCGTAGGTGAACCTGCGGAAGGATCATTACTGAATAAACTTGGTGGGTTGTAGCTGGCTCCTTGGAGCATGTGCACGCCTATCATCTTTATACATCCACCTGTGCACAATCTGTAGTCTTGAGTGAAAATGAGAATGGCTGGTCACAGTCAATATCATTCTCTTGAGTCTATGTCTTCATACACTACATAGCCTGTCGCAGAATGTATTTAATGGGCCTCTGTGCCTATAAAAACTTTATACAACTTTCAGCAACGGATCTCTTGGCTCTCGCATC
>F_555
AAGTCGTAACAAGGTTTCCGTAGGTGAACCTGCGGAAGGATCATTATCGAGTTCTGAAGTGGGTCTTTGAGCTGGCTTCTCGCGAAGCACCGTGCTCGGGCCCCGCTCCATCCACTCAACCCCTGTGCACTTTCGATAACGCGGTCTCGTTTGGTGGTGTCCATTCATTTGGGCATCGGAGGCCGCGGCGTCGTCTTATCACAAACTTATCGTAATAGTCTTGTAGAACGTGGATGCTCGCAAGGGCGGAAACACAATACAACTTTCAACAACGGATCTCTTGGCTCTCGCATC
>F_557
AAGTCGTAACAAGGTTTCCGTAGGTGAACCTGCGGAAGGATCATTAATAACGCCCCGTTTTTGTCGCAAGATATAAATGGGTCCAATACCCAAAACCGTGTCTACCTACCTTTGTTGCTTTGGCAGGCCGCCTTCGGGCGTCGGCTCCGGCTGATCAGCGCCTGCCAGAGGCCTAAAACTCTGTGTTTAGTGATGTCTGAGTACTATAAAATATTTAAAACTTTCAACAACGGATCTCTTGGTTCTGGCATC
>F_559
AAGTCGTAACAAGGTCTCCGTTGGTGAACCAGCGGAGGGATCATTAGAGGGTCACAAGGCCTCCTACTGCTCTTAACCAAACCGCGTACTTGCCGGATATCATGTCTCTGCCTCGGCAGCGGCCCCAGGGGGGGCCAGCAGCCCGCCTCTGGCGGGTGCTGCCGGCGGCGCACAAACCATACAACATTGCAAAAATACACTTACAAACCTATTACAACCTGCAACAACGGATCCCTTGGCTCCAGCATC
>F_561
AAGTCGTAACAAGGTTTCCGTAGGTGAACCTGCGGAAGGATCATTACCGAGTACTCCTGCCCTGCAGGAACTCCCACCCTTGGCAACTCGACGTTGCTTCGGCGAGACGTTGGAAACAGCCGTTGGCGGCAAGATGTTGATGCCGCCGGCGCGGGCTCGCCGGAGTTCACATACTCTGAGAATATGTATCGTCAGATAAAACAAGCAATATATAAAAACTTTCAACAACGGATCTCTTGGTTTTGGCTTC
>F_563
AAGTCGTAACAAGGTCTCCGTTGGTGAACCAGCGGAGGGATCATTACAGGACTCGAAAGACTCCCGTAACCCCTGTGAACATACCTATATTCGTTGCCTCGGCGGGTGCTCCGGTTCGTCCGGGGCGCTACGCCCGCCGGTGGCCTCATACTCTGTCTCGCGCGTTGGCATCTCCGAGCATATACAAATAAGTTAAAACTTTCAACAACGGATCTCTTGGTTCTGGCATC
>F_565
AAGTCGTAACAAGGTCTCCGTTGGTGAACCAGCGGAGGGATCATTATCGAGTTGTAAAACTCCCTAAAACCCATGTGAACATACCTGTTGCCTCGGCGGGCCTACCCTATGGCTACCCTGTAGCTACCCGGGAGTGACCGCCGAAGGACTACCAAAACTCTTTTATACCTGTATCTCTGAGTAAAAAAACAAATAAGTTAAAACTTTCAACAACGGATCTCTTGGTTCTGGCATC
>F_567
AAGTCGTAACAAGGTCTCCGTAGGTGAACCTGCGGAGGGATCATTACAGAGTTCGTGCCCTCGCGGGTAGATCTCCCACCCTGTGCTATCGCTACCTTTGTTGCTTTGGCGGGCCGCCCTCGGCTACCGGCCCCCGCTGGTACGCGCCCGCCAGAGGACCCCAAACTCTGAATGTTAGTGTCGTCCGAGTACTATGCAATAGTTAAAACTTTCAACAACGGATCTCTTGGTTCTGGCATC
>F_571
AAGTCGTAACAAGGTTTCCGTAGGTGAACCTGCGGAAGGATCATTCACAATGAGTGTTTAATGGCACTTAAAATCCATTACCCACCTTGTGTGCACTGTAGGGAGGGGGCAGAACGGTGCGCCACACATGTTGTGCGCTGCCTGCCTCTTTCATTATACACATACTATCTTCATTCTCGTCTACTTCTATTGAGTATAAAACTCTAATACAACTTTCAACAACGGATCTCTTGGCTCTCGCATC
>F_573
AAGTCGTAACAAGGTTTCCGTAGGTGAACCTGCGGAAGGATCATTATTGATTGGTCGAAAGACCTTATCAGATTCTACCACCTCTGTGAACTGTTGACCTCCGGGTCTAATTCAAACATCAGTGTAATGAACGTAAAATATATAACAAAAACAAAACTTTCAACAACGGATCTCTTGGCTCTCGCATC
>F_577
AAGTCGTAACAAGGTTTCCGTAGGTGAACCTGCGGAAGGATCATTACAGAGTTCATGCCCTCACGGGTAGATCTCCCACCCTTGATATATTTACACTTGTTGCTTTGGCAGGCCGCGGCCTCCGCTACCGGCTCCGGCTGGTGAGTGCCTGCCAGAGGACCCAACTCTTGTTTTTAGTGATGTCTGAGTACTATATAATAGTTAAAACTTTCAACAACGGATCTCTTGGTTCTGGCATC
>F_579
AAGTCGTAACAAGGTTTCCGTAGGTGAACCTGCGGAAGGATCATTACTGGGCAACCGAGCGCTTCGGCGCTCAACCCCCACCCTTTTGCGTCATGTAAACCATTCGGCCGAAGCGGTACCCCCGTTGAATCGGGGGGTCGCCGGCCGGACACCAAACCCTGAAGCAACTTTGCAGCCTGAGGTACAAAGCAAACAGTTAAAACTTTCAACAACGGATCTCTTGGTTCTGGCAAC
>F_583
AAGTCGTAACAAGGTTTCCGTAGGTGAACCTGCGGAAGGATCATTCATAATAAGTGTTTTATGGCACTTTTTAAATCCATATCCACCTTGTGTGCAATGTCAGTCGTTCTCTTTTTTGAGAATGACCAAACATCAACTTATTCTTTAACTCTTTGTCTGAAAAATATTATGAATAAAATAATTCAAAATACAACTTTCAACAACGGATCTCTTGGCTCTCGCATC
>F_585
AAGTCGTAACAAGGTTTCCGTAGGTGAACCTGCGGAAGGATCATTACAGAAAGCGGTTCTTTTCGAGCCAATTTCCAACCCTTGTATTCTCTGACTATGCTTCGGCACTTTGGTGCCGGCGCCTTCAAACTCTTTAAAATTGTTGTCTTATTCAAAAGCGAATTTATTAAAACTTTTAACAACGGATCTCTTGGTTCCCGCATC
>F_587
AAGTCGTAACAAGGTTTCCGTAGGTGAACCTGCGGAAGGATCATTAGAGATGTGCGCAAGCACTTTTCCCTTCATACACCTGTGCACCGTGGTCTTCGGACCTTTACAAACATATTGTAGTCAAGAACGTCTTTTATGATAACAAAATAAAACTTTCAACAACGGATCTCTTGGCTCTCGCATC
>F_591
AAGTCGTAACAAGGTCTCCGTTGGTGAACCAGCGGAGGGATCATTATCGAGTTTACAAACTCCCAAACCCTATGTGAACATACCTATCGTTGCTTCGGCGGGTACGCCCCCGCGCCCCGGCGCCGGGACCCGGCGCCCGCCGGAGACCCCAAACTCTTGTGTTTATGCAGTATTCTCTGAGTGAAAACGCAAAATAAATCAAAACTTTCAACAACGGATCTCTTGGCTCTGGCATC
>F_597
AAGTCGTAACAAGGTCTCCGTTGGTGAACCAGCGGAGGGATCATTACAGAGTGTAAAAACTCCCATTAAACCCAATGTTTATCTATTTTTTAACGGTTTCCTTTGGTAGGCAATCCCAGGGCGGGATTGATTTGCTGTTTTACAGCGCCTACCAAAGATACCTAAAACTCTTGAATTTTTAAAACTCTGAGCAAAAAAACAAATAATTAAAACTTTCAACAACGGATCTCTTGGTTCTGGCATC
>F_599
AAGTCGTAACAAGGTTTCCGTAGGTGAACCTGCGGAAGGATCATTATTGAATACGATTGGTACTGATGCTGGCTCTTCACTGAGCATGTGCTCGTGCCGTCTATTTATCTTCTCTTGTGCACATCTTGTAGTCTTTGAAAAAGTGAACCTCTCGCAGCAATGCGGTCTGGGGGAATGGGCCTTTGTGCTCTTCGCCTGCTTGCTTTCTTCAAGACTATGTTTTCATATACACTATAAAGTTACAGAATGTCTTTTAACGATTGTGCTTGTCGCAGTCATTAAACCTATACAACTTTCAGCAACGGATCTCTTGGCTCTCCCATC
>F_601
AAGTCGTAACAAGGTTTCTGTAGGTGAACCTGCAGAAGGATCATTAGTGAAGATTTGGGCAGGCCATACGGACGCCAAAAAGTGTCCCTGGCCGCCTACACCCACTATACATCCACAAACCCGTGTGCACTGTCTTGGAGAAAGGCTTCAGAGAAGTTTTTTGTGGCCTCTCTTGGGGTCTTTCTTCGCTACAAACTCGAATGGTTAGTATGAACGTGGAACTTGGTTGGACCGTCACTGGCCAACAAACTATACACAACTTTCGACAACGGATCTCTTGGTTCTCCCATC
>F_603
AAGTCGTAACAAGGTCTCCGTTGGTGAACCAGCGGAGGGATCATTACAGGACTCGAAAGGCTCCCGTAATCACTGTGAACTTACCTAAAGTCGTTGCCTCGGCGGGTGCTCTAGACCTGTGTCTAGGGCATTCAGCCCGCCGGTGGCCCCTAACTCTGTCTCGCGCGTTGGCATCTCCGAGTTATTTTAAACGAGTTAAAACTTTCAACAACGGATCTCTTGGTTCTGGCATC
>F_607
AAGTCGTAACAAGGTTTCCGTAGGTGAACCTGCGGAAGGATCATTACTGGGACACAGGTTGAGCGCTTCGGCGCCCGCCCCCACCCTTTGCTTAGCCCCCGAAATATTACAAACCCGTCGGCTTCGGGCGCGCCCGCTTGACAGCGTGGTGCGCCGGCCGGACATCAAACCCTGAACAACATTGCAGCCTGAAGTGAAACGCAAATAATTAAAACTTTCAACAACGGATCTCTTGGTTCTGGCAAC
>F_609
AAGTCGTAACAAGGTTTCCGTAGGTGAACCTGCGGAAGGATCATTAATGTAACCGGACCTTACGGGTGCCGTAAAACGCATTCGTTTGGAAAGGGAGATATCATACACCCTGTGTTTATTTACCTTTGTTGCTTTGGCGGGCCGTCCTTTTAGGCATCGGCCCCGGCTGATCGCGCCCGCCAGAGGACCCAAACTCTTTTATCAGTGATGTCTGAGTACTATATAATAGTTAAAACTTTCAACAACGGATCTCTTGGTTCTGGCATC
>F_617
AAGTCGTAACAAGGTTTCCGTAGGTGAACCTGCGGAAGGATCATTACAGAGTTCATGCCCTAACGGGTAGATCTCCCACCCTTGAGTATTATACTTTTGTTGCTTTGGCGGGCCGCCTAGGCTACCGGCTTCGGCTGGTGAGTGCCCGCCAGAGGACCCAAAAACTCTGAATTATAGTGTTGTCTGAGTACTATATAATAGTTAAAACTTTCAACAACGGATCTCTTGGTTCTGGCATC
>F_623
AAGTCGTAACAAGGTTTCCGTAGGTGAACCTGCGGAAGGATCATTCATGAATTTGGACCTCTGTGTCCTAAATCTCATCCTTCAATACCTCTGTGAACCGTTGGCCCTCGGGCCTATTACAAACATCAGTGTAATGAACGTCATACATTTATAACAATAATAAAACTTTCAACAACGGATCTCTTGGCTCTCGCATC
>F_625
AAGTCGTAACAAGGTTTCCGTAGGTGAACCTGCGGAAGGATCATTAACGATTTGAAGGATTGTCAAGTGCTGGTCTTTCGGGACATGTGCACGGGCATTTCCTACTCATCCATTTTACCCCCTGTGAACTTTTAGTAGGGCTTTGCGAAAGTGAAGCTCTATGTTTTTTTACACACCCCAATGTATGTCATTAGAATGTTAATGTATCAAGTATGCTCGCGAGAGCAGAAAGAAACAAAATACAACTTTCAACAACGGATCTCTTGGCTCTCCCATC
>F_631
AAGTCGTAACAAGGTTTCCGTAGGTGAACCTGCGGAAGGATCATTATCGATTCTAAAGGATGTGCTGGCTTAACTGCATGTGCACTCCGAAATCTTTAACCCCTGTGCACTTGATGTAGGCGTTAGGGAGCAATCCCTTTCTGTCTATGCTTTTATATACCCCTATTAAAATATTATGAATGTCATTGTAGACTTGCTTAACACACAAGTCGAATTTAAAACAACTTTCAACAATGGATCTCTTGGTTCTCGCATC
>F_633
AAGTCGTAACAAGGTCTCCGTTGGTGAACCAGCGGAGGGATCATTACCGAGTAACAACTCTCAACCCTTCTGTGAACATACCAGTATACGTTGCTTCGGCGAGCAGCCCCAGGGCGGGGCTGTGGCCTTCACAGGCGCTCGCCGGAGGTATTAAACTCTGATTTTATTATGTTTCTTCTGAGTGATCTAAGCAAATAATCAAAACTTTCAACAACGGATCTCTTGGTTCTGGCATC
>F_635
AAGTCGTAACAAGGTTTCCGTAGGTGAACCTGCGGAAGGATCATTAGTAAACGGCCGCGAGGTCTTTATTAACATAAAACAAACGTGCACGCCTCCGGGCTCAAACTATACGGTAATGAATGTCATACATAATGAAAATACAACTTTCAACAACGGATCTCTTGGCTCTCGCATC
>F_637
AAGTCGTAACAAGGTTTCCGTAGGTGAACCTGCGGAAGGATCATTAAAGATGCGCGCAAGCGTTTTTTGATACACACCTGTGCACCGTGGTCTTCGGACCTACAAACATAGAGTTATGAACGTATAATAGTAATCAATAAAACTTTCAACAACGGATCTCTTGGCTCTCGCATC
>F_639
AAGTCGTAACAAGGTTTCCGTAGGTGAACCTGCGGAAGGATCATTACAGAGTTCTTGCCCCCCGGGGTAGACCTCCCACCCTTGAATACATACTATTGTTGCTTTGGCGGGCTGCCGTAAGGCATCGGCTTTGGCTGACCTGCCCGCCAAAGGACCCAACTCTGAATTAAGTGATGTCTGAGTACTATTTTAATAGTTAAAACTTTCAACAACGGATCTCTTGGTTCTGGCATC
>F_641
AAGTCGTAACAAGGTCTCCGTTGGTGAACCAGCGGAGGGATCATTACTGAGTCGTAAAAAACTCCCAACCCATGTGAATTTACCTTTGTTGCCTCGGCAGGACCTACCCGGTATCTACCCTGTAGCTACCCTGTAGCCTGCCGATGGACCATTCAACTCTTGTTATTTTATATATATCTGAGCGTCTTATTAAATAAGTCAAAACTTTTAACAACGGATCTCTTGGTTCTGGCATC
>F_643
AAGTCGTAACAAGGTTTCCGTAGGTGAACCTGCGGAAGGATCATTATCGAACAAAGATTGTCGCTGGCGAAAGCATGTGCACATCTAACCTTCATAATTTACACACCTGTGCACCTTTTGTAGGTCCTCGAAAGAGGATCTATGTATTTTCATCATCACAACCTAACGTATGGTCTAGAATGGTACACCGTTGACCACTGGGCGACGGAAATAAATAAATAATACAACTTTCAGCAACGGATCTCTTGGCTCTCGCATC
>F_647
AAGTCGTAACAAGGTTTCCGTAGGTGAACCTGCGGAAGGATCATTACAAATCAGCGAGGATCGCTGGGGGTGGGTGGAGTCTGGGAGGGGAGACCCTTTTAGATCAACCCCTCTCTCAACATGCCTCACATTTGCGCTTGTTGTGTTTGACAGAGTAGTGTTGTACCATGAATAATGACAACTTTTAACAATGGATCTCTTGGCTCTTGCAAC
>F_655
AAGTCGTAACAAGGTTTCCGTAGGTGAACCTGCGGAAGGATCATTAATGAAATAAAAGGACGCTCTCTTTAGAGGTCCGACTAATTCATTTTCCCACACTGTGCACACTACTACCTTTTACACCATTTTTAACACTTAAAGTCTAAGAATGTAAACAGTCTCTTAATTGAGCATAAAATTTAAACAAAACTTTCAGCAACGGATCTCTTGGCTCTCCCATC
>F_659
AAGTCGTAACAAGGTTTCCGTTGGTGAACCAGCGGAAGGATCATTACAGAGTTCATGCCCTCACGGGTAGATCTCCCACCCTTGAATAACATACAATGTTGCTTTGGCGAGCGCTTCGGCGGCCGCCAGAGGACCCTAAACTCTGAATATTAGTGTCGTCTGAGTACTATATAATAGTTAAAACTTTCAACAACGGATCTCTTGGTTCTGGCATC
>F_661
AAGTCGTAACAAGGTTTCCGTAGGTGAACCTGCGGAAGGATCATTATTGAATAACCTGGTGTTGATGCTGGCTCTCTCGGGGGCATGTGCTCGCATCGTCTTATTTATTATCTCTTGTGCACCTTTTGTAGGCTCTGAAGCGAGCACCTTTCGCAGCACTTCTAAAGTGCTCGCGGTCTGAGGGGTTTGACGATGCTGCAAAGCTGTCTCTCCTTACCCGCTTGCTTCAGAGTCTATGTTTTATATACTCTGTTAAAGTCTTTGAATGTCTTCTTATTGACGAAAGTCAGTAAAATCTATACAACTTTCAGCAACGGATCTCTTGGCTCTCCCATC
>F_665
AAGTCGTAACAAGGTTTCCGTAGGTGAACCTGCGGAAGGATCATTACAGAGTTCATGCCCTTCGGGGTAGACCTCCCACCCTTTGTATACCTACCGATGTTGCTTTGGCGGGCCGTCGCAAGACCGGCGGCTTCGGCTGCCGTGTGCCCGCCAGAGGACCCCAAACTCTGAATTATAGTGTCGTCTGAGTACTATATAATAGTTAAAACTTTCAACAACGGATCTCTTGGTTCTGGCATC
>F_667
AAGTCGTAACAAGGTTTCCGTAGGTGAACCTGCGGAAGGATCATTACCGAATTGTTGACACGAGTTGTTGCTGGTCCTCGAATGGGGACACGTGCACGCTCTGTTTACACATCCACTCACACCTGTGCACCCTCCATAGTTCTGCAAGCCTGGGGGTTCTGTTCCCCTGCTGTGGTTCTATGTATTTACACACACACACTGTAGTAAAGTCTCATGGAATGCATACCGCGTTTAACGCAATATAATACAACTTTCAGCAACGGATCTCTTGGCTCTCGCATC
>F_669
AAGTCGTAACAAGGTTTCCGTAGGTGAACCTGCGGAAGGATCATTAATGAAACTTCAAAGTCGGCTCTGTTCTGTGCTGGTGTGGAGACACACATGTGCACGTCCGGGTCGCAAATCCACACACCTGTGCATCTATGACTCGAGGTCGGTAAAACGATCAAGAGTACTTTTACACACTCTGAATGTAATGGAATGTCTATGTGCAATAATGTACAAATAAACAACTTTCAACAACGGATCTCTTGGCTCTCGCATC
>F_671
AAGTCGTAACAAGGTTTCCGTAGGTGAACCTGCGGAAGGATCATTGACGGTTCTATTCGAAGGGAGGAGGTCCTCCCTGACCCACACACCTTTGTGCACTTTGGGGGACTCGAGAGAGAGTCCTCCCGTTACGAACGCCCTCGTCCTCTCGCGCGTATTTTGAAAACCCCTTATAGGGGGGGAAAGTCTTTGAAACACAACTTTCAACAACGGATCTCTTGGCTTTCGCATC
>F_673
AAGTCGTAACAAGGTTTCCGTAGGTGAACCTGCGGAAGGATCATTAACGTATCTCTGGCGGCGGACGGCGATCCCTGCTCCGGCCCGAAAACGGCCGTGCCAGCGGGATCCCGGCCCCGTCCAACCTTTGCAAACCCCAACGTGCACATTCACGGTGGAGGCCCTGTGGGCGAGAGCTCCGGGTCCGAAGCCGCATCACTAAACTCCAAGTATTTAAACGAATGCTCTGCGACCGTGCGTCGCCTAACAATCGAACAACTTTCAACAACGGATCTCTTGGCTCTCGCATC
>F_675
AAGTCGTAACAAGGTCTCCGTTGGTGAACCAGCGGAGGGATCATTACAGAGTTGCAAAACTCCCAACCATTGTGAACCTACCTCACCGTTGCTTCGGCGAGTGGCCTGCTAATTCCAGGCCGCGCAGGCTCCTCTCCAGGGGCCAGCAACTCGTCAGAGGACCTAAACTCTTCGTCATCAGTGGCCTCTCTGAGTAACTTATACAATAAGTCAAAACTTTCAACAACGGATCTCTTGGTTCTGGCATC
>F_679
AAGTCGTAACAAGGTTTCCGTAGGTGAACCTGCGGAAGGATCATTACCGAGTACCGGGGCCTCTGGTCCCTACTCTCACCCTATGTTGACCTTTTAAACGTTGCTTTGGCGGGCCGGCCTCGCTGCCGCCGGCTCCATTGCTGGAGAGCGCCCGCCAGAGGCCCTTTGAAATCCGGTTCGAACCGTGCCGTCTGAGTTTGAGATGAATGAATGAAAACTTTCAACAACGGATCTCTTGGTTCTGGCATC
>F_683
AAGTCGTAACAAGGTTTCCGTAGGTGAACCTGCGGAAGGATCATTACAAATCTTTTGCGAGTCTGCGTGCTTTACCGCCGTAGCACTCACAACATTAGCACAAGGTCGCAAGGCCTTGATGTTTACGCTTGTTTGTTTGACAGATTTAGTTGAGAAATAAAAAAGACAACTTTTAACAATGGATCTCTTGGCTCTTGCAAC
>F_685
AAGTCGTAACAAGGTTTCCGTAGGTGAACCTGCGGAAGGATCATTATTGAATACGATTGGTACTGATGCTGGCTCTTCACTGAGCATGTGCTCGTCCATCTTATTTATCTTCTCTTGTGCACATTTTGTAGTCTTGAAGACCTCTGCGCAAATACATTTGCTGCAGGTTGGGAGATGCTAACCCTTCTCTCGTTGCCTTTGTGCAAGCTTTGGGGAATGTTAACCCTTTCCTCGCGTCTTCAAGACTATGTTTTCATATACACTATAAAGTTACAGAATGTCTTTTAACGACTGCTTGCAGTCATTAAACCTATACAACTTTCAGCAACGGATCTCTTGGCTCTCCTATC
>F_687
AAGTCGTAACAAGGTTTCCGTAGGTGAACCTGCGGAAGGATCATTACAAATCTTTGGGGCTAGTCGCTGCGCAAGCAGTGTGCTGGTCTCACATTAGCACAAGGTCGCAAGGCCTTGATGTTTACGCTTGTTTGTTTGACAGAGTTAGTTGAGAATAATAAAAGACAACTTTTAACAATGGATCTCTTGGCTTTTGCAAC
>F_691
AAGTCGTAACAAGGTCTCCGTAGGTGAACCTGCGGAGGGATCATTAATGAATGGCCCAAAGCCTTCGACTCTTCAAAACTGTGGAAGCACAGCGTGCTTCGGTACTTCGGTGCCGCCTTTATGCTGTAGAGTCTGTGTCTGAATCCAAAACATAATCTAAAACTTTCAACAAAGGATCTCTTGGCTCTCGCATC
>F_695
AAGTCGTAACAAGGTTTCCGTAGGTGAACCTGCGGAAGGATCATTATTGAAGTTGATTCGGGTTGTAGCTGGCTAAGGAAACTTAGTATGTGCTCGCCTGTTCACTCCTTTCTTCTCTCCTGTGCATCTTTCGCTAGACTATGAATATCTATCTCAAGTTTCGACTTGTGTATTGGGGATTGCATCTAATACATGCTTTCCCCTACCTTTCATAGTCTATGCTTTTCTACACCCAATGTATGTTTATGAATGTCTTTTTGTGGGTTCTTGTAACCGATAAAATCTTATACAACTTTTAACAACGGATCTCTTGGCTCTCCCATC
>F_699
AAGTCGTAACAAGGTTTCCGTAGGTGAACCTGCGGAAGGATCATTAAAGAATTGCCCTGTTTTTTCGAAAATGGGATCTATTCCAAACCGTGTATACATACCTTTGTTGCTTTGGCGGGCCGCCGTCTCGGCGTTGGCTCCGGCTGACTGTGCCCGCCAGAGGACCACAACTCTTCTGTTTAGTGATGTCTGAGTACTATATAATAGTTAAAACTTTCAACAACGGATCTCTTGGTTCTGGCATC
>F_701
AAGTCGTAACAAGGTTTCCGTAGGTGAACCTGCGGAAGGATCATTACCGAGTTAGGGTCTTATAGGCCCGACCTCCAACCCTTTGTTTACTACACCATGTTGCTTTGGTGGGCCCGCCTTTTGGGGCCGCCGGGGGCTTATAAGCCCTTGGTCAGTGTCTGCCAGTAGCCTTATTAAATTCTTTTATAATTATGTTGTCTGAGTATAAATATAAATCGTTAAAACTTTCAACAACGGATCTCTTGGTTCTGGCATC
>F_703
AAGTCGTAACAAGGTTTCCGTTGGTGAACCAGCGGAAGGATCATTACTGAGATCATGCCCTCACGGGTAGACCTCCCACCCTGTTTAAATACCATTGTTGCTTTGGCAGGCCCGCCCTTGGGCACTCGGCTTCGGCTGAGCAGCGCCTGCCAGAGGACCCCAACCCTATTGTTTACGTGTCGTCTGAGTACTATATAATAAGTTAAAACTTTCAACAACGGATCTCTTGGTTCTGGCATC
>F_705
AAGTCGTAACAAGGTTTCCGTAGGTGAACCTGCGGAAGGATCATTAAAAAATTACATTACACCTTGATTTTGATATCACAACAACAAAACATTCAGTCAACAAAACATAACTAAAAAAACTTTCAACAACGGATCTCTTGGTTCTCGCATC
>F_707
AAGTCGTAACAAGGTCTCCGTTGGTGAACCAGCGGAGGGATCATTACAGAGTTTCTAACTCACAACCCATCGTGAACATACCTTTGTTGCTTCGGCGCGCTTCACGGCCGCCGAAGACCCTAAACTCTTGTTTTTACATGTGTTACTCTGAGTAATTCTTGAAATAAATCAAAACCTTCAACAACGGATCTCTTGGCTCTGGCATC
>F_709
AAGTCGTAACAAGGTTTCCGTAGGTGAACCTGCGGAAGGATCATTAGTGAATTAGAGCGTCTCTTCGGAGAGCTCAACCTTCATTTTCCAACTCTGTGCACTATTGGCGGTTCTGAAGTAAGCAATTACAACAGACCGCGGCTCATTTAAACATTAGTTATTGTATGTAAATAAAAATAAAATAAGAAAAACTTTCAACAACGGATCTCTTGGCTCTCGCATC
>F_711
AAGTCATAACAAGGTTTCCGTAGGTGAACCTGCGGAAGGATCATTATTGAATTCGGCCTTTTGGCCTTATACACATAATACACTGTGAACCGTGGCTTCGGCCCAAACTTGAAGTCTAGAATGTAACATATCATAACAAAATACAACTTTTAACAACGGATCTCTTGGCTCTCGCATC
>F_713
AAGTCGTAACAAGGTCTCCGTAGGTGAACCTGCGGAGGGATCATTAGTGAATGGCCCACATGGGCCTTCAACCCATCAAACCTGTGGACCTTGAAAACTGTGCTTCGGCACCGAGGATTCGGTGCCGCTTTTATGCTGAAAGCTTGGGTTTTGTCTGATTGATATAAAAGATTGAAAACTTTCAACAAAGGATCTCTTGGCTCTCGCATC
>F_717
AAGTCGTAACAAGGTTTCCGTAGGTGAACCTGCGGAAGGATCATTATCATACAATAGAGGTGCTGGGGTTGTCGCTGACCTTTGAAAGGGTTGTGCACGCCCGAGTGCCCTCACACATCCATCTCACCCCTTTGTGCATCACCGCGTGGGCCTCCTTTTTGCAAAGGAGCTTCACGTTTTCACACAAAACTTGATACAGTGTAGAATGTTATCTTTGCGGTCACACGCAATCAATACAACTTTCAACAACGGATCTCTTGGCTCTCGCATC
>F_721
AAGTCGTAACAAGGTTTCCGTAGGTGAACCTGCGGAAGGATCATTACAAATCTTTTGCGAGTGCTGCGCTTGCGTAGTATCTCACAACATTAGCACAAGGTCGCAAGGCCTTGATGTTTACGCTTGTTTGTTTGACAGAGTTAGTTGAGACAATAAAAAGACAACTTTTAACAATGGATCTCTTGGCTCTTGCAAC
>F_729
AAGTCGTAACAAGGTTTCCGTAGGTGAACCTGCGGAAGGATCACTAGTGAATAAACCGGGGAGCGTCTTAACTGACCTCCCCATCCCTTCACAATCCACATACACCTGTGCACTGTTTTGGCTTTTGAGCAATCGAAAGCCAATCATTTTATACAAACTCTTAGTTTAATGAATGTAACCGTTTTATATAAACAAAATAAAACTTTCAACAACGGATCTCTTGGTTCTCGCATC
>F_733
AAGTCGTAACAAGGTCTCCGTTGGTGAACCAGCGGAGGGATCATTATAGGATGTAACACTCCTTAACCACTGTGAACTTACCGAAACGTTGCCTCGGTGGGCTCTCGAGCCTGCCGACGGCCCTATACACTGCCTTCTGTTGTCTCTCTGAGCCTAAAGAAAACAAGTCAAAACTTTCAACAACGGATCTCTTGGTTCCAGCATC
>F_735
AAGTCGTAACAAGGTTTCCGTAGGTGAACCTGCGGAAGGATCATTACAAATCTTTGGAGGCTGGCTGCTGTGCAAACAGTGTGCTGGTTTCACATTAGCACAAGGTCGCAAGGCCTTGATGTTTACGCTTGTTTGTTTGACAAATTTAGATGAGAATATAAATAAAGACAACTTTTAACAATGGATCTCTTGGCTCTTGCAAC
>F_739
AAGTCGTAACAAGGTAACCGTAGGTGAACCTGCGGTTGGATCATTACTAAATGATAGCTATTGGCTGGTTGATCTCCCTTCGGGGAGAACCTGGCCGGTAGTTTAACAACCTTTGTGAACCATAATGTATTTTTGCGCCGTTGCCGAACCGCTTGGTAAGGTATTCGACGCAGCCTCAAGAATCAACCTTTTAAACTTGACTTATCATTTTATGAAAATAAAATTAAACAACTTTAGACAACGGATCTCTTGGCTCTCCCAAC
>F_741
AAGTCGTAACAAGGTCTCCGTTGGTGAACCAGCGGAGGGATCATTACAGAGTCAACCCGACTCCCAAACCATCCGCGAACGTACCGTTACCTTTTCGCCCCGGCGGCGGTCGCCCCAGGGGGGGCGCCAGCCGAAAAAGGCACCCGCCGGGGCCACGGCCCCCGATAGCCTCGACGCAAGTAGTCATCTGAGTGTCTGGAGAGAAAAAGTGTCACAACTTTCAACAATGGATCTCTTGGTTCCGGCATC
>F_743
AAGTCGTAACAAGGTTTCCGTAGGTGAACCTGCGGAAGGATCATTACAGAGTACCGGTGCCCTCTGGGCGCCTACTCCAACCCTTTGTCTACCATACCTGTTGCTTTGGCGGGCCGGGTGCTCACGCACCGCCGGCTCCGGCTGGAGAGCGCCCGCCAGAGGATACATAAACACTGCTCACGGTGTCATCTGAGTAAATTTAAATGAATCAAAACTTTCAACAACGGATCTCTTGGTTCTGGCATC
>F_745
AAGTCGTAACAAGGTTTCCGTAGGTGAACCTGCGGAAGGATCATTAGTGAATTTTAGGGTGCTCTCTTTTAACAAGAGAGGCCTGACCTCCACTCTCCAACACTGTGCACTATTTGGCAAATCAAATGAAGTACCTCGGAAGGGGGCGGATTATGATTTGCGGCTTCATCTTTAACACTAGTAAAAGAATGTAACAAAAACCATAACAAAAAAAAACTTTCAACAACGGATCTCTTGGCTCTCGCATC
>F_747
AAGTCGTAACAAGGTTTCCGTAGGTGAACCTGCGGAAGGATCATTAGTGAATTAGAGCGTCTCTTCGGAGAGCTCAACCTTCATTTTCCAACTCTGTGCACTATTGGCGGATTAGTAAGCGATTATTAGTCCGCGGCTCATTTTAAACATTAGTTATTGTATGTAAATAAAATATAAAATAAGAAAAACTTTCAACAACGGATCTCTTGGCTCTCGCATC
>F_749
AAGTCGTAACAAGGTTTCCGTAGGTGAACCTGCGGAAGGATCATTAAAGAGAACTTGCCCTTCGGGGTAGATCTCCCACCCTTTGTTTACATACCATTGTTGCTTTGGCAGGCCCGTCGCAAGACAACCGGCTTCGGCTGGTCAGTGCCTGCCAGAGGACCTAAAACTCTTGTTTAATCATATTGTCTGAGTACTATATAATAGTTAAAACTTTCAACAACGGATCTCTTGGTTCTGGCATC
>F_753
AAGTCGTAACAAGGTATCCGTAGGTGAACCTGCGGATGGATCATTAAGAGGTTATCAATCTTTGATATACCACTGTGGTGTAATGTGTGTCGAATTGGCGGCATCGTGTGCGTGTGCCTTGTGCATGCGCATGCGCGCCGCCAGCAACAAACCCTATTTTAAACTACTAGTTGTCTGATTACTCTCTGTAAAGAAACAATCTTATACAACTGCTAGCAACGGATCACTCGGCTCTCGCGTC
>F_755
AAGTCGTAACAAGGTCTCCGTTGGTGAACCAGCGGAGGGATCATTACAGAGTTACCAAACTCCAAAACCCATGTGAACTTACCAGTTTGTTGCCTCGGCAGGCCTCCGTCTCTCGCCTCCGGGCGGTGCGGATACCACAGGTCTGCCGGTGGTCCCATTAAACTCTGAATTACAATGTAAATCTGAGCGTTTATAACAAATAAATCAAAACTTTCAACAACGGATCTCTTGGTTCTGGCATC
>F_757
AAGTCGTAACAAGGTCTCCGTAGGTGAACCTGCGGAGGGATCATTAATGAATGGCCATCCATGGCCTTCAACCCTTTAAAACTGTGGAGGCAGAGTGTGCTTCGGTGCTCCGGCGCCGTCTTTATGCTGCAAAGTCTATGTCTGAACCTAAAAATATAGTCAAAAACTTTCAACAAAGGATCTCTTGGCTCTCGCATC
>F_763
AAGTCGTAACAAGGTTTCCGTAGGTGAACCTGCGGAAGGATCATTACTGAAGAAATGCGTTAGTTAGTTGAGCTGACTCCCCTTAGGAGTATGTGCTCGCTATATCGCTTTTTCTAACTCTCTCCACTGTGCACCCTATTGTAGGCTATGATAAGGTTTAGAAGGCTTTTATGCATTCATTCATTTTGTTTGCTTGCTTGCTTTCAACTTTGTAGCCTATGTCTTACACAAACTCTTTGATAGTCTTATGAATGTGTGTATCCAAATTGGTCTTTGATCAATACAAGTCATATATACAACTTTCAGCAACGGATCTCTTGGCTCTCGCATC
>F_765
AAGTCGTAACAAGGTTTCCGTAGGTGAACCTGCGGAAGGATCACTAAAGAGAACTTGCCCTTCGGGGTAGATCTCCCACCCTTTGTTTATCATACTTTGTTGCTTTGGCGGGCCTGCCTCACGGCTGCTGGCGCAAGCTGGCTCGTGCCCGCCAGAGACCCCTAAACTCTGAATATTGTCGTCTGAGTAATATATAATAAGTTAAAACTTTCAACAACGGATCTCTTGGTTCTGGCATC
>F_767
AAGTCGTAACAAGGTCTCCGTTGGTGAACCAGCGGAGGGATCATTACTGAGTCGTAAAAAACTCCCAACCCATGTGAATTTACCTTTGTTGCCTCGGCAGGACCTACCCGGTATCTACCCTGTAGCCTGCCGATGGACCATTCAACTCTTGTTATTTTATATATATCTGAGCGTCTTATTAAATAAGTCAAAACTTTTAACAACGGATCTCTTGGTTCTGGCATC
>F_773
AAGTCGTAACAAGGTCTCCGTAGGTGAACCTGCGGAGGGATCATTACTGAGTGAGGGAGCAATCCCGACCTCCAACCCTTTGTGAACACAACTTGTTGCTTCGGGGGCGACCCTGCCGTTTCGACGGCGAGCGCCCCCGGAGGCCTTCAAACACTGCATCTTTGCGTCGGAGTTTAAGTAAATTTAAACAAAACTTTCAACAACGGATCTCTTGGTTCTGGCATC
>F_777
AAGTCGTAACAAGGTCTCCGTTGGTGAACCAGCGGAGGGATCATTACCAGAGTGCCCTAGGCTCTCCAACCCATTGTGAACTTACCAAACGTTCCCTCGGCGGGCTCAGCGCGCGGTGGCCTCCGGGCCTCCGGGCGTCCGCCGGGGAAAACCAAACCCTGATTTAATCGTATTTCTCTGAGGGGCGAAAGCCCGAAAACAAAATGAATCAAAACTTTCAACAACGGATCTCTTGGCTCTGGCATC
>F_779
AAGTCGTAACAAGGTCTCCGTTGGTGAACCAGCGGAGGGATCATTACCGAGTTTACAACTCCCAAACCCCTGTGAACATACCTTAATGTTGCCTCGGCGGATCAGCCCGCGCCCCGTAAAACGGGACGGCCCGCCAGAGGACCCAAACTCTAATGTTTCTTATTGTAACTTCTGAGTAAAACAAACAAATAAATCAAAACTTTCAACAACGGATCTCTTGGTTCTGGCATC
>F_783
AAGTCGTAACAAGGTTTCCGTAGGTGAACCTGCGGAAGGATCATTAAAAAGTGGTGGTGTCAATCACCCCCCTAGGCTACTGATGCTTGGGCTTGCTCTTGCTAACTAGCCTAGGCCACTTCACCCTTGATAAAATACCATTGTTGCTTTGGCAGGTCGTGGCCTCGGCCCGCAGCGCCTGCCAGAGAACCCAAACTCTTTTGTTATGTGACGTCTGAGTACTATATAATAGTTAAAACTTTCAACAACGGATCTCTTGGTTCTGGCATC
>F_791
AAGTCGTAACAAGGTTTCCGTAGGTGAACCTGCGGAAGGATCATTCATAATAAGTGTTCTACTGCACTTTTTAAACAAGTACTCACCTTGTGTGCAATGTTTGCTGTCGTTGTCGCTCACGCGTCGCGACAGCATAATACCAACCCTTTTTTTTAATACTTTGTCTGAAACTATTTTGAATAAAAAATTCTAAATACAACTTTCAACAACGGATCTCTTGGCTCTCGCATC
>F_793
AAGTCGTAACAAGGTCTCCGTAGGTGAACCTGCGGAGGGATCATTACCGAGTGAGGGTGCTTGCCGCCCGACCTCCAACCCTTTTGTGAACCGTACCTCTGTTGCCTCGGGGGCGACCCGGCCGCCGCGCCGGGGCCCTCGGTGGACCACTCAACCAACTCTGCATCTGTGGCGTCTGAGTCGAAACGAAAATAATCAAAACTTTCAACAACGGATCTCTTGGTTCTGGCATC
>F_803
AAGTCGTAACAAGGTTTCCGTAGGTGAACCTGCGGAAGGATCATTACTGAACTGCTGACATGAGTTGTTGCTGGTCTCCAAACGGGGGCATGTGCACGCTCTGTTTGTGCATCCACTCACACCTGTGCACCTTCTGTAGTTCTGTGGCCTGGGGGACTCGTCCTCCTGCTGTGGTTCTGCATCTTTACACTCACGCTGTGATAAAGTCTAATGGAATGCATGCCGCGTTTAACGCAATACAATACAACTTTCAGCAACGGATCTCTTGGCTCTCGCATC
>F_815
AAGTCGTAACAAGGTCTCCGTTGGTGAACCAGCGGAGGGATCATTATCGAGTTTACAACTCCCAAACCCCTGTGAACCTTACCTATCGTTGCTTCGGCGGGACACTGCGGCCAACCCCTCGGGGCGTCGCGGTGCCAACCCGCCGGGGGACCCAAACTCTTGTCTTTGTGTGGTATTTTCTGAGTAAAACAAGCAAATAAATCAAAACTTTTAACAACGGATCTCTTGGTTCTGGCATC
>F_819
AAGTCGTAACAAGGTTTCCGTAGGTGAACCTGCGGAAGGATCATTACAGAGTTCATGCCCTCACGGGTAGACCTCCCACCCTTGAATATATTACCTTCGTTGCTTTGGCGAGCCGCTTCGGCTACCGACCTTGGTTGGTATGCGCTCGCCAGAGAACACCAAACTCTGAATTAATTTGTCGTCTGAGTACTATATAATAGTTAAAACTTTCAACAACGGATCTCTTGGTTCTGGCATC
>F_821
AAGTCATAACAAGGTTTCTGTAGGTGAACCTGCAGAAGGATCATTATTGAATTGTAAAAATGGGGAGTCGCTTTCGAGCACTCCTCTACATTCTTTATTCCTAAACACCTGTGAATCGTTGCTGAGTTCGCTCAGTGGCACCAATTTATACACACTTTATAGTTTTGAACGTAAAAAACAAAAAACAAAAATATAACTTTTGACAACGGATCTCTTGGTTCTCCCATC
>F_823
AAGTCGTAACAAGGTTTCCGTAGGTGAACCTGCGGAAGGATCATTACCGAATTGTCAACACGAGTTGTTGCTGGTCCTCAAACCGGGGGCATGTGCACGCTCTGTTTACACATCCACTCACACCTGTGCACCCTTGTAGTTCTATGGCCTGGGGACTCTGTCCTCTTGCTGTGGTCCTACGTCTTTACACACACACCGTAACAAAGTATCATGGAATGTACATCGCGTTTAACGCAATACAATACAACTTTCAGCAACGGATCTCTTGGCTCTCGCATC
>F_837
AAGTCGTAACAAGGTCTCCGTTGGTGAACCAGCGGAGGGATCATTACCGAGTTTTCAACTCCCAAACCCACTGTGAACATTACTACCATTTGTTTATTCGTTGCCTCGGCGGGTTCCCATCCCTGGAAACAGGGGCGAGCCCCCGCCGGGCGGCACCAAAACCCTGAATGTGTTTCGTTACACAGCAGTATTACTCTGAGTCACATCATTTTAAATGAATCAAAACTTTCAACAACGGATCTCTTGGTTCTGGCATC
>F_839
AAGTCGTAACAAGGTTTCCGTAGGTGAACCTGCGGAAGGATCATTATTGAATATATTGAAGGGTTGCTGCTGGCCTCTCGGGGGCATGTGTGCACACCTGGATTCATTCATCTTATACACTTGTGCACTTAATGTAGGGAACTCTTGATTGAGTCTCTATGTCTTTCTATATACCCTTTCAAAAGTTTTAGAATGTCTCATATCGTTTGCTGTAAAATGCAGACATGAAAAATACAACTTTCAACAACGGATCTCTTGGTTCTCGCATC
>F_849
AAGTCGTAACAAGGTTTCCGTAGGTGAACCTGCGGAAGGATCATTAAAAAAAGGGTCGAAAGACCTATTTTCTACTGAAACTCTACTATCTTTTTTAGATGGTAGATGTTTCTTTAAAATCCAATAAACATATCGTCTTTAGACGAACCAAAAATAAAATTCTAAAAAACTTTCAACAATGGATCTCTTGGCTCTCGCATC
>F_853
AAGTCGTAACAAGGTCTCCGTAGGTGAACCTGCGGAGGGATCATTACTGAGTGAGGGCTCACGCCCGACCTCCAACCCCATGTGAACTACAAACTGTTGCTTCGGGGGCGACCCTGCCGTTTCGACGGCGAGCGCCCCCGGAGGCCATTAAACTCTGCATCTTTGCGTCGGAGTATCAATCAAATTGAACAAAACTTTCAACAACGGATCTCTTGGTTCTGGCATC
>F_855
AAGTCGTAACAAGGTCTCCGTAGGTGAACCTGCGGAGGGATCATTACCGAGTGCGGGCCCTCGCGCCCAACCTCCCAACCCTTTGTCGATTTATATCTGTTGCCTCGGGGGGCGACCCGGACGTCACGTCCGGGAGTCCCCCAGAGGTCCAACCCAACACACTGCGTCTTTGCGTCGGAGTATTGAAAACAATCAATCAAAACTTTCAACAACGGATCTCTTGGTTCTGGCATC
>F_859
AAGTCGTAACAAGGTTTCCGTAGGTGAACCTGCGGAAGGATCATTACAGAAAATAACGGATGGAGGGGCTCGCAAGGGCCTCGCCTCCTTATATCCTTCTACCCCTTTTGTGAACCACCGCGTGAAGCTAGTAATCGGCCTCCGGGCCTTTGAAAGCTTGCGTATTTTTATCATACACACTTTAGAAAGTCTCAGAATGTACCCTGCGTTAACCGCAATAAATACAACTTTCAGCAACGGATCTCTTGGCTCTCGCATC
>F_861
AAGTCGTAACAAGGTTTCCGTAGGTGAACCTGCGGAAGGATCATTACAGAGTTCATGCCCTTCGGGGTAGATCTCCCACCCTTGTGTATCATTATAGAATGTTGCTTTGGCGGGCTGCGTGCCTCGCGCGCCCGGATCTCGGTCCGGCCCGCCCGCCAGAGGACCCCTAAACTCTGAATGTTAGTGTCGTCTGAGTACTATTAAATAGTTAAAACTTTCAACAACGGATCTCTTGGTTCTGGCATC
>F_863
AAGTCGTAACAAGGTTTCCGTAGGTGAACCTGCGGAAGGATCATTACTGGGTTTCGGACCTCGTGTCCACTCACCCGCCCTTTGTCATACGCATCTATACATTTCGGCTCCAGACCCTCAGGCACCCACGCTATTAACTTAGTGAGGTACCGCCTGTTGGTCGCGAGTCGGCATTGCAAACCCACGCGGATTACTGAAGTCTGATATAATTTTTTAAACGAAATTAAAACTTTCAACAACGGATCTCTTGGTTCTGGCAAC
>F_869
AAGTCGTAACAAGGTTTCCGTAGGTGAACCTGCGGAAGGATCATTAGTGAATTTTAGGGCGTGCTTTCGAGCAGCCTGACCTCCACTCTCCAACTCTGTGCACCTTTGATTAGTGAAAGGTTCTAATTTATTAGACCGGAAGCTAGTCTTTTTATTTTAAACATGAGTCAAAGAATGTAACAAAAACCATAACAAAAAAAACTTTCAACAACGGATCTCTTGGCTCTCGCATC
>F_871
AAGTCGTAACAAGGTTTCCGTAGGTGAACCTGCGGAAGGATCATTATTGAAGGACAATGGGTGGCAAAGGCTGTCGCTGGCTTGAATGAGCATGTGCACGTCTTTTGCTGCTTATTTCATTCATTTTTCCTCCTGTGCACATTTTGTAGACACTTGGGAATGAGAGGTTGGTTGTAATGTAATGATATATATTGACCTCTTGAGATCAGTCTGGGTGTCTATGTCATTTTTATAAACACGGCTGCATGTCTATAGAATGAGATTGTAGGTTTTTAATAAAAAGCCTTTAAATGATAAAGTACAACTTTCAACAACGGATCTCTTGGCTCTCGCATC
>F_877
AAGTCGTAACAAGGTTTCCGTAGGTGAACCTGCGGAAGGATCATTATTGAATGAATGTAGAGTTGGTTGTCGCTGGCCTCTAATCGGCATGTGCACGCCTTCTCTTTCATCCACACACACCTGTGCACCTGTGAGACGGAGAGTTTGCCCTTTCGCGAGGGTGTTTTCTTCGTCTGCCAATACACAAACTCATATTAATAATTTGAATGTAATTGATGTAACGCATCTATAAACTAAGTTTCAACAACGGATCTCTTGGCTCTCGCATC
>F_879
AAGTCGTAACAAGGTCTCCGTAGGTGAACCTGCGGAGGGATCATTACCGAGTGAGGGCCCTCGCGCCCGACCTCCAACCCTTTGTGAACCGACCACTGTTGCCTCGGGGGCGACCCGGCCCTGCGGCGCCGGGCCCCCCGGTGGACCCATCGACACCTCTGCGTCTCTGCGTCTGAGTCTTATGATAAATCAATCAAAACTTTCAACAACGGATCTCTTGGTTCTGGCATC
>F_881
AAGTCGTAACAAGGTTTCCGTAGGTGAACCTGCGGAAGGATCATTACATTCAGTAGCCTAGCTACTTGTTTACACCCTTGTTTTTTGCGTACCTATTGTTTCCTCGGCGGGCTTGCTCGCCGGTTGGACAAAACTTATAACCTTTTTTAAATCTTCAATCAGCGTCTGAATTATACATAATAATTACAACTTTCAACAACGGATCTCTTGGTTCTGGCATC
>F_885
AAGTCGTAACAAGGTTTCCGTAGGTGAACCTGCGGAAGGATCATTATTGAATACTGAATCGGTTCTGATGCTGGCTCTTCACTGGGCATGTGCTCGTCCGTTCATATTTACCTTCTCTTGTGCACATTTTGTAGTCCTTTGGAACAAGTGAATTTCGCGCTGCTGTGATTAACTTCGCGGTGGTTGCGGTTTGGGGGATTGGGTGTAACAGCCCTTCCTCTGTTTTATGCGCGTTGCTGCGATTTACTTCGTGGTGACTGCGGTTTGGGGGTTGAGCGTCAGCACTTCCCCTGCCTTTGCTTTTTTCCAAGGCTACGTTTTCATATACCCTATACAATGTTACAGAATGTCTTTAACGATTGTGCTTGGTCGCAGTCATTAAACCTATACAACTTTCAGCAACGGATCTCTTGGCTCTCCCATC
>F_889
AAGTCGTAACAAGGTCTCCGTTGGTGAACCAGCGGAGGGATCATTACCGAGTTTACAACTCCCAAACCCTTTGTGAACCTTACCTATCGTTGCTTCGGCGGGACCGCCCTGGCGCCTCGCGGCGCCGGATCTCAGGCGCCCGCCGGGGGCCCGAAACTCTTGTTTACTTTAGTGTTTTCTCTCCGAGTGGCACAAGCAAAAATAAATCAAAACTTTCAACAACGGATCTCTTGGTTCTGGCATC
>F_901
AAGTCGTAACAAGGTTTCCGTAGGTGAACCTGCGGAAGGATCATTAAAGAGAACGGGTGAAAGCCCAACCTCCAACCCTTTGTCGTAAACCACTAGTTGCCTTGCCTTAAGTTGGTTGACTGTGGCGTGGGAAACCACACCACATCATGCCGGCCTCTTGGGCGATGGATCCTTAAATTCGAATATTAGTGTAGTCTGAGTAAAAATTCAATGAATTAAAACTTTCAACAACGGATCTCTTGGTTCTCGCATC
>F_905
AAGTCGTAACAAGGTTTCCGTAGGTGAACCTGCGGAAGGATCATTGCAAAAAAGTGAGGAGAAATTTGTTGAAATGTGAAAATAGCAATTATTGACAAAATATACATATACAAATATAATTACAACTCTCCACAATGGATCTCTGGGCTCTTGCATC
>F_907
AAGTCGTAACAAGGTCTCCGTTGGTGAACCAGCGGAGGGATCATTACAGAGTTGCAAAACTCCCTAAACCATCGCGAACGTACCCGTACCGTTGCCTCGGTGGGCGGCTCCAGGGCGGAGCCCCAGCCTTCACAGGCGCCCGCCGGCCGGCCAATGTATACAACTATTTACCTCCATAGGCCTCTCTGAGTCTTTATATAAATAAGTTAAAACTTTCAACAACGGATCTCTTGGTTCTGGCATC
>F_911
AAGTCGTAACAAGGTCTCCGTTGGTGAACCAGCGGAGGGATCATTATCGAGTGTTAAAACTCCCAAACCATTGTGAATCTACCTTTTTTCGTTGCTTCGGCGGGATCGCCCCGGGCGCCATTGTTGTGCCCCGGATCCAGGCGCCCGCCGGAGGACCCAAACCCCTGTATTCTATGTTTTCTCTGAGTGGATTACACAAATAATCAAAACTTTCAACAACGGATCTCTTGGTTCTGGCATC
>F_915
AAGTCGTAACAAGGTCTCCGTTGGTGAACCAGCGGAGGGATCATTACAGAGTTGAAAAACTCCCAAACCATATGTTTATCTACCTGTTTCGTTGCTTCGGCAGGCGGCCCCTGGGAGGGGCTCTGGCCTCGAGAGAGGTGCCTGCCGGAGGTCATAAAACTACTGTTAGTTAATGTTCTGTCTGAGTAAAAATCATAATAAGTTAAAACTTTCAACAACGGATCTCTTGGTTCTGGCATC
>F_925
AAGTCGTAACAAGGTTTCCGTAGGTGAACCTGCGGAAGGATCATTATTGAAATCCTTAGGATGTTGCTGGCCTCTAGGGGCATGTGCACTCCGCCATTTCAACTCACCTGTGAACTCATTGTAGGCTGGACTTACCCAAGTCCTTGTCTACGTTTTTATACACCCTATAAAAAAGTTTAACAGAATGTCATATTAGACCTTACAAGGTCGAAATAAATTAATACAACTTTCAACAATGGATCTCTTGGTTCTCGCATC
>F_933
AAGTCGTAACAAGGTTTCCGTAGGTGAACCTGCGGAAGGATCATTAATGAAACATGGACGTGGCCTTGGAGGGGGTTGTGCTGGCGCTGACCGCGCATGTGCACGCCTCTGCCTTTGCCCGCTCATCCAACTCACACCTGTGCACCTTCTTGATCTCGTCGGACCGGATGGTCCCCTCTCGGGGGGGCTGTCTCCCGGCGTAGACCACTTCACATCATCCTTTCATGTCTTGTCGAATGTAACATGCATAAATGCAATTGAAAAACAACTTTCAACAACGGATCTCTTGGTTCTCGCATC
>F_937
AAGTCGTAACAAGGTTTCCGTAGGTGAACCTGCGGAAGGATCATTACACGTAGCGGGAGCCGGAAGATAGTCCCCCTGTAGCGAAAATTACGGGGGGTAGGACTCTCGCCCCGAGCAATCGGGCCACCCTGACTTTCGAGTACCGCCTGTTTTTCCCCGGCTGGCTGCCGGGGGATCCCCCCAAACCTCCGCAATGAGCAGTGACTGTCGGCGAAGATAATTTACAACTTTCAACAATGGATCTCTTGGCTCTGGCATC
>F_943
AAGTCGTAACAAGGTTTCCGTAGGTGAACCTGCGGAAGGATCATTAATGAGAACTAGGGGTGGCGGCCTTGGCTGCTACTCCGAACACTCCACCCTTTGTTTACATTACCTTTGTTGCTTTAGCAGGCCCGCTTAACAGCCGCCGGCACCTGCTGGTCAGTGCCTGCTAGAGAACCTAAAACTCTTGTTAATAATATTGTCTGAGTACTATATAATAGTTAAAACTTTCAACAACGGATCTCTTGGTTCTGGCATC
>F_945
AAGTCGTAACAAGGTCTCCGTAGGTGAACCTGCGGAGGGATCATTAATGAATGGCCCAAAGCCTTCGACTCTTCAAACCTGTGGAAGTACATTGTGCTTCGGCGCAGTAGCGCCGCTTTCATGCTTATAGCTGAATGTGTCTGAATATTCCTAAGAATTAAAACTTTCAACAAAGGATCTCTTGGCTCTCGCATC
>F_949
AAGTCGTAACAAGGTCTCCGTAGGTGAACCTGCGGAGGGATCATTACTGAATGGCCGTATGGCCTTCAACCTTGCAAACCTGTGGAAGCAAGATGTGCTTCGGCGCCCCGGCGCCGCCTTTATGCTGTAGAGTCTGTGTCTGAATCCAAAACATAATCTAAAACTTTCAACAAAGGATCTCTTGGCTCTCGCATC
>F_951
AAGTCGTAACAAGGTCTCCGTTGGTGAACCAGCGGAGGGATCATTATAGAGTTGCAAAACTCCCAAACCATTGTAAATCTTACCATTACCGTTGCTTCGGCGGGTGGCTCCCTTCGGGGTGCTGCGCCCTCCCTTCGGGGTCGGCAGCCCGCCAGAGGTATGCTAAACTCTCGTATTAATTGGTATCTCTGAGTAACTTATAAAATAAGTCAAAACTTTCAACAACGGATCTCTTGGTTCTGGCATC
>F_955
AAGTCGTAACAAGGTCTCCGTTGGTGAACCAGCGGAGGGATCATTACAGAGTTGCAAAACTCCCAACCCTTTGTGAACATACCTAAGTTGCTTCGGTAGGCAGGCCCAGGGCGGGTCTGTAGCCTGTTTTCAGGTGCCTGCCGGAGGTTTTAAACTCCATATTTTAGTGATATCTGAGCAATAAATAAATAAGTCAAAACTTTCAGCAACGGATCTCTTGGTTCTGGCATC
>F_957
AAGTCGTAACAAGGTCTCCGTAGGTGAACCTGCGGAGGGATCATTAAAAAGACCTCCTCGGAGCGTCCACCCTTGCGTATGCGTACCTTATATATATCCCTTCGGCGGGGGCTTGCTCCCGCCGTTGGGCACTCTTAACACCTTTTTTTGCAGTACTATACTTCTGATTTGTGGGCTCTTGAATCGTTTACAACTTTCAACAACGGATCTCTTGGTTCTGGCATC
>F_963
AAGTCGTAACAAGGTTTCCGTAGGTGAACCTGCGGAAGGATCATTACAGAAATTGGCTCCGGCCATTTCCAACCCTTTGTTTAGATTTCCTGTTGCTTCGGCGCTCCGGCGCCGACGCCTACCAAACTCACAAATTGTTGTGTCTGACAAAACATTTAATAAGTTAAAACTTTCAACAACGGATCTCTTGGTTCCCGCATC
>F_969
AAGTCGTAACAAGGTTTCCGTAGGTGAACCTGCGGAAGGATCATTATCGTAACAAAATGTGTGAGGCATGCAAAGGCTGTCGCTGACCTTTAACACAAAGGTCGTGCACGCCAGAGTGTGTCCTCTCGCATAAAATCCATCTCACCCTTTTGTGCACCACCGCGCGGGCACCCTCTGGGATCGAACCGATCCAGGAGGGGGCTTGCGTTTTCACACAAACCCCCTTTTAAAAGTGTAGAATGACCCCATTTTTGCGATAACACGCAATCAATACAACTTTCAACAACGGATCTCTTGGCTCTCGCATC
>F_973
AAGTCGTAACAAGGTTTCCGTAGGTGAACCTGCGGAAGGATCATTATTGAAATCCTTAGGATGTTGCTGGCCTCTCGGGGCATGTGCACTCCGCCTTTTCAATTCACCTGTGAACTTATTGTAGGCCGGACTAAACTATTTAGTCTGTGTCTATGTTTTTATATCACACCAAAAGTTTTATAGAATGTCATAATAGACCTTTGATGGTCGAAATAAATTAATACAACTTTCAACAATGGATCTCTTGGTTCTCGCATC
>F_975
AAGTCGTAACAAGGTTTCCGTAGGTGAACCTGCGGAAGGATCATTACCGAGATAGGGTGCTATAAACGCGCCCGACCTCCAACCCATTGTCTACTGTACCTCTGTTGCCTCGGCGGGCCGTCAGAAGCCATTTATATTTGGCCTGGCCGTCGGCTCTTTTGAGCCCTCGAGCGCCCGTCGAAGGACCATCTAAAACCATTTTGAAACGAGCCTTCTGAGTTAAATTATAATACTTCAAAACTTTCAACAACGGATCTCTTGGTTCTCGCATC
>F_987
AAGTCGTAACAAGGTTTCCGTAGGTGAACCTGCGGAAGGATCATTCATAATAAGTGTTTTATGGCACTTTTTAAAATCCATATCCACCTTGTGTGCAATGTTATCTCATTATGAAGAAGGTCTTTCGAGGTCTTCTTTGCTCTGAGATTATATAACAACCTATCTTTAACCAGTTTGTCTGAAAAATATTATGAATACTTAATTCAAAATACAACTTTCAACAACGGATCTCTTGGCTCTCGCATC
>F_997
AAGTCGTAACAAGGTTTCCGTAGGTGAACCTGCGGAAGGATCATTACAGAGTTCATGCCCTTCGGGGTAGATCTCCCACCCTGTGTATTTATACCTTTGTTGCTTTGGCAGGCCGCCTTCGGGCTCCCGGCTCCGGCTGGGGCGTGCCTGCCAGAGGACCCAAACTCTTGTTTACAAATGTCGTCCGAGTACTATATAATAAGTTAAAACTTTCAACAACGGATCTCTTGGTTCTGGCATC
>F_1001
AAGTCGTAACAAGGTTTCCGTAGGTGAACCTGCGGAAGGATCATTATTGACTGTGAATCGTTGCCTTCAGTGCTGGCTCCGGCAAGTGCACGTTGGTGGCTTTCATCCAATACCCCTGTGAACCTTTGGCCTCTTGCTAGCTTCGGCTGGCAGAGGATTTTACACACACTCAAATGTAATGAAAACTATTGTCGTGCGCAAGCACTAATGTACAACTTTCAACAACGGATCTCTTGGCTCTCGCATC
>F_1007
AAGTCGTAACAAGGTCTCCGTAGGTGAACCTGCGGAGGGATCATTAATGAATGGCCACCTGTGGCCTTCGACCCTTCAAAACCGTGGAGGCAGAGTGTGCTTCGGCGCTCCGGCGCCGCCTTTATGCCTCAATCAGTCTCTGTGTCTGAATCAAATACAAGAAATAAAACTTTCAACAAAGGATCTCTTGGCTCTCGCATC
>F_1017
AAGTCGTAACAAGGTTTCCGTAGGTGAACCTGCGGAAGGATCATTAATGAATTGTAATGGGGGTTGATGCTGGCAATCCAAATTTCATTGGTTGCATGTGCTCGTCCCTAGCAATATTTATCTAAACACCTGTGCACCTTGTAGGAGGGGGATCCTTCAAGTTAGCTCTTGGAAGATTCCCTTCTTCTAATATACACTTTTCAATATTGAACGTGTTTGTGCCGCAAGGCCATCAATCTAATACAACTTTTAACAACGGATCTCTTGGCTCTCGCATC
>F_1019
AAGTCATAACAAGGTTTCCATAGGTGAACCTGCAGAAGGATCATTAAAGATTGCGAATGGCTGCCTTCGGTGCTGGCTTTTGCAAGTGCACATTGGTGGCTTTCATCCAATACCCCTGTGAACCTTTGGCCTCTTGCTAGCTTCGGCTGGCAGAGGATTTTACACACACTCAAAAGTACTGAAAACTATTGTCATGCGCAAGCACTAATGTACAACTTTCAACAATGGATCTCTTGGCTCTCACATC
>F_1021
AAGTCGTAACAAGGTTTCCGTAGGTGAACCTGCGGAAGGATCATTATTGAAATTCAGGATGTGCTGGCGGATAACGCATGTGCACTCCATAATCCAACATTACCCTGTGCATAACGGTAGAACCCCTTCAGGTTCTATGTTTTTATTTTACACATTGACGTGTACGAGAATGATATTTATAAACTTTAACAACTTTCAACAATGGATCTCTTGGTTCTCGCATC
>F_1023
AAGTCGTAACAAGGTTTCCGTAGGTGAACCTGCGGAAGGATCATTAACGAATTGTTGAAACTTGGTTGTCGCTGGCTCTCTCTTTCTTGAGATTGCATGTGCACGCCTAGTTCAAACTTTTCATTCTAATCTCCTGTGCACTTTTGTGGATCGTGGATGGATAAACTTTCTCAAAGTAAAATTTGGTTTTGGGGATCGCAGTTTGCTTTTCTCCTACTATGTGTCCACGATTCATGTCTTTTTTTACTACAAACTATTTCAAACCTAGAATGCTTCACAAGTTGGGACTTTAGTGACCCTTCTTAAATTTTATACAACTTTCAACAACGGATCTCTTGGCTCTCGCATC
>F_1029
AAGTCGTAACAAGGTTTCCGTAGGTGAACCTGCGGAAGGATCATTAATGAAATGAATGTCGAGAAGGGTTGTAGCTGGCCTTTTGGGGCATGTGCACACCTTGATCGCACATCCACCTCTCACACCTGTGCACTATGTGTAGCTTGGGATGATTACGATATTGGAAACGATATTGAAAGCCCTAGCTATGAATTTTTATACACCCATATACAAAGTTATAGAATGGATAATGTTATAGCGTGTAACAGCGCGAATATATACAACTTTCAGCAACGGATCTCTTGGCTCTCGCATC
>F_1031
AAGTCGTAACAAGGTTTCCGTAGGTGAACCTGCGGAAGGATCATTACTGAGTTTTGAACGGGTTGTTGCTGGCTCTTTTATTTTGAGAGAGTATGTGCACGCTCGGCTCATCCACTCTTAACCATATGTGCACTTATTGTAGAAGATGAAAGAAAGGTTGTTTATCAGCCTCTCAATCTCTTCTATGTTTTTATAAACGCTCTAGTAACAGAATGTAATTTTGCATAATGCATTTATATATAACTTTCAGCAACGGATCTCTTGGCTCTCGCATC
>F_1037
AAGTCATAACAAGGTTTCCGTAGGTGAACCTGCGGAAGGATCATTAATAGTGCCCTTTGACGCAAGTCATTGGGTTAGATCTGCCCTTATCGCAAGATGAGGGCTTCCATATACACCGTGAACTGTGGCTTCGGCCATCACAAACTGTTAGTAATGAATGTAATATCATAACAAAAACAAAACTTTTAACAACGGATCTCTTGGCTCTCGCATC
>F_1041
AAGTCGTAACAAGGTTTCCGTAGGTGAACCTGCGGAAGGATCATTCATAATAAGTGCTCTACTGCACTTTTTAAACAAGTACTCACCTTGTGTGCAATGTTTGCTGTCGTGTCGTTCACGCGTCGCGTCAGCTTAATACCAACCTTTTATTGAAACAATTTTGTCTGAAGATATTTTGAATAAATAATTCTAAATACAACTTTCAACAACGGATCTCTTGGCTCTCGCATC
>F_1047
AAGTCGTAACAAGGTTTCCGTAGGTGAACCTGCGGAAGGATCATTACAGAGAAATTCGCCCTTACGGGTGACTCTCCAACCCTATGTTATTATACTTTCGTTGCTTTGGCGAGCCGCCTCGTGCCACCGACTTCTGCCGGTGAGTGCTCGCCAGAGGACTTAAAACTCTTGAATTTATTATCGTCTGAGTACTATATAATAGTTAAAACTTTCAACAACGGATCTCTTGGTTCTGGCATC
>F_1049
AAGTCGTAACAAGGTTTCCGTAGGTGAACCTGCGGAAGGATCATTATTGAATAAACTTGATCAGGTTGTTGCTGGCTCCCCTGAGCATGTGCACACTTGTCATCTTTACTTCTCCCCACTGTGCACATATTGTAGGCCTGGAATTCTTTTGATTATTTTGTATAGATTGAGGACTGCTGTGCTTTAGCCAGCTTTTCCTTGCATTTCCAGGTCTATGTTTACCTTCACAACCTCTGAATATGTTTAGAATGTTGGAATATAATATATATATACAACTTTCAGCAACGGATCTCTTGGCTCTCGCATC
>F_1051
AAGTCGTAACAAGGTTTCCGTAGGTGAACCTGCGGAAGGATCATTAATGAATTATGGGGGAGTTGATGCTGGCGTTCACTCGCATGTGCTCACTCTCTTTAATCCATCTCACACCTGTGCACCTTTTGAAGAAGTAAGAGGGACCTAGTCCTTCTCTTCTTTGAACATAACAAACTCTTTAATATATCTTGAATGTTCTTTGCCGCAAGGCTTATAAATAATACAACTTTTAACAACGGATCTCTTGGCTCTCGCATC
>F_1053
AAGTCGTAACAAGGTCTCCGTAGGTGAACCTGCGGAGGGATCATTACTGAGTGAGGGCCTTCGGGCTCGACCTCCAACCCTTTGTGAACACAACTTGTTGCTTCGGGGGCGACCCTGCCGTTTCGACGGCGAGCGCCCCCGGAGGCCTTCAAACACTGCATCTTTGCGTCGGAGTAAAAAGTTAATTTAATAAAACTTTCAACAACGGATCTCTTGGTTCTGGCATC
>F_1057
AAGTCGTAACAAGGTTTCCGTAGGTGAACCTGCGGAAGGATCATTACAGAGTTCATGCCCTTCGGGGTAGATCTCCCACCCTTTGTATATATTACCTTTGTTGCTTTGGCGAGCCGCTTCGGCCACCGGCTTACGCTGGTGAGTGCTCGCCAGAGGACCCAAAACTCTTGAATTTATTATTGTCTGAGTACTATATAATAGTTAAAACTTTCAACAACGGATCTCTTGGTTCTGGCATC
>F_1059
AAGTCGTAACAAGGTTTCCGTAGGTGAACCTGCGGAAGGATCATTACCGAGTTAGGGTCTTATAGGCCCGACCTCCAACCCTTTGTTTACTATACCATGTTGCTTTGGTAGGCCCGCCTTTCGGGGCCACCGGGGGCTTCCATACCCTTGGTCAGTGCCTGCCAGTAGCCTTATTAAATTCTTTCATAATTATGTTGTCTGAGTATAAATATAAATCGTTAAAACTTTCAACAACGGATCTCTTGGTTCTGGCATC
>F_1067
AAGTCGTAACAAGGTTTCCGTAGGTGAACCTGCGGAAGGATCATTAACGAATGCGAGTCGGTCGACCGTGCTGGCGGAAACGCATGTGCACGTCGGTCGCAAACATCCACACACCTGTGAACGTATGGCCTTTGAGTCTTTCGACTCGGGGGCAAACCATTTTTACCCACTCTGTAAAAGAATGTTTAAAACGCGTAAAGCAAACAACTTTCAACAACGGATCTCTTGGCTCTCGCATC
>F_1081
AAGTCGTAACAAGGTCTCCGTAGGTGAACCTGCGGAGGGATCATTACTGAGTTAGGGAGCAATCCCGACCTCCAACCCTTTGTGAACACATCTCGTTGCTTCGGGGGCGACCCTGCCGTCCGCGGCTGAGCGCCCCCGGGGTCAATCAAACACTGCATTCTCTGCGTCGGAGTATTAGTAAATCTAATCAAAACTTTCAACAACGGATCTCTTGGTTCTGGCATC
>F_1085
AAGTCGTAACAAGGTTTCCGTTGGTGAACCAGCGGAAGGATCATTACAGAGATCATGCCCTCACGGGTAGACCTCCCACCCTGTGTTATTTACTATTGTTGCTTTGGCGAGCCGCCTCGGCCACCGGCTCACGCTGGTGAGTGCTCGCCAGAGGACCCCCAACTCTGAATATTAATGTCGTCTGAGTACTATATAATAGTTAAAACTTTCAACAACGGATCTCTTGGTTCTGGCATC
>F_1099
AAGTCGTAACAAGGTCTCCGTAGGTGAACCTGCGGAGGGATCATTACAAGTTGACCCCGGCCCTCGGGCCGGGATGTTCACAACCCTTTGTTGTCCGACTCTGTTGCCTCCGGGGCGACCCTGCCTCCGGGCGGGGGCCCCGGGTGGACATTTCAAACTCTTGCGTAACTTTGCAGTCTGAGTAAATTTAATTAATAAATTAAAACTTTCAACAACGGATCTCTTGGTTCTGGCAT
>F_1101
AAGTCGTAACAAGGTTTCCGTAGGTGAACCTGCGGAAGGATCATTACAGAGTTCGTGCCCTTCGGGGTAGACCTCCCACCCTTTGTATATATACTATTGTTGCTTCGGCGGCTCGCCGCAAGGCCCTCGGCTTCGGCTGGGGCGTGGCCGCCGGAGGACCCCAAACCCTGAATTACAGTGTCGTCCGAGTACTATATAATAGTTAAAACTTTCAACAACGGATCTCTTGGTTCTGGCATC
>F_1103
AAGTCGTAACAAGGTTTCCGTAGGTGAACCTGCGGAAGGATCATTACAAATCTTTGAGAGAGCTGCGTGCTGTTCTGCAGTGCGCGGTGATCTACATTAGCACAGGGTCGCAAGACTCTGATGTTTACGCTTGTTTGTTTGACAGAGTTAGTTGAGAAATAATAAAGACAACTTTAAACAATGGATCTCTTGGCTCTTGCAAC
>F_1105
AAGTCGTAACAAGGTCTCCGTAGGTGAACCTGCGGAGGGATCATTATTGAATGGCCCTCTTGGGCCTTCTACTCTCCAAACCTGTGGAAGCAAGATGTGCTTCGGCGTCCCCAGGGGCGTCGCCTTCATGCCGATGGCTTGTCTGTCTGATATGACCATAACAAACAAAACTTTCAACAAAGGATCTCTTGGCTCTTGCATC
>F_1111
AAGTCGTAACAAGGTTTCCGTAGGTGAACCTGCGGAAGGATCATTAATGAATAAACTTGGTCGAGTTGTGCTGGTCCTTCGGGACATGTGCACGCTTGCCACCAATTTTAACCACCTGTGCACCTTTTGTAGACTAGAAACGTTTCTCGAGGCAACTCGGATTGAGAATTGCTGTGCGCAAGCCGGCTGTTCTTGTGTTTCTTAGTCTATGTTTTCATATACTCCGAATGTATGTATCAGAATGTATTGCAGGGCCTTAGTGCCTTTAAATCAAATACAACTTTCAACAACGGATCTCTTGGCTCTCGCATC
>F_1117
AAGTCGTAACAAGGTCTCCGTTGGTGAACCAGCGGAGGGATCATTACCGAGTTTACAACTCCCAAACCCCTGTGAACATACCTATGTTGCTTCGGCGGATCACGGGCAGCGATGCCTGCCGCCGAAGGTCAAACCATCCTATCTTTATACATTCTCTGAATAAAAAAACAAATAAATCAAAACTTTCAACAACGGATCTCTTGGTTCTGGCATC
>F_1119
AAGTCGTAACAAGGTCTCCGTAGGTGAACCTGCGGAGGGATCATTACAGAGAACATCGCCCTCACGGGTGACTCTCCAACCCTATGTTATTAAAACCTTTGTTGCTTTGGCGAGACGCTTCGGCCGTCGGCTTTTGCTGATGTGTGCTCGCCAGAGGACCACAAAACTCTTGTATTACATGTCGTCTGAGTACTATATAATAGTTAAAACTTTCAACAACGGATCTCTTGGTTCTGGCATC
>F_1133
AAGTCGTAACAAGGTTTCCGTAGGTGAACCTGCGGAAGGATCATTATTGAATTCCAAAGGATGTTGCTGGCGTCAGCCGTGCACTCCGACTATTCAAAACCCCTGTGCACTTATTGTAGGCGATGGGTAACCGTTGCCTATGTTTTATAAACTCAGTTGTTATAGAATGTCTATGTATGACCTTTTGTGTCAAAACATTAATACAACTTTCAACAATGGATCTCTTGGTTCTCGCATC
>F_1141
AAGTCGTAACAAGGTTTCCGTAGGTGAACCTGCGGAAGGATCATTGATGATTTTAAACAGATGTTGCTGGCAGTAAACGCTGCATGTGCACTCTAAAATCTATTCTTCACCCCCTGTGCACTTACTGTAGGCTTTTGGAGAAATCCTTAGTCTATGTTTATATTATAACCCCCTATTTATTGTTAATGAATGTCAATCAAGTAAGCCTTATGGGCTGAACGAATTTAAATACAACTTTCAACAACGGATCTCTTGGCTCTCGCATC
>F_1170
AAGTCGTAACAAGGTTTCCGTAGGTGAACCTGCGGAAGGATCATTATTGAATTATAGGCAAGGGTTGTCTGCTGGCCTCTCGGGGCACGTGCACGCCCAAATCCACAACACACCTGTGAACCCACCGTAGGCCCTCGGGCTTATGTATATCATATACTCTGATCATAGAATGTAAATATTTTGCCTTAAAAACGCAATGAAATACAACTTTCAACAACGGATCTCTTGGCTCTCGCATC
>F_1176
AAGTCGTAACAAGGTTTCCGTAGGTGAACCTGCGGAAGGATCATTACAAATCTTTGCGAGTGCTGCGTTTACGTAGTATCTCACACATTAGCACAAGGTCGCAAGGCCTTGATGTGTACGCTTGTTTGTTTGACAGAGTTAGTTGAGACACAAATAAAGACAACTTTTAACAATGGATCTCTTGGCTCTTGCAAC
>F_1179
AAGTCGTAACAAGGTTTCCGTAGGTGAACCTGCGGAAGGATCATTACAGAGAACATCGCCCTCACGGGTGACTCTCCAACCCTATGTTATTAAAACCTTTGTTGCTTTGGCGGGCCGCCCTCACGGGCACCGGCTCACGCTGGCTCGCGCCCGCCGAAGGACCCCAAACTCTGAAGTATAGTGTCGTCTGAGTACTATTTAATAGTTAAAACTTTCAACAACGGATCTCTTGGTTCTGGCATC
>F_1182
AAGTCGTAACAAGGTCTCCGTTGGTGAACCAGCGGAGGGATCATTACCGAGTTTACAACTCCCAAACCCCTGCGAACATACCTATCGTTGCTTCGGCGGAAACGCCCCGGTGCCCTGTCGCCCGGAGCCAGGCGCCCGCCGGAGACCCAAAATCCTGTCTTTGTACGTATTCTGAGTGGCATAAAGCAAAAATGAATCAAAACTTTCAACAACGGATCTCTTGGTTCTGGCATC
>F_1188
AAGTCGTAACAAGGTTTCCGTAGGTGAACCTGCGGAAGGATCATTACTGGGTCACGGGCGCTCCGGCGCCCGGCACCAACCCTCTGCCTGCGGCCACGCAACCTTTGGCGCGAAGGGGGTCCCCTTTACAGGGGCCCCTGCCGAACACAACCCTGAACAACCATGCGGCCTGAAGTAAAAAGCAAATAGTTAAAACTTTCAACAACGGATCTCTTGGTTCTGGCAAC
>F_1193
AAGTCGTAACAAGGTTTCCGTAGGTGAACCTGCGGAAGGATCATTATCGTACAAAATGTGAGGGGCATGCGAGGGCTGTCGCTGACCCAAAAGTCGTGCACGCCCGAGTGCCCTCACACATCCATCTCACCCCTTTGTGCATCACCGCGTGGGCCTCCTTTTTGCAAAGGAGCTTCACGTTTTCACACAAAACTTGATACAGTGTAGAATGTTATCTTTGCGGTCACACGCAATCAATACAACTTTCAACAACGGATCTCTTGGCTCTCGCATC
>F_1199
AAGTCGTAACAAGGTCTCCGTAGGTGAACCTGCGGAGGGATCATTAATGAATGGCCCAAAGCCTTCGACCCTTCAAATTCCGTGGAGGTAAAGTGTGTTTCGGCGCTTTGGCGCCGCCTTTATGCTGTAAAGTCTGTGTCTGAATCTAAAATATAGTCTAAAACTTTCAACAAAGGATCTCTTGGCTCTCGCATC
>F_1203
AAGTCGTAACAAGGTCTCCGTTGGTGAACCAGCGGAGGGATCATTACCGAGTTTACAACTCCCAAACCCCTGTGAACATACCTATCGTTGCTTCGGCGGGACCGCCCCGGGCCTCCGCGCCCGGAACCAGGCGCCCGCCGGGGACCACAAACTCTTGTATTTTTTGGAATCTTCTGAGTGAAAAAACAAATGAATCAAAACTTTCAACAACGGATCTCTTGGTTCTGGCATC
>F_1205
AAGTCGTAACAAGGTCTCCGTAGGTGAACCTGCGGAGGGATCATTAATGAATGGCCGATCGTGGCCTTCAAACTTCAAACTCGTGGACAGAAGCCGTGGTTCGGCGGTCAGCGCCGCATTTATGCATTTATGTCGTGGGCGTCAGATTGAGGAAACAAATCATGAAAACTTTCAACAAAGGATCTCTTGGCTCTCGCATC
>F_1207
AAGTCGTAACAAGGTTTCCGTAGGTGAACCTGCGGAAGGATCATTAATGAATTCGTTAGTGAGTTGATGCTGGTGGAGTCAAATCCTCATGTGCTCGCTCCTACATTTTCTTATCCATACACCTGTGCACCTTTGAGGGTTCGAGATGTCCTGAAAGGGATCTGATCGGCCTTCTTTTATAAACACTATCTTGATTTATGAACGTGATTGTGCCGCAAGGCCATAAACTTATACAACTTTTAACAACGGATCTCTTGGCTCTCGCATC
>F_1219
AAGTCGTAACAAGGTTTCCGTAGGTGAACCTGCGGAAGGATCATTACAGAGTCATTATGGGTCTATGCCCTAATACTCCACCCTTTGTTTACATTACCTTTGTTGCTTTGGCAGGCCCGTTTCGACCGCCGGCTTTTAGCTGGTCAGTGCCTGCCAGAGAACCTAAAACTCTTGTTTAATCATATTGTCTGAGTACTATATAATAGTTAAAACTTTCAACAACGGATCTCTTGGTTCTGGCATC
>F_1239
AAGTCGTAACAAGGTCTCCGTAGGTGAACCTGCGGAGGGATCATTACAGAGTTCATGCCCTTACGGGTAGATCTCCCACCCTTGTGTATTATTACCTTTGTTGCTTTGGCGGGCCGCCCTCACGGGCACCGGCTCACGCTGGCTCGCGCCCGCCGAAGGACCCCAAACTCTGAAGTATAGTGTCGTCTGAGTACTATTTAATAGTTAAAACTTTCAACAACGGATCTCTTGGTTCTGGCATC
>F_1243
AAGTCGTAACAAGGTCTCCGTTGGTGAACCAGCGGAGGGATCATTACCGAGTTTCTACTCGAAAACCCATTGTGAACTTTACCACTGTTGCTTCGGCGAGGCTTAAAACCCCTCGCCGGAGGTACAAACTCTTTGTATGTGTTGTGGCAAAATCTGAGTATAAGAATTTAAATATTCAAAACTTTCAGCAACGGATCTCTTGGTTCTGGCATC
>F_1247
AAGTCGTAACAAGGTCTCCGTAGGTGAACCTGCGGAGGGATCATTACAGAGCATCATGCCCCCCGGGGTAGATCTCCCACCCTGTGTCTTACGTACCTCTTGTTGCTTTGGCGGGCCGCCCTCGGCCACCGGCTCCGGCTGGTGCGCGCCCGCCAGAGGACCCCCAACTCTGAATGTCAGTGTCGTCTGAGTACTATATAATAGTTAAAACTTTCAACAACGGATCTCTTGGTTCTGGCATC
>F_1255
AAGTCGTAACAAGGTCTCCGTAGGTGAACCTGCGGAGGGATCATTAAAGAGTTCCGGGTGGAAACACCCGACCTCCAACCCAATGTTTTCCGACTACGTTGCCTCGGGGGCGACCCTGACGGGCCCCCCGGTGGACTCAAACACCTGTTTTGATGGCCGTCCGATAAAAATCATGAATTTGAACAAAACTTTCAACAACGGATCTCTTGGTTCTGGCATC
>F_1261
AAGTCGTAACAAGGTTTCCGTAGGTGAACCTGCGGAAGGATCATTAATGGGCTACCGCCTTCGGGCACACCCCCACCCTTTGTAACTGCGGCCCGGATTCGGCGCCTGGCGGGGACCACCCTCCGCTCGCGGGGGGCCCCCGCCTGCCGGAATTAGCCAACCCTGCCTAGAAAATTGAAGTCTGAGAACAAGTAAAATTAAACAAAACTTTCAACAACGGATCTCTTGGTTCTGGCAAC
>F_1267
AAGTCGTAACAAGGTTTCCGTAGGTGAACCTGCGGAAGGATCATTACCGAATTGTCAACAAGGGTTGTTGCTGGCTCCCGTATGGGGGCATGTGCACGCTCTGTTTACACATCCACTCACACCTGTGCACCCTCTGTAGTTCTATGGCCTGGAGGGCCCTGTCCTCCTGCTGTGGTTCTACGTCTTTACACACACACATTGAAATAAAGTCTAATGGAATGTATGTCGCGTTTAACGCAATGAAATACAACTTTCAGCAACGGATCTCTTGGCTCTCGCATC
>F_1269
AAGTCGTAACAAGGTCTCCGTAGGTGAACCTGCGGAGGGATCATTACAAGAACGCCCGGGCTTCGGCCTGGTTATTCATAACCCTTTGTTGTCCGACTCTGTTGCCTCCGGGGCGACCCTGCCTTCGGGCGGGGGCTCCGGGTGGACACTTCAAACTCTTGCGTAACTTTGCAGTCTGAGTAAACTTAATTAATAAATTAAAACTTTTAACAACGGATCTCTTGGTTCTGGCATC
>F_1271
AAGTCGTAACAAGGTTTCCGTAGGTGAACCTGCGGAAGGATCATTACAGAGTTCATGCCCTTCGGGGTAGACCTCCCACCCTTTGTTATACATACCTTTGTTGCTTTGGCGGGCCGCCTTCGGGCTATCGGCTTCGGCTGATGTGCGCCCGCCAGAGAACCCTAAATTCTGAATTAAGTGTCGTCTGAGTACTATATAATAGTTAAAACTTTCAACAACGGATCTCTTGGTTCTGGCATC
>F_1275
AAGTCGTAACAAGGTTTCCGTAGGTGAACCTGCGGAAGGATCATTAAACGTTATATCACGGGGGCCGGCCTTGAATTGCTTGAGATCCATTGCGGGTGGCTTGACGCCCATTGCGAAGGGATTCATACCACGTGCCAATGTCGATAATATACTCAGCATTTTCTCCCCGCCCTGTCGGAATACTACCCATGATTTTTGCGCACCCATTGTTTCCTCGGCAGGCTTGCCTGCCAGTAGGACCCTTTTTAAACCTTTTGCAATTGCAGTCAGCGTCAGAAAAACTTTAATAGTTACAACTTTCAACAACGGATCTCTTGGTTCTGGCATC
>F_1295
AAGTCGTAACAAGGTCTCCGTAGGTGAACCTGCGGAGGGATCATTAATGAATGGCCATTTATGGCCTTCGACCCTTCAAACTCCGTGGAGGTAAAGTGTGTTTCGGCGCTTTGGCGCCGCCTTTATGCCTTAGAGTCTGTGTCTGAACCTAAAATATAGTCTAAAAACTTTCAACAAAGGATCTCTTGGCTCTCGCATC
>F_1301
AAGTCGTAACAAGGTCTCCGTTGGTGAACCAGCGGAGGGATCATTACCGAGTTTACAACTCCCAAACCCCTGTGAATCTTACCATTCGTTGCTTCGGCGGATACGCCCCGGTGCCCTCGTGCCCGGGCCAGGCGCCCGCCGGAGGCCAAAAACCATTGTGTATTACACGTATTCTCTGAGTGGCACAAGCAAATAAATCAAAACTTTCAACAACGGATCTCTTGGTTCTGGCATC
>F_1307
AAGTCGTAACAAGGTCTCCGTTGGTGAACCAGCGGAGGGATCATTAAAGAGTTGCAAAACTCCCAAACCATATGTTTATCTACCTGTTTCGTTGCTTCGGCAGGCGGTTCTTCTGGAGCCTTCGCCCTTGGGTGCCTGCCGGAGTATCTAAAACTCTTGTTAATTACTGTTCTGTCTGAGTAAACTTTTAATAAGTTAAAACTTTCAACAACGGATCTCTTGGTTCTGGCATC
>F_1309
AAGTCGTAACAAGGTTTCCGTAGGTGAACCTGCGGAAGGATCATTAAAGAGAAAGGACGAAAGTCCAACCTCCAACCCTTTGTTTTAAACCACTAGTTGCCTTGCCTTATGTCGGTTGATTGAGGCGTGGGGAAACCCACGTTGCCCTCTGCCGGCCTCTAGGGCGATGGACCTTTAAACTCGAATATCAGTGTAGTCTGAGAAAAAATTCAATGAATTAAAACTTTCAACAACGGATCTCTTGGTTCTCGCATC
>F_1313
AAGTCGTAACAAGGTTTCCGTAGGTGAACCTGCGGAAGGATCATTACAGAGTTCATGCCCTTACGGGTAGATCTCCCACCCTTGTGTATTATACCTTTGTTGCTTTGGCAGGCCGCTTCGGCTACCGGCTTCGGCTGGTGAGTGCCTGCCAGAGGACCCCAACTCTTGTGTTTAGTGTCGTCTGAGTACTATATAATAAGTTAAAACTTTCAACAACGGATCTCTTGGTTCTGGCATC
>F_1319
AAGTCGTAACAAGGTTTCCGTAGGTGAACCTGCGGAAGGATCATTATTGAATAAAACTTGGTTGGGTTGTTGCTGGCTCTCCGGAGCATTGTGCACGCCCGGCACCAATTTTTTAAAACCACCTGTGCACCTTTTGTAGACTTGTGTAGCGCTTTATTGCATTACATTGGTCTATGTCTCTCTACATACACACATGAATGTAACAGAATGTCAATTATAATAATAATAATACAACTTTCAACAACGGATCTCTTGGCTCTCGCATC
>F_1321
AAGTCGTAACAAGGTTTCCGTAGGTGAACCTGCGGAAGGATCATTACCAAATTTATGGCCGAAAGGCCTTGCCCTAGGTGGGGAAACCCACCGACGGTAAACCCTTTGTGAAAACCCTCTTGTTTGCCTCGGCGGCACACCTTCGGGTGGTCAGCCCGCCGACGGCACCAAACCAAAACTCTTTTTGAATTGAAGAATCTAGTCTGAATCAATGGTCGAATGACTATAAAACTTTCAACAACGGATCTCTTGGTTCCCGCATC
>F_1325
AAGTCGTAACAAGGTCTCCGTAGGTGAACCTGCGGAGGGATCATTAACGAATGGTCATCCTTGATCTTCTTACCCTCAAACCACCGTGGACACAAGATGTGCTTCGGCGTCGAGAGGCGCCGCCTTTATGCTTCATCAAGTCTTTCTTGTCTGTAAAAATGAAATGTCAAAACTTTCAACAAAGGATCTCTTGGCTCTCGCATC
>F_1329
AAGTCGTAACAAGGTTTCCGTAGGTGAACCTGCGGAAGGATCATTATTGAATAAACCTGATGTGGTTGTAGCTGGTTCCTTAGGGAGCATGTGCACGCCCGTCATCTTTATATTTCCACCTGTGCACCTTTTGTAGACCCAGAAGACTTTTTTGAAGTCGTTTGGGCCTATGTTTATCATATACCCCATAGTATGTAATAGAATGTATCAGTGGGCTTTATGCCTATAAACACTATACAACTTTCAGCAACGGATCTCTTGGCTCTCGCATC
>F_1333
AAGTCGTAACAAGGTTTCCGTAGGTGAACCTGCGGAAGGATCATTAAAGAGTAAGGGTGCTCAGCGCCCGACCTCCAACCCTTTGTTGTTAAAACTACCTTGTTGCTTTGGCGGGACCGCTCGGTCTCGAGCCGCTGGGGATTCGTCCCAGGCGAGCGCCCGCCAGAGTTAAACCAAACTCTTGTTATTTAACCGGTCGTCTGAGTTAAAATTTTGAATAAATCAAAACTTTCAACAACGGATCTCTTGGTTCTCGCATC
>F_1343
AAGTCGTAACAAGGTTTCCGTAGGTGAACCTGCGGAAGGATCATTACAGAGTTCCTGCCCTCACGGGTAGAAACCCCACCCTTGTATATACTATATTGTTGCTTTAGCAGGCCGCCCTTGGGCGTCGGCTCACGCTGACCGTGCCTGCTAGAGGACCCTAAACTCTGAAATACAGTGTCGTCTGAGTACTATTTAATAGTTAAAACTTTCAACAACGGATCTCTTGGTTCTGGCATC
>F_1351
AAGTCGTAACAAGGTTTCCGTAGGTGAACCTGCGGAAGGATCATTACAGAGTTCATGCCCTTCGGGGTAGACCTCCCACCCTTTGTATACATACCATTGTTGCTTTGGCGGACGCGCGCCGCGAGGCCGCGCCGCCGAAGGAAAACCCAAACCCTGAATTACAGTGTCGTCCGAGTACTATATAATAGTTAAAACTTTCAACAACGGATCTCTTGGTTCTGGCATC
>F_1353
AAGTCGTAACAAGGTTTCCGTAGGTGAACCTGCGGAAGGATCATTATAGTAATATACTATAGGTCTTGGAGTTAGCCTGAAAAGGCGCTCCATTACCGCCAAACCTTGTAAATATAACTTAATTGTTACCTCGGTGGGCTCGCCTGCCGGCGGACATAATTAAACTCTTTTAAAAATTGTCTGCAATTATTATAAAAGTCTGAACTTTAATGTTAATATATTAAAACTTTCAACAACGGATCTCTTGGTTCTGGCATC
>F_1365
AAGTCGTAACAAGGTTTCCGTAGGTGAACCTGCGGAAGGATCATTACAGAGTTCATGCCCTTCGGGGTAGATCTCCCACCCTTGTGTATCATTATAGAATGTTGCTTTGGCGGGCCGCGCCTCGTGCGCCGAGATTCGCGTCTCGCGTGCCCGCCAGAGGACCCCTAAACTCTGAATGTTAGTGTCGTCTGAGTACTATTAAATAGTTAAAACTTTCAACAACGGATCTCTTGGTTCTGGCATC
>F_1367
AAGTCGTAACAAGGTTTCCGTAGGTGAACCTGCGGAAGGATCATTACCTAGAGTTGTAGGCTTTGCCTACCATCTCTTACCCATGTCTTTTGAGTACCTTCGTTTCCTCGGCGGGTCCGCCCGCCGATTGGACAAACTTAAACCCTTTGTAATTGAAATCAGCGTCTGAAAAAACATAATAGTTACAACTTTCAACAACGGATCTCTTGGTTCTGGCATC
>F_1369
AAGTCGTAACAAGGTTTCCGTAGGTGAACCTGCGGAAGGATCATTACTGGGTCACCGAGCGTCTCGGCGCTCACCCCCACCCTTCGCTTCCCGCCCCACGATCGGCGTCAGGCGGGTCCCCCTTCGGGCGGGTCCCCCGGCCGAAACGCAAACTCCAGCAACCCTTTGCAGCCTGAAGTAAAAAGCAAATAGTTAAAACTTTCAACAACGGATCTCTTGGTTCTGGCAAC
>F_1381
AAGTCGTAACAAGGTCTCCGTTGGTGAACCAGCGGAGGGATCATTATAGAGTTGTAAAACTCCCTAAAACCCATGTGAACATACCTGTTGCCTCGGCGGGCCTACCCTGTAGCTAGCTACCCGGGAGTGACCGCCGAAGGACTACCAAACTCTTTTATACCTGTATCTCTGAGCAAAAAAACAAATAAGTTAAAACTTTCAACAACGGATCTCTTGGTTCTGGCATC
>F_1389
AAGTCGTAACAAGGTCTCCGTAGGTGAACCTGCGGAGGGATCATTAACGAACGGTCGTCAGACCCTCAAACCCTTCAAACCATGTGGACTAAGATTGTGCTTCGGCGCCACGGCGCCGCATTTATGCAGAGAACATAGCCTGCGTCTGAGCTGAAAACAAGGACAAAAAAACTTTCAACAAAGGATCTCTTGGCTCTCGCATC
>F_1399
AAGTCGTAACAAGGTCTCCGTTGGTGAACCAGCGGAGGGATCATTACAGAGTTGCAAAACTCCCAAACCATTGTGAACATACCTTTACGTAGTTGCTTCGGCGGACGGCCCTCTCCCGAGAGCCTGTAGCCCCTCGCGGGGTGTCCGCCGGAGGACCAACCTAAACTATTGCAATTAGTGGCCTCTCTGAGTATTTTATAATAAGTTAAAACTTTCAACAACGGATCTCTTGGTTCTGGCATC
>F_1405
AAGTCGTAACAAGGTTTCCGTAGGTGAACCTGCGGAAGGATCATTAGCGAAGCTCGGAATGCGTGTTCGGTCTGATGCTGCCCAGCAATGGGATGTGCTCGGCCGGATGCGTGTCCCTTCTCTATTCCACCCCTTTGTGAACCAAGTGTGCGAGCCGAAGAGAGATCGGAGGCTCGCATGCAACCCTTAACATACCCCAATGAAGTATCAGAATGTACCTTGCGTTAACTCGCACAAATACAACTTTCAACAACGGATCTCTTGGCTCTCGCATC
>F_1409
AAGTCGTAACAAGGTTTCCGTAGGTGAACCTGCGGAAGGATCATTAGTGAGGCTTCGGCCATTGGATATAACAAACCTCTGTGAACTCGCCCTCGGGCATTACAAACTTGATGTGACGAACGTATGACTATGGGAATAAACACAACTTTCAACAATGGATCTCTTGGCTCTCGCATC
>F_1411
AAGTCGTAACAAGGTTTCCGTAGGTGAACCTGCGGAAGGATCATTACTGAATTATAGAAAGTTGAGCTGGCATTCACTTGCATGTGCTTACTTTCCTAATCCATTCACACCTGTGCACCATTTTTTGAAGATAGGGTTAGGTCGAAAGGCCCATCCCCGTCTTTGAAACTTAACAAACACTTTTGTAACAATGAATGTTTATCTGCCGAAAGGCGAAATTAAATACAACTTTTAACAACGGATCTCTTGGCTCTCGCATC
>F_1413
AAGTCGTAACAAGGTTTCCGTAGGTGAACCTGCGGAAGGATCATTACTGGGTCACCGGGCGCCTCGGCGCTCGCCCCCACCCTTTGCTTAGCCCCCGAAATATACAAACCCGTCGGCCTCAGGCGCGCCCGCTTGACAGCGTGGCACGCCGGCCGGACATCAAACCCTGAACAACATTGCAGCCTGAAGTGAAAAGCAAATAGTTAAAACTTTCAACAACGGATCTCTTGGTTCTGGCAAC
>F_1427
AAGTCGTAACAAGGTTTCCGTAGGTGAACCTGCGGAAGGATCATTACTGAACGAATTGGGTGGCAAGGCTGTCGCTGGCTCAAATGAGCATGTGCACGTCTTTTGCTGCTTGCTTCATTCTCTTCTCCACCTGTGCACTCTTTGTAGACCTTCCCAGGTCTATGTTGCTTCATTTACCCCAATGTATGTTAATAGAATGTTGTGACTATAAAAATCTATACAACTTTCAGCAACGGATCTCTTGGCTCTCGCATC
>F_1429
AAGTCGTAACAAGGTTTCCGTAGGTGAACCTGCGGAAGGATCATTAAAAAACGGTCGAAAGACCTATTTTTCTACTGAAACTCTACTATCTTTTTAGATGGTGGATGTTTCTTTAAAATCCAATAAAAACATATCGTCTTTAGACGAACCAAAAATAAATTCTAAAAAACTTTCAACAATGGATCTCTTGGCTCTCGCATC
>F_1451
AAGTCGTAACAAGGTCTCCGTTGGTGAACCAGCGGAGGGATCATTACCGAGTTCTAAACTCACCAACCCACTGTGAACATACCTACGTTGCTTCGGCGGCGGGCTTCGGCCCCCGCCGGGGACCCTAACACTGTTTTTAACCGACACCTCTGAGTAACCAAAAAATAAATCAAAACCTTTAACAACGGATCTCTTGGCTCTGGCATC
>F_1453
AAGTCGTAACAAGGTTTCCGTAGGTGAACCTGCGGAAGGATCATTAAAATATCAATACAACACTGCTTTGGCACTAAACACATGAACCTCTTTTTAGTTTCTAGTTTCACAACTGTGAAAGAAAAAACCAAAACTTTCAACAACGGATCTCTTGGTTCTCGCATC
>F_1457
AAGTCGTAACAAGGTTTCCGTAGGTGAACCTGCGGAAGGATCATTAGTGAAATCCAAATGGTTGGTGTTCCAGCATCTCACGAGCTGGACCCTTCCATCCTCACATACACCTTTGTCGAACTGTCGGGAGTTGGTTCTGCCTTCTCTCACCTTTCAAACTCTTAAGTTTTTGAATGAAGTCTTGGTGAAAACCAAAAACACAACTTTCAACAACGGATCTCTTGGCTCTCGCATC
>F_1467
AAGTCGTAACAAGGTTTCCGTAGGTGAACCTGCGGAAGGATCATTATTGAAAGCTTTTGGGAGGTACTGTTGCTGGCTTTTAACAAGGCATGTGCACGTATTTCTTAAGTTCATTCATCCACCTGTGCACCTTTTGTAGAATGTCTCGTTTCAAATCGGCTTTTTGCAAGTCTCTCTAGGGAGTTCTTGTGGAATAATGTTTTGGATTAGAGCTTCTATGTTCTTACAAACTCAGTTAAGCATGTTCAGAATGTCAATTTATTGGGACTTGATTGACCCTTTAATCTTTGTACAACTTTCAGCAACGGATCTCTTGGCTCTCCCATC
>F_1475
AAGTCGTAACAAGGTTTCCGTAGGTGAACCTGCGGAAGGATCATTAATGAATTTTAGGCTGTTCTCTTCATCAGAGAAAGCCGACCCTCATTTCCAACCCTGTGCACTATTATCTGGGAAGTCGAGCAATCGATGACCTGTCCATTAATATACTCTACAAGTAAATGAATGTAAACAAAATATAACAAAAAAAAACTTTCAACAACGGATCTCTTGGCTCTCGCATC
>F_1479
AAGTCGTAACAAGGTCTCCGTAGGTGAACCTGCGGAGGGATCATTACAGAGAACATCGCCCTCACGGGTGACTCTCCAACCCTATGTTATTAAACCTTTGTTGCTTTGGCGAGCCGCCTTGGCCACCGGCGTAAGCTGGTGAGTGCTCGCCAGAGGACCCCCAACTCTAAATATTAGTGTCGTCTGAGTACTATATAATAGTTAAAACTTTCAACAACGGATCTCTTGGTTCTGGCATC
>F_1493
AAGTCGTAACAAGGTTTCCGTAGGTGAACCTGCGGAAGGATCATTATTGAATGAACTTGGTGTGGTTGTTGCTGGTCCTTTCGGGGGCATGTGCACGCCCACCATCCTCATCTCTCCACCTGTGCACCTCTTGTAGACTTGGATTGACTTTCCGAGGCAACTCGGTCGGGAGGATTGCTGGCATCAGCTGGCTTTCTTTGCATTTCCGGGTCTACGTTTTTCATATACCCCATTGTATGTAACAGAATGTAATATTGGGCCCTTGTGCCTATAAACCTTATACAACTTTCAGCAACGGATCTCTTGGCTCTCGCATC
>F_1505
AAGTCGTAACAAGGTTTCCGTTGGTGAACCAGCGGAAGGATCATTACAGAGATCGTGCCCTTCGGGGTAGACCTCCCACCCTGTGTTATTTACGCATGTTGCTTTGGCGGGCCGTCCCGCGGGGCTCCCGGCTTCGGCCGGGGTGTGCCCGCCAAAGAACCCATAACCCTACGTATTTAGTGTTGTCTGAGCATTATCAAAATAAGTTAAAACTTTCAACAACGGATCTCTTGGTTCTGGCATC
>F_1523
AAGTCGTAACAAGGTTTCCGTAGGTGAACCTGCGGAAGGATCATTAAAGAACGCCCCGTTTTTTGAAATGGGTAATTCCAAACCGTGTTTACATACCTTTGTTGCTTTGGCAGGCCGCCTCTCGAGGCGTCGGCTCCGGCTGACTGTGCCTGCCAGAGGACCCAAACTCTTTTGTTTATTATCGTCTGAGTACTATATAATAGTTAAAACTTTCAACAACGGATCTCTTGGTTCTGGCATC
>F_1539
AAGTCGTAACAAGGTTTCCGTAGGTGAACCTGCGGAAGGATCATTATTGAAATCCTTAGGATGTTGCTGGCCTTTCGGGGCATGTGCACGCCCGAGCCTTTAATCCAACACACACCTGTGAACCCAATGTAAGGGCCCGTAAAAAAGGCCCCTACGTCTTTATCACCAACTCTGTATTTATAGAATGTAATCCATATCTTCGCCTTAACAAGCGTCGGTAAACTTATACAACTTTCAACAACGGATCTCTTGGCTCTCGCATC
>F_1543
AAGTCGTAACAAGGTTTCCGTAGGTGAACCTGCGGAAGGATCATTATAGTAATATACTATAGGTCTTGGAGTTGCCTGCAAGGGCGCCCCACTACCGCCAAACCTTGTAAATATAACTTAATTGTTACCTCGGTGGGTTAGCCTGCCGGCGGACATATTAAACTCTTTTAAAAACTATCTGCAAATAATGTAATTGTCTGAACTTAATGTTAATATATTAAAACTTTCAACAACGGATCTCTTGGTTCTGGCATC
>F_1547
AAGTCGTAACAAGGTTTCCGTAGGTGAACCTGCGGAAGGATCATTAGTGAACGCCCCTCGGGGCTTATCCAACCAACCTCTGTGAACCGTGGCCCTCGGGCCTTTACAAACATTGAACGTCATGAACGTAGTAACCTATAACAAATAAAACTTTCAACAACGGATCTCTTGGCTCTCGCATC
>F_1563
AAGTCGTAACAAGGTCTCCGTAGGTGAACCTGCGGAGGGATCATTACCGAATGGCCTTTGGGCCATCGACCCTTCAAACCCGTGGAAGCGAGATGTGCTTCGGCGCCTCTGGGCGTCGAATCAATGCCGATTAGCCTGTGTCTGAAGCGAAATAAATTTAAAACTTTCAACAAAGGATCTCTTGGCTCTCGTATC
>F_1569
AAGTCGTAACAAGGTTTCCGTAGGTGAACCTGCGGAAGGATCATTATCGAACAAATAAATCTAAAGGGGGGGAAGATCTAGGAAAATGCAGATTGTCGCTGGCTTCTCTAAGCATTCGTGCACATCTGTCTCCCTTTCCTCGGTCGACCTTTCTCTTTCTCTCACACCTGTGCACCCATCGTAGGCCCTCAAATAAAAAAGAGGATCTATGTTTTTCTCATCACACCCATCGCATGTCTATAGAATGTATTACGAATATGAATTACAACTTTCAGCAATGGATCTCTTGGCTCTCGCATC
>F_1571
AAGTCGTAACAAGGTCTCCGTTGGTGAACCAGCGGAGGGATCATTACCGAGTTTTCAACTCCCAAACCCCTGTGAACATACCAATCGTTGCCTCGGCGGGAGAGCCCCGGGCGTTGGCGAAAGCCTCGCACCGGTATCAGGCGCCCGCCGGAGGACCCAAACAAACTCTTGAATTCTAAAGTATCTTCTGAGTAACATAAGTTAAATAAATTAAAACTTTCAACAACGGATCTCTTGGTTCTGGCATC
>F_1581
AAGTCGTAACAAGGTTTCCGTAGGTGAACCTGCGGAAGGATCATTAGCGAAGTCCGGAATGCGCGCGAGGTGCTGAGCTGCCCAGCAATGGGATGTGCTCGCCCTTGTGCGTGTCCCTTCACTATCCACCCCACTGTGAACCAAGTGTGCGAGCCGAAGAGAGATCGGAAGCTCGCATGCAACCCTTAACATACCCCAATGAAGTATCAGAATGTACCTTGCGTTAACTCGCACAAATACAACTTTCAACAACGGATCTCTTGGCTCTCGCATC
>F_1583
AAGTCGTAACAAGGTTTCCGTAGGTGAACCTGCGGAAGGATCATTATTGATTTAAAGATGTGCTGGCATTTCTTCACAGGTTTGCATGTGCACTCTAAAATCTCCTTCTCTTACCCCATTGTGCACACTCCAGTAGGCAGACAGAAATCCATAGAGCAATCTGTGCAATCTGATTTGTCTATGCTTTTATCAAACACCAATAACATGTCAGAATGATCTATGTAGTAAGCTTTAAATAAGCTGAAATCTAATACAACTTTCAACAATGGATCTCTTGGTTCTCGCATC
>F_1607
AAGTCGTAACAAGGTTTCCGTAGGTGAACCTGCGGAAGGATCATTAGTGAATTTTAGGGCGTCTGCTAGTCAGAGCCTGACCTCCACTTCTAACACTGTGCACTTGATGGCAATAGGAACTCGAGTAATCTTGTTCCCTTTGCGGCTTCATTTTAAACATTAGTAAAAGTATGTTACGAAATATCGAAACAAAAAAAAACTTTCAACAACGGATCTCTTGGCTCTCGCATC
>F_1619
AAGTCGTAACAAGGTCTCCGTTGGTGAACCAGCGGAGGGATCATTAAAGAGTGTAAAAACTCCCAAACCCATGTGAACTTACCACTGTTGCCTCGGTGGGTAGCCCCTGCGGCCGCCTGCCGACGGACTTCAAAACTCTTTTTCATTATGAATCTCTGAGTACAACTTTTAAATAAGTAAAAACTTTCAACAACGGATCTCTTGGTTCTGGCATC
>F_1621
AAGTCGTAACAAGGTTTCCGTAGGTGAACCTGCGGAAGGATCATTATCGTACAAAATGTGAGGGGCATGCGAGGGCTGTCGCTGACCCAAAAGTCGTGCACGCCCGAGTGTGTCCTCTTGCATAATAATCCATCTCACCCTTTGTGCATCACCGCGTGGGCACCCTTCGGGATCATCTCGGAGGGGGGCTCGCGTTTTCACACAAACTTGAAGTAGTGTAGAATGTCCTTTTTTTGCGATAACACGCAATCAATACAACTTTCAACAACGGATCTCTTGGCTCTCGCATC
>F_1627
AAGTCGTAACAAGGTCTCCGTTGGTGAACCAGCGGAGGGATCATTATAGAGTACTATACTCACTAAAACCCATTGTTTATCTACCTATATTGGCTTCTCCGGCAGGAGGTTCCAGGGCGGGACCAAGCCTAACAGCACCTGCCGAAGAGGCAACCCACTGCTCTATATTATACTGTCTGAGTACCAAAAAAAAATATCAAAATTTTCAATTGTGGATCTCTTGGTTCTGGCATC
>F_1635
AAGTCGTAACAAGGTTTCCGTAGGTGAACCTGCGGAAGGATCATTAACGCATCTCTGGCGGCGAGGGCGTGCCCTGCTCCGGACCGAAAGGCCGTGCAGCGGGCCCGCCCGGACTGCTAAACCTTTGCAAACCCACTGTGCACTTTTGTCGGCAAAGGGCCCTCGTGGCCCCGAGCCGGATCGCAAACACTTTGTCAAACGAATGCAAGCGGACATTGAGCCGCCTAAACTTTAACAACTTTCAACAACGGATCTCTTGGCTCTCGCATC
>F_1637
AAGTCGTAACAAGGTCTCCGTTGGTGAACCAGCGGAGGGATCATTACTGAGTTACCGCTCTACAACCCTTTGTGAACATACCTAACTGTTGCTTCGGCGGGCAGAGGTCCCTCGCGGATCTCTCCCGGCAACGCCCTCACGGGCGGAGCGCCCGCCGGAGGATACCAAACTCTATTTTAACGACGTTTCTTCTGAGTGGCACAAGCAAATAATTAAAACTTTTAACAACGGATCTCTTGGTTCTGGCATC
>F_1667
AAGTCGTAACAAGGTTTCCGTAGGTGAACCTGCGGAAGGATCATTAATGTGTTTGGGCCTCACGGCTCTTCATTCCGACGCTGTGCGCCTTCGGGCTGCACGCTGAGGGAGCATATATCCACCCCTGTGCACACACACGGTGGCGAGCTGGGTAACGGCTCGCCGCTGATCTTTACACACGTCTAAAAGTCACTGTATGTTCATTTGAGATAAAAACACAACTTTCAGCAACGGATCTCTTGGCTCTCGCATC
>F_1681
AAGTCGTAACAAGGTCTCCGTTGGTGAACCAGCGGAGGGATCATTATAGAGTTATCAAACTCCAAAACCCATGTGAACATACCTCTGTTGCCTCGGTGGCCTACCCGGTAGTTACCCTGTAGTTACCCTGTAGTCCGCCGAAGGACCATTAAACTCTTTTATCTCTGTATCTCTGAGTAAAAAACAAATAAGTTAAAACTTTCAACAACGGATCTCTTGGTTCTGGCATC
>F_1695
AAGTCGTAACAAGGTTTCCGTAGGTGAACCTGCGGAAGGATCATTACTGAACTGTCGACACGAGTTGTTGCTGGTCCTCAAACGGGGGCATGTGCACGCTCTGTTTACACACCCACTCACACCTGTGCACCCTCTGTAGTTCTGTGGTGTGGGGGACTCTGTCCTCCCACTGTGGTTCTATGTCTTTACACACACACTGTAATAAAGTCTTATGGAATGTGTACCGCGTCTAACGCAATACAATACAACTTTCAGCAACGGATCTCTTGGCTCTCGCATC
>F_1697
AAGTCGTAACAAGGTTTCCGTAGGTGAACCTGCGGAAGGATCATTACAGAGTTCGTGCCCCTCGGGGTAGACCTCCCACCCTTGAATACCCTACCTTTGTTGCTTTGGCGGGCCGCTTCGGCTATCGACTTCGGTGGATACGCGCCCGCCAGAGGACCCTAAACTCTGAATTAACCTGTCGTCCGAGTAAATATATAATAGTTAAAACTTTCAACAACGGATCTCTTGGTTCTGGCATC
>F_1701
AAGTCGTAACAAGGTTTCCGTAGGTGAACCTGCGGAAGGATCATTACCGAGTTAGGGTCTTCTAGGCCCGACCTCCAACCCTTTGTTGACTATACCATGTTGCTTTGGTGGGCCCGCCTTTAGGGGCCGCCGGGGACTTTTATGCCTCTGGTTAGTGCTCGCCAGTAGCCTTCTCAAATTCCTTTATAATTATGTCGTCTGAATAAAGATATAAATCGTTTAAAACTTTCAACAACGGATCTCTTGGTTCTGGCATC
>F_1711
AAGTCGTAACAAGGTTTCCGTAGGTGAACCTGCGGAAGGATCATTACCGAACTGTCGACACGAGTTGTTGCTGGTCCTCAAACGGGGGCATGTGCACGCTCTGTTCACACATCCACTCACACCTGTGCACCCTCTGTAGTTCTGTGGCCTCGGGACTCTGTCCCCTTGCCGTGGTCCTACGTCTTTACACACACACAGACGTCTCATGGAATGTTTTTCGCGTTTAACGCAATACAATACAACTTTCAGCAACGGATCTCTTGGCTCTCGCATC
>F_1713
AAGTCGTAACAAGGTTTCCGTAGGTGAACCTGCGGAAGGATCATTATTGAATAAACTTGGTTGGGTTGTTGCTGGCTCCACGGAGTATGTGCACACTCACTCCATTTTTAACCACCTGTGCACCTTGTGTAGATCTGGATACTGAGAATTGCTATTACTAGTCTTTCTCGTATTTAGGTCTATGTTTTTCATATACTCCATACAAATGTATTAGAACGTTGTCAATAGGCCTTTTTGTGCCTTTTAAAACAATCAAAACAACTTTCAACAACGGATCTCTTGGCTCTCGCATC
>F_1715
AAGTCGTAACAAGGTTTCCGTAGGTGAACCTGCGGAAGGATCATTAGTGAATTCAAATTTCTCCTCTTGGGGAGTGCAGCATGGGCCCTCGTGCCCATGTTGTGGAATACACATCCTTAACACCTGTGAACTGTCTGTCAAGAACAAGGCTTCAGCTTTGGACTTGTACACTTTACCAAACTTACTCTGTAAAAATGTCATCTTATTATAAACTTAATAAAACTTTTAACAACGGATCTCTTGGCTCTCGCATC
>F_1717
AAGTCGTAACAAGGTCTCCGTAGGTGAACCTGCGGAGGGATCATTACAGAGAACATAGCCCTCACGGGTTAATCTCCAACCCTATGTTATTAAACCTTTGTTGCTTTGGCGAGCCGCCTCGGCCACCGGCTCACGCTGGTGAGCGCTTGCCAGAGGACCCAAAACTCTGAATTAAAGTATTGTCTGAGTACTATATAATAGTTAAAACTTTCAACAACGGATCTCTTGGTTCTGGCATC
>F_1719
AAGTCGTAACAAGGTCTCCGTAGGTGAACCTGCGGAGGGATCATTACAGAGAAACTCGCCCGCGAGGGTGACTCTCCAACCCTATGTTAATTTTACCTTTGTTGCTTTGGCGAGCCGCCTCGGCCACCGGCTCACGCTGGTGAGTGCTCGCCAGAGGACCCTAAACTCTGTTTATACATGTCGTCTGAGTACTATATAATAGTTAAAACTTTCAACAACGGATCTCTTGGTTCTGGCATC
>F_1721
AAGTCGTAACAAGGTTTCCGTAGGTGAACCTGCGGAAGGATCATTAACGAATATCTATGGCGTTGGTTGTAGCTGGCTCCTAGGAGCATTGTGCACGCCCGTCATTCATATCATCTTTCCACCTGTGAACCATGTGTAGGCCTGGATACCCCTCGCTTTGGCAACAAAGCGGATGCAAGGATTGCTGCGTCGACAAGGCCGGCTCTCTTTGAATTTCCAGGTTCTATGTCTTTTACACACCCCATTTGAATGATTTAGAATGTAGTCAATGGGCTTTCATGCCTATAAAAAACTATACAACTTTCAGCAACGGATCTCTTGGCTCTCGCATC
>F_1725
AAGTCGTAACAAGGTTTCCGTAGGTGAACCTGCGGAAGGATCATTAATGTGTTTGGACTTCACCGTCCTCAATTCCGATGCTGTGCGCTTTCGGGCTGCACGCTGAGGAAAAGCACTTTTCCACACCCTGTGCACTTACACGGTGGTGGGCTTAATTGCCCGTCGCCGCTTTATCACACACTTCATATCAGTTTTGCATGTGACATTTTATATAAATACAACTTTCAGCAACGGATCTCTTGGCTCTCGCATC
>F_1729
AAGTCGTAACAAGGTTTCCGTAGGTGAACCTGCGGAAGGATCATTATTGAAATAAAGGGTTGTCTGCTGGCCTCTCGGGGCACGTGCACGCCCAAATCCACAACACACCTGTGAACCCACCGTAGGCCTTCGGGCTTATGTATCATATACTCTGAATGTGTCATAGAATGTTCATGTTGCCTTAAAACGCAATCAAATACAACTTTCAACAACGGATCTCTTGGCTCTCGCATC
>F_1735
AAGTCGTAACAAGGTTTCCGTAGGTGAACCTGCGGAAGGATCATTAAAGATTCGGCCTTTGGGCCACCAATCTCTTCGGCTGTGCGCCTTGGCTGCACGCCGTTGAACCTCCCACACCTGTGCACAACATCGGTTGCATACCCTAACCGGTCGCTTCCGCCTTTCACATCCAAACACAAGTCCAGAATGTAAAAAACTATAATAAAACAACTTTCAACAACGGATCTCTTGGCTCTCGCATC
>F_1739
AAGTCGTAACAAGGTTTCCGTAGGTGAACCTGCGGAAGGATCATTATTGAATAAACCTGGCGTGATTGTTGCTGGTCCTCTCGGGGGCATGTGCACATCCGTCATCTTTATCTTTCCACCTGTGCACATTTTGTAGATCTGAAATTTTTTTCGAGGCAACTCGTTTATGAGGGACTGCTGTGCATCACTGCCGGCTTCCCTTGGATTTTCAGGTCTATGTTTTCACATACACCATAAGAATGTAATAGAATGTTATATTGGGCCTTGTGCCTATAAACTATATACAACTTTCAGCAACGGATCTCTTGGCTCTCGCATC
>F_1741
AAGTCGTAACAAGGTTTCCGTAGGTGAACCTGCGGAAGGATCATTATCGTACAAAATGTGAGGGGCATGCGAGGGCTGTCGCTGACCCAAAAGTCGTGCACGCCCGAGTGTGTCCTCTTGCATAATAATCCATCTCACCCTTTGTGCATCACCGCGTGGGCCTCCTTTTTGCAAAGGAGCTTCACGTTTTCACACAAAACTTGATACAGTGTAGAATGTTATCTTTGCGGTCACACGCAATCAATACAACTTTCAACAACGGATCTCTTGGCTCTCGCATC
>F_1745
AAGTCGTAACAAGGTTTCCGTAGGTGAACCTGCGGAAGGATCATTAAAGATTCTTCGGATGTGCGCTCCGGCTGCACTCCGAATCCCACCCCACACACCGTGCGCCTCGGACGGGGTTGACAAAACCCCGCCCGCCTTTACACATCACACTAGCGAACCCGAATGTCTAATACCATAACTTAATACAACTTTCAACAACGGATCTCTTGGCTCTCGCATC
>F_1749
AAGTCGTAACAAGGTCTCCGTAGGTGAACCTGCGGAGGGATCATTAATGAGAACTTGCCCTTACGGGTAGATCTCCCACCCTTTGTTTATCATACCTTTGTTGCTTTGCTGGGCCCGTCCTAGGACCGCCGGCTTCGGCTGGCCAGCGCCCGGCAGAGGACCCAAACTCTTGTATTAATGTCGTCAGAGTACTATATCAATAGTTAAAACTTTCAACAACGGATCTCTTGGTTCTGGCATC
>F_1755
AAGTCGTAACAAGGTCTCCGTTGGTGAACCAGCGGAGGGATCATTACCGAGTTATACAACTCCCAAACCCACTGTGAACCTTACCCATCGTTGCTTCGGCGGGACCGCCCCGGGCCCCGCGCCCGGAACCAGGCGCCCGCCGGAGGCCAAAAACTCTCATGTTTCTCCTAGCGGAATTCTTCTGAGTGGCCCTTAGCGGCAAGCAAATGAATCAAAACTTTCAACAACGGATCTCTTGGTTCTGGCATC
>F_1763
AAGTCGTAACAAGGTTTCCGTAGGTGAACCTGCGGAAGGATCATTATCGTAAAACCGAGGTGCGAGGGCTGTCGCTGACCTTTTCGGTCGTGCACGCCCGAGCGCTCTCACACAATCCATCTCACCCCTTGTGCACCACCGCGTGGGTCCCTTTCTGGCTCGTCCGGAGGGGGGCTCGCGTTTTCACACAAACCCCCCTTTTAAAAGTGTAGAATGACCACATTTATGCAATCAATACAACTTTCAACAACGGATCTCTTGGCTCTCGCATC
>F_1795
AAGTCGTAACAAGGTTTCCGTAGGTGAACCTGCGGAAGGATCATTAACGAATTTATCGGAGTTGTGCTGGTTCTTACAAGTGCACGCTCCTTAATTCCATTCACACCCAATGTGCACTCTAAGAGACGTATTTCCCCCGTTTACGTGCCTTCAATGGCTTGGGATTTCGTCTGTTTAACACACTCTTATTGTAATAGAATGTAACTTGGCTTAATTGCCTAAAACTATAATATAACTTTCAACAACGGATCTCTTGGTTCTCGCATC
>F_1803
AAGTCGTAACAAGGTTTCCGTAGGTGAACCTGCGGAAGGATCATTAAAGAGTATAGGGGCTTCATGCCCACTAACTCCACCCTTTGTTTACATACCATTGTTGCTTTGGCAGGCCCGTCGCAAGACAACCGGCTTCGGCTGGTCAGCGCCTGCCAGAGGACCCCAACTCTTGTGTTTAGTGTCGTCTGAGTACTATAAAATAAGTTAAAACTTTCAACAACGGATCTCTTGGTTCTGGCATC
>F_1813
AAGTCGTAACAAGGTCTCCGTTGGTGAACCAGCGGAGGGATCATTACAGAGTTGAAAAACTCCCAAACCCTGTGAACATACCTGAGACGTTGCTTCGGTGGGCGGCCCCAGGGCGGGGCCATATGCCTATAGGTGCCCACCGGAGGACCCAAACTCTTCTATATTTTAGTGGTCTCTCTGAGAAAAAACATAATAAGTCAAAACTTTCAACAACGGATCTCTTGGTTCTGGCATC
>F_1819
AAGTCGTAACAAGGTCTCCGTTGGTGAACCAGCGGAGGGATCATTACTGAGTGTAAAAACTCCAACCCTTTGTCATTATTTCCTGTCAAGTTGCTTCGGCGGGCGGCCCCAGGGCGGGCTCGCGTCCGCCTGCCGAAGACCACTTTTAAAACTCTTACTGTTTAGTGTCCTTCTGAAAACCAAAAAAAATAAGTTAAAACTTTCAACAACGGATCTCTTGGTTCTGGCATC
>F_1837
AAGTCGTAACAAGGTCTCCGTTGGTGAACCAGCGGAGGGATCATTACAGAGTTTACAACTCCCAAACCCAAATGTGAACATACCTATCGTTGCTTCGGCGGACTCGCCCCGGCGTCCGGTCGACCTTGCGTCGGCCGCGGCCCGGAACCAGGCGGCCGCCGGAGACCATCAAACTCTTTGTATTATCAGTATCTTCTGAATCCGCCGCAAGGCAAAACAAATGAATCAAAACTTTCAACAACGGATCTCTTGGTTCTGGCATC
>F_1857
AAGTCGTAACAAGGTTTCCGTAGGTGAACCTGCGGAAGGATCATTATTGAATAAACTGGCGTGGTTGTAGCTGGCCCTCTCGGGGGCATGTGCTCGCCCGTCAACTTTATATCTCCACCTGTGCACCCTTTGTAGACCTGGACGATAACTTTTCCGAGTGCAAACTCGGGTCGGGAGGACTTGCTGGCTTTCACGAGTCAGCTTTCCTTGTATTATCCAGGCCTATGTTATTCACATACCCCAAAGAATGTAACAGAATGTATCATATGGCCTTGTGCCTATAAACTATATACAACTTTCAGCAACGGATCTCTTGGCTCTCGCATC
>F_1863
AAGTCGTAACAAGGTTTCCGTAGGTGAACCTGCGGAAGGATCATTACCTGATAGAAGCCCCTCGGGCGCTATCCCCATCCGTGTCTATATACTTTTGTTGCTTTGGCGGGCCGTGGCCTCCACTGTGGGCTTTGCTCACAAGTGCCCGCCAGAGGACCAAACTCTGAAATTTAGTGGTGTCTGAGTACTATCTAATAGTAAAAACTTTCAACAACGGATCTCTTGGTTCTGGCATC
>F_1879
AAGTCGTAACAAGGTTTCCGTAGGTGAACCTGCGGAAGGATCATTACTGAATTCAGCCCTCCGGGGCGAACTCACACCCCTTGTCTTTTGTATTTTGTTCCTTTGGCAGACGCCTTGTGCGCTGCCAGAGACACTGAGGTTTTGACCTCTTAATACCAGTCTTACTTGTCTAAGCTTTTAAAATAAAAATAACAACTTTCAACGATGGATCTCTTGGCTCTAGCATC
>F_1881
AAGTCGTAACAAGGTCTCCGTTGGTGAACCAGCGGAGGGATCATTACAGAGTTGCAAAACTCCCAAACCACTGTGAACATACCTGAGACGTTGCTTCGGTAGGCGGCTCCAGGGGGAGCCATATGCCTTTTAGGTGCCCGCCGGAGGACACAAACCCTTCTGTATTTTAGTGGCCTCTCTGAGAAAAAACATAATAAGTCAAAACTTTCAACAACGGATCTCTTGGTTCTGGCATC
>F_1891
AAGTCGTAACAAGGTTTCCGTTGGTGAACCAGCGGAAGGATCATTACAGAGATCATGCCCTCACGGGTAGACCTCCCACCCTGTATAATTTACTCTTGTTGCTTTGGCAGGCCGCCTTCGGGTACCGGCTTCGGCTGGCTCGCGCGTGTCAGAGAACCTAAAACTCTGAATGTTAGTGTCGTCTGAGTACTATCTAATAGTTAAAACTTTCAACAACGGATCTCTTGGTTCTGGCATC
>F_1905
AAGTCGTAACAAGGTCTCCGTAGGTGAACCTGCGGAGGGATCATTACTGAGCGAGGGTTTAACCGCCCGACCTCCAACCCTTTGTGAATCGTACTCGTTGCTTCGGGGGCGACCCTGCCGCAAGGCATTTCCCCCCGGAGGTCATCAAAACACTGCATTCTTACGTCGGAGTAAAAAGTTAATTTAATAAAACTTTCAACAACGGATCTCTTGGTTCTGGCATC
>F_1911
AAGTCGTAACAAGGTCTCCGTTGGTGAACCAGCGGAGGGATCATTATAGAGTTGCAAAACTCCTAAACCCACTGTGAATCTACCTATCGTTCCTTCAGTAGGCGGCCCCCGGGGGGGCTTCGCCGCGAGGCGCCTGCCGAAGGACGACCAAAAACTCTTGCTACCGAGTGTCCTCTGAGCAACTATAAAAAAAGTCACAACTTTCAACAACGGATCTCTTGGTTCTGGCATC
>F_1913
AAGTCGTAACAAGGTCTCCGTTGGTGAACCAGCGGAGGGATCATTACAGAGTTTACAACTCCCAAACCCAAATGTGAACATACCTACTGTTGCTTCGGCGTGCTCGCCCCGGCGTCCGGCTGGCCTCGTGCTGGTCGCGGCCCGGAACCAGGTGGCCGCCGGAGAAAACCAAAACTCTTTGTATTATCAGCTTCTTCTGAATCCGCCGCAAGGCAAAACAAATGAATCAAAACTTTCAACAACGGATCTCTTGGTTCTGGCATC
>F_1915
AAGTCGTAACAAGGTTTCCGTAGGTGAACCTGCGGAAGGATCATTATTGAATAACTTGGTGTTGAGCTGGCCCTGTTGGGCATGTGCTCGCATCATATTATTTATCTATCTCTTGTGCACCTTTTGTAGTCTTTGAAGCGTTCGCAGTCAATGCGGTTTTGGGGCTTGGGCTTTGCCCTTTTCCCTGTTTTGCTTCAAAGGCTATGTTTTCATACACACTATTAAAGTTACAGAATGTTTCTTATTGACTTATAGTCAGTAAATCTATACAACTTTCAGCAACGGATCTCTTGGCTCTCCCATC
>F_1927
AAGTCGTAACAAGGTTTCCGTAGGTGAACCTGCGGAAGGATCATTACAGTGTTCGCTGCCCTCACGGGTAGCAAACCTCACCCTTGTGTATTATATCTTTGTTGCTTTGGCAGGCCGCCTTCGGGCTCCCGGCTTCGGCTGGGGAGCGCCTGCCAGAGGACCCCAACTCTTGTGTTTAGTGTCGTCTGAGTACTATAAAATAAGTTAAAACTTTCAACAACGGATCTCTTGGTTCTGGCATC
>F_1929
AAGTCGTAACAAGGTTTCCGTAGGTGAACCTGCGGAAGGATCATTATCGAGTTTGAAACTGGGGGACTGTGCTGGCCCCTCGGGGCACGTGCACGTCTCCCTTCACTTCCACACACCTGTGCACCTCTTGGGTGGTCCTCTCGGGCCGCCCAACCTTTTCACACACGCCTTTTTTGTGTATTCGTATGTCCGCTTTAAATTAAAGTAACAACTTTCAACAACGGATCTCTTGGCTCTCGCATC
>F_1935
AAGTCGTAACAAGGTCTCCGTAGGTGAACCTGCGGAGGGATCATTACCGAGTTCATGCCCTCTAGGGTAGATCTCCCACCCTATGTTATCATTACCTTTGTTGCTTTGGCGGGCCGCTCGGCACCTGCCCGGCTACCGGCTTCCCGCTGGTAAGCGCCCGCCAGAGGACCCCAAACTCTGAATTGTTAGTGTCGTCTGAGTACTATGTAATAGTTAAAACTTTCAACAACGGATCTCTTGGTTCTGGCATC
>F_1939
AAGTCGTAACAAGGTTTCCGTAGGTGAACCTGCGGAAGGATCATTACCGAGTTGGCTTTGGGTAAATCCGAAGCACTCTCCACCCTTGTTTACCAAGTCAAGTTGCTTCGGCAGGCTGAAGTCGTTCTAAAGGACTAGAACCTGCCGAAGACCTACACTCTATTTACTTATTATTACGTGTAAAACAAAAGCAAAAAACTTTCAACAACGGATCTCTTGGTTCTGGCATC
>F_1945
AAGTCGTAACAAGGTTTCCGTAGGTGAACCTGCGGAAGGATCATTATCATACAATAGAGGTGCTGGGGTTGTCGCTGACCTTTGAAAGGGTTGTGCACGCCTCGGTGCTCTCGCACATATCCATCTCACCCTTGTGCATCACCGCGCGGGGTCGCTCCCTCTTGGCTCGCTTCGAGAGGGGGAGGCTTGCGTCTTTTTCACACACACACACACAATATACAGTCTGGTAGTTTAGAATGTCAATCAATACAACTTTCAACAATGGATCTCTTGGCTCTCGCATC
>F_1951
AAGTCGTAACAAGGTTTCCGTAGGTGAACCTGCGGAAGGATCATTAATGAAATTATGACTGGGGTTGTCGCTGGCCTATAAAACGGCATGTGCACGCTCCTTTCACAATCCACACACACCTGTGCACCTTCGCGGGGGTCTTCTCTCTTCGGAGAGGAGGCTCGCGTCCCTTTACACACCCTTTGTATGTCTTAAGAATGTCTACTCGATGTAATAAAACGCATCTAATACAACTTTCAACAACGGATCTCTTGGCTCTCGCATC
>F_1965
AAGTCGTAACAAGGTTTCCGTAGGTGAACCTGCGGAAGGATCATTATTGAAATCCTTAGGATGTTGCTGGCCTTGTCTTTTGGGATGAGGCAGGTGCACTCCTCGGATATTCTTTTGACCACCTTTCACAAACCATGTGCACCCTCTGTAGGTTTGGCCTTTTGTTCCAAACCTATGTTTTAGCCATCTGCTCCATGGAATGTCATTTGAATGTTGAATCTTCTTTGATAATACACAACTTTCAACAATGGATCTCTTGGCTCTCGCATC
>F_1969
AAGTCGTAACAAGGTTTCCGTAGGTGAACCTGCGGAAGGATCATTACAGAGTTCGTGCCCTTCGGGGTAGACCTCCCACCCTTTGTTATACCAACCATTGTTGCTTTGGCGGGACGCCTTCGGGCCATCGGCTTCGGCTGCTGCGTGCCCGCCAGAGACCCCAAACCCTGCCTTTTAGTGTCGTCTGAGTACTATATAATAGTTAAAACTTTCAACAACGGATCTCTTGGTTCTGGCATC
>F_1985
AAGTCGTAACAAGGTAACCGTAGGTGAACCTGCGGTTGGATCATTACTGATTTTGCCAAAGATAGTCGAGTCTCTATGAGATTCCTTTCTGCGGTAATAAACCACTGTGCACTATGCTGTATTTTGGGTGCTTGAGACTCTTTATGGGGATCGACACCCAGCAACATATGAACCAATGAAATTTTTTGTCTGAAATCGATTCTAAATTGAAACAACTTTTGACAACGGATCTCTTGGCTCTCGCAAC
>F_1987
AAGTCGTAACAAGGTTTCCGTAGGTGAACCTGCGGAAGGATCATTATTGAATGCAATTGGAGTCGGTTGTCGCTGGCCTCTTCACTGAGGCATGTGCACGCCTTCTCCGTTCATCCACACACACCTGTGCACTTGTGAGACGGACTAACCCTTCCGAGGGGATGCCCCGTCTATTATACATAAACTCCAATATATTAAATTTGAATGTAATCAGATGTAACACATCATTGAACTAAGTTTCAACAACGGATCTCTTGGCTCTCGCATC
>F_1997
AAGTCGTAACAAGGTTTCCGTAGGTGAACCTGCGGAAGGATCATTCATAATAAGTGTTGTACTGCACTTTTTAAAACAGTATTCACCTTGTGTGCAATGTTGTGCGAGAAAGCGTTTTACCGCGCTCTCGAGCACCTACATCAACCTACATTTTTAATCACTTTGTCTGAAAACCATTACGAATACTTAATTCGAAATACAACTTTCAACAACGGATCTCTTGGCTCTCGCATC
>F_1999
AAGTCGTAACAAGGTCTCCGTAGGTGAACCTGCGGAGGGATCATTACTGAGTGAGGGCCTTCGGGCTCGACCTCCAACCCTTTGTGAACACAACTTGTTGCTTCGGGGGCGACCCTGCCTTCGCGCGAGGCGCCCCCGGAGGCTCATCAAACCCTGCATCTTTGCGTCGGAGTCTTAATGAATTTAAACAAAACTTTTAACAACGGATCTCTTGGTTCTGGCATC
>F_2001
AAGTCGTAACAAGGTTTCCGTAGGTGAACCTGCGGAAGGATCATTATCATACAATAGAGGTGCTGGGGTTGTCGCTGACCTTTGAAAGGGTTGTGCACGCCTCGGTGCTCTCGCACATATCCATCTCACCCTTTGTGCATCACCGCGTGGGTCCTCCTTTGCGGGAGGGCTCGCGTTTTCACATAAAACTTGATACAGTGTAGAATGTTTATTTTTGCGGTCACACGCAATCAATACAACTTTCAACAACGGATCTCTTGGCTCTCGCATC
>F_2007
AAGTCGTAACAAGGTTTCCGTAGGTGAACCTGCGGAAGGATCATTACAGAGTTCCTGCCCTCACGGGTAGAAACCCCACCCTTGACTACTATGTTTGTTGCTTTGGCGGGCCCTGCGGCTCCGGCCGCGCGCTGGCTCCGGCTGGCGAGCGCCCGCCAGAGGACCCCAAACCCTGTGTGTTAGTGTCGTCTGAGTACTATATAATAGTTAAAACTTTCAACAACGGATCTCTTGGTTCTGGCATC
>F_2013
AAGTCGTAACAAGGTTTCCGTAGGTGAACCTGCGGAAGGATCATTCACAATTACAAGTGCTTCTCACGCTCCAACTCCTCTTCGGGGAAGGAGACAAAGGGGTACTGTGGACGAAAAATCCATTCCCACCTTGTGTGCATTGTAACAAACAACCAATTTCACAATTTTGAATTTTTTGCAAGACCGTCTGAATGCATCTCATTAGCCAATTTGCGAAAGCAGAAAGGAAAAAAATGAAATACAACTTTCAACAACGGATCTCTTGGCTCTCGCATC
>F_2019
AAGTCGTAACAAGGTTTCCGTTGGTGAACCAGCGGAAGGATCATTACTGGGTCAATCTACCTGAAAAGGGAGACTCCAAACCCCTGAATACCGCACTTCTCGTTGCTTTGGTGGGCCATCCTATCTTATAGGTGCCGGCTCCCCGCTGGTTAGCGCCCGCCAGAGGATCTAAACTCGTGAATGTTATAGTAGTCTGAGTGGGATAGAGATAATATCTAAAACTTTTAACAACGGATCTCTTGGTTCTGGCATC
>F_2025
AAGTCGTAACAAGGTTTCCGTAGGTGAACCTGCGGAAGGATCATTAAAGATTCGACCTTTGGGTCTATCTTCTCTTCAGCTGTGCGCTTCGGCTGCACGCTGTAGAACTTCACACACCTGTGCACACTTCGGTTGTGGCTAGTTAACTCTGGTCACTACCGCTTTTACATTTAACAACCAAGTCTAGAATGTCAATTACAATAAAAATAACAACTTTCAACAACGGATCTCTTGGCTCTCGCATC
>F_2037
AAGTCGTAACAAGGTCTCCGTTGGTGAACCAGCGGAGGGATCATTACCGAGTTGCAAAACTCCCACACCTGCGAATGTTAACCACGCCGTTGCTTCGGGGGGCGGTCCCTGGGAGGGGCCTATGCCGCGAGGCGCCCGCCAGAGTACATGAAACCCGTCGTGCAGGCCTATCTGAATATCCTTAAATAAATCAAAACTTTCAACAACGGATCTCTTGGTTCTGGCATC
>F_2047
AAGTCGTAACAAGGTTTCCGTAGGTGAACCTGCGGAAGGATCACTAAAGAGAACTTGCCCTTCGGGGTAGATCTCCCACCCTTTGTTTATCACACTTTGTTGCTTTGGCGAGCCGCCTCGGCCACCGGCTTCGCGCTGGTGAGTGCTCGCCAGAGGACCCCCAACTCTGAATATTAATGTCGTCTGAGTACTATATAATAGTTAAAACTTTCAACAACGGATCTCTTGGTTCTGGCATC
>F_2063
AAGTCGTAACAAGGTCTCCGTAGGTGAACCTGCGGAGGGATCATTACAGAGTTCATGCCCTCACGGGTAGATCTCCCACCCTGTGTTATTATACTTTGTTGCTTTGGCAGGCCGCCCGCGTGGGCTACCGGCTCCAGCTGGTAAGTGCCTGCCAGAGGACCCCAAACTCTGAATATTTTATTGTCTGAGTACTATATAATAGTTTAAAACTTTCAACAACGGATCTCTTGGTTCTGGCATC
>F_2073
AAGTCGTAACAAGGTCTCCGTAGGTGAACCTGCGGAGGGATCATTACCGAATGGTCTCTGTACCTTCGAAACCCTCCAAACCTGTGGACGTCTAGAAACGTGCTTCGGCGCCCTGGCGCCAGGTCCATGCAGTTAGCCTTGTGTCTGATTGGAAACAAATTTCAAAACTTTCAACAAAGGATCTCTTGGCTCTCGTATC
>F_2105
AAGTCGTAACAAGGTAACCGTAGGTGAACCTGCGGTTGGATCATTACTGATTTCTGCTTTTGCTAGGTTGAGAACTCTCGAGTTTTCCCTAGCAGGGCGATACACCACTTGTGCACTATATTGTCTTTTGGGTTGGGGCTAGACTAAACTCGGGTATTGGTTTGCAATCAATTAATTGATTGTTAACTCTCTGCTCGATTTATTTCTGTAAGCTTCCTTGGCCCAAACTTTATAAACCAATGAAATTTTTTGTCTGAAATAATCTAGTAATAGAAACAACTTTTGACAACGGATCTCTTGGCTCACGCAAC
>F_2109
AAGTCGTAACAAGGTTTCCGTAGGTGAACCTGCGGAAGGATCATTAACGTATCTCTGGCGGCGGACGGCGATCCCTGCTCCGGTCCAAACGGGCCGTGCAGCGGGATCCCGCCCCCGTCCAACCTTTGCAAACCCCCTGTGCACATTCACGGTGGAGGGCCGAAGGGGCGAGAGCTCCTTTGGTCCGAAGCCGCATCACTAAACCCCCAAGTATTTAAACGAATGCTCTGCGACCCTGTGTCGCCTAACAATTGAACAACTTTCAACAACGGATCTCTTGGCTCTCGCATC
>F_2135
AAGTCGTAACAAGGTCTCCGTAGGTGAACCTGCGGAGGGATCATTACAGAGAACATAGCCCTCACGGGTTAATCTCCAACCCTATGTTATTAAACCTTTGTTGCTTTGGCGAGCCGCCTCGGCCACCGGCTCACGCTGGTGAGTGCTCGCCAGAGGACCCCCAACTCTTGTGTTTAGTGTCGTCTGAGTACTATATAATAAGTTAAAACTTTCAACAACGGATCTCTTGGTTCTGGCATC
>F_2141
AAGTCGTAACAAGGTCTCCGTTGGTGAACCAGCGGAGGGATCATTGCTGGAAGCGCCGCAAGGTGCACCCAGAAACCCTTTGTGAACTTATACCTACATCGTTGCCTCGGCGTTGGCTGCCTCTCCCCCTGGGGAGGGGGCCCTGCTCCTCTGGTCGTCAAACACCTGGGAGAAGGACAGCAGGCCCGCCGGTGGCCCATTAAACTCTTGTATTTACCGAGTAACATCTGAGTAAAGCTTCTAAATGAATCAAAACTTTCAACAACGGATCTCTTGGTTCTGGCATC
>F_2153
AAGTCGTAACAAGGTTTCCGTAGGTGAACCTGCGGAAGGATCATTACTGTAAACAAAGGCCGAGCGGTTGTTGCTGGTCCTCCGGGACATGTGCACACCTTCGGTCGACATCCTTCACACCCCTGTGCACCTCTGCGTGTGGCCTCCCCCTCGCTTCGGCTTGTGGGGGCCCGCGTTTCTTATAAACACCCTTGTATGTCTTACGAATGTCTACTATGCGATAAAAAGCATCTAATACAACTTTCAACAACGGATCTCTTGGCTCTCGCATC
>F_2155
AAGTCGTAACAAGGTTTCCGTAGGTGAACCTGCGGAAGGATCATTATTGAAATCCTTAGGATGTTGCTGGCCTTTTGGGGCATGTGCACTCCGCCTTTTCATCTCACCTGTGAACTTATTGTAGGCCAGATGTTACAGTCTGTGTCTATGTTATTTTTACACACACAAATATATATTAGAATGTCTAATGATGACCTTTACTGGTCAAAATTTAATACAACTTTCAACAATGGATCTCTTGGTTCTCGCATC
>F_2167
AAGTCGTAACAAGGTTTCCGTAGGTGAACCTGCGGAAGGATCATTAACGAGTAAGTCGCAAGACTTCTTATCCAAACACCTGTGAAATTATTATTTTGCTTTGGGGACGCAAGTCCCCAACAATCAAAACCACTAAGTTGTCTTTTGTCTGAAACGATTATTAAAAATCAAAACTTTCAACAACGGATCTCTTGGTTCTCGCATC
>F_2181
AAGTCGTAACAAGGTTTCCGTAGGTGAACCTGCGGAAGGATCATTAATGAAACTTCAAAGTCGGCTCGTCCTGTGCTGGTGGAGAGATTCACATGTGCACGTTCAAGTCGCAAATCCACACACCTGTGCATCTATGACTCGAGGTTAGTAAAATGACCAAGAGTACTTTTACACACTCTGAATGTAATGGAATGTCTATGTGCAATAATGTACAAATAAACAACTTTCAACAACGGATCTCTTGGCTCTCGCATC
>F_2189
AAGTCGTAACAAGGTCTCCGTTGGTGAACCAGCGGAGGGATCATTACAGAGTTGCAAAACTCCCAAACCATTGTGAACGTTACCCGTAACCGTTGCTTCGGCGGGCGGCCCCCCGGGGCCGCAGCCCTCACAGGCGCCCGCCGGACGACAAATAACTCTTGTTCTTTACTGGCCTCTCTGAGTATTTATACAAATAAGTCAAAACTTTCAACAACGGATCTCTTGGTTCTGGCATC
>F_2193
AAGTCGTAACAAGGTTTCCGTAGGTGAACCTGCGGAAGGATCATTAACAAAAATTATCCAATACCAACCAACCAACCACTTGTGCACTGTTGAAGTATGCTTTGGTAGAGTGCTGGGGTGATCGTGGCAACGCGGTCCCTCGATCTGCCAGAGTTTTTATCAATACCAAACAACAAACGCGTCGTCTTATCAATGTGACTGAACTTCATTTTACAAATGAAAATACAACAACTTTTAACAATGGATCTCTTGGCTCTTGCATC
>F_2199
AAGTCGTAACAAGGTTTCCGTAGGTGAACCTGCGGAAGGATCATTAAAGAGTATGGGGGCTTCATGCCCACAACTCCACCCTTTGTTTACATACCATTGTTGCTTTGGCAGGCCCGTCGCAAGACAACCGGCTTCGGCTGGTCAGTGCCTGCCAGAGGACCTAAAACTCTGTTTAATCATATTGTCTGAGTACTATATAATAGTTAAAACTTTCAACAACGGATCTCTTGGTTCTGGCATC
>F_2203
AAGTCGTAACAAGGTCTCCGTAGGTGAACCTGCGGAGGGATCATTACAGAGCATCATGCCCCCCGGGGTAGATCTCCCACCCTGTGTCTCACGTACCTCCTGTTGCTTTGGCGGGCCGCCCTCGGCCACCGGCCCCGGCTGGTGCGCGCCCGCCAGAGGACCCCCCAACCCTGAATGTTAGTGTCGTCTGAGTACTATGTAATAGTTAAAACTTTCAACAACGGATCTCTTGGTTCTGGCATC
>F_2213
AAGTCGTAACAAGGTTTCCGTAGGTGAACCTGCGGAAGGATCATTACAAATCTTTTGGGGGGTTGGCTAGTGGGTGGGAGAGAGTCGAGCAGTGGGTTTATCCCATTGCACATTTCTCTCACACACGACGCCATACACCACTATTTCACGCTTGTTGTGTTTGACAGAGTTATTGATGCAACCAAAACTATACAACTTTTAACAATGGATCTCTTGGCTCTTGCAAC
>F_2217
AAGTCGTAACAAGGTTTCCGTAGGTGAACCTGCGGAAGGATCATTCACAATAAGTGTTCAATGGCACTTTCAAATCCATTACCCACCTTGTGTGCACTGTAAGGGAGGAGAGGGCCAGACTTGTCTGCCTCTCCTTTCCATTATACATACTATCTTCATTCTTGTCTACTTTTTTGAGTATAAAACTCTAATACAACTTTCAACAACGGATCTCTTGGCTCTCGCATC
>F_2219
AAGTCGTAACAAGGTTTCCGTAGGTGAACCTGCGGAAGGATCATTATCGTAACAAAATGTGTTGAGGCATGCAACGGCTGTCGCTGACCAAAAGTCGTGCACGCCAGGGTGTGTCCTCTCACATAAAATCCATCTCACCCTTTTTGTGCACCACCGCGTGGGCACCCTTCGGGGTCGAACAGATCCAGGAGGGGGCTTGCGTTTTCACACAAACCCCTTTTTAAAAGTGTAGAATGACCCCACTTTTGCGATAACACGCAATCAATACAACTTTCAACAACGGATCTCTTGGCTCTCGCATC
>F_2253
AAGTCGTAACAAGGTTTCCGTTGGTGAACCAGCGGAAGGATCATTACAGAGATCATGCCCTCACGGGTAGACCTCCCACCCTGTGTTATTACTATTGTTGCTTTGGCAGGCCGCTTCGGCTACCGGCTTCGGCTGGTGAGTGCCTGCCAGAGAACCCAAAATTCTGAATATTAGTGTCGTCTGAGTACTATATAATAGTTAAAACTTTCAACAACGGATCTCTTGGTTCTGGCATC
>F_2267
AAGTCGTAACAAGGTTTCCGTAGGTGAACCTGCGGAAGGATCATTAACGTATTCGAACGGGGAGGTCGGGTTCCCTGCACCGGCGGCGACGCCGTGCTGCGGGCGCCCGGCCGCCTCTTCCAAACCAAACCCCTGTGCACCTTTGGGAAGGCGGCGTGGGCTCGTCCCCGCCGTCGGCCCCTTTTCACAAGCTCTACGTATTCAATCAGAATGACCGCGGACATCGTCCGTCTAAACCATGTAACAACTTTCAACAACGGATCTCTTGGCTCTCGCATC
>F_2273
AAGTCGTAACAAGGTTTCCGTAGGTGAACCTGCGGAAGGATCATTATCGAATAAACTTGAACAGGCTGTTTTTTGCTGGCCCTTGAAAGAGGGCATGTGCACGCTTGTTCATCTTTGTCATTTCTCCAACTGTGCACATACTGTAGACCTGGGGGGAGCATTATGAATGGAATTTCCATTCGAGTTGGGGATTGCTGTGCTTTACAAAAGAAAAAAGTCGGCTTTCCCTTGTATTTTTTCAGGTCTATGTTGTTTTTCACAATCTCTATAACAATGTTTAGAATGTTGAATAAGGTCTTTGTACCTATATAAAAGTTAATACAACTTTCAGCAACGGATCTCTTGGCTCTCGCATC
>F_2303
AAGTCGTAACAAGGTCTCCGTAGGTGAACCTGCGGAGGGATCATTACGAAATAGGCGCTCTCGCGTCAACCTCAACTTCCTGTGAGAGCAAAAGGCTTGCTTTGGCGCCGTCGGCGCCAGATTTATGCGGATTTGCCGTTGCGTCTGAGAGAAAACAAGGTTTAAAACTTTCAACAAAGGATTTCTTGGCTCTTGCACC
>F_2327
AAGTCGTAACAAGGTTTCCGTAGGTGAACCTGCGGAAGGATCATTACTGAACTGTCGACACGAGTTGTTGCTGGTCCTTGAAAGGGGTCACGTGCACGCTCTGTTTACACATCCACTCACACCTGTGCACCCTTGTAGTTCTATGGCCTGGGTGGGCTCTGTCCTCCTGGCGTGGTTCTACGTCTTTACACACACACTACAACAAAGTCTTATGGAATGTATGTCGCGTTTAACGCAATGAAATACAACTTTCAGCAACGGATCTCTTGGCTCTCGCATC
>F_2329
AAGTCGTAACAAGGTTTCCGTAGGTGAACCTGCGGAAGGATCATTACCGAACTGTCAACACGAGTTGTTGCTGGTCCTCAAACGGGGGCATGTGCACGCCCGAGCCTTTAATCCAACACACACCTGTGAACCCAATGTAAGGGCCCGTAAAAAAGGCCCCTACGTCTTTATCACCAACTCTGTATTTATAGAATGTAATCCATATCTTCGCCTTAACAAGCGTCGGTAAACTTATACAACTTTCAACAACGGATCTCTTGGCTCTCGCATC
>F_2335
AAGTCGTAACAAGGTTTCCGTAGGTGAACCTGCGGAAGGATCATTATTGAATGTTAAGAAGTTGTAGCTGACCTGTTAAAGGGTATGTGCTCGCTTCTTTCAATCTCTTACCACCTGTGCACCTTTTGTAGTCTTGGATACATTTCAGAATTAACTTTCTGGTTTGGGAATTGCCAGTTACGCAAGTGACTAGCTCTTTCTATATTTCCAAGACTATGTTTTTACATACCCCATTATAATAACTAAAGAATGTTTACTGGTCTTGCCGTCAAAAAGCAGACTTATTTTAAAATACAATTTTCAACAATGGATCTCTTGGCTCTCGCATC
>F_2363
AAGTCGTAACAAGGTCTCCGTAGGTGAACCTGCGGAGGGATCATTAACGAATGGCCTCTGTGCCTTCGAACTTCAAACTCGTGGACCAAAACTCGTGGTTCGGCGGGCCCTGTCCCGGGGGTCGCCGCGTCTATGCGTATATGCCGTGGGCGTCGGATCGAAACAATGACAGTTAAAACTTTCAACAAAGGATCTCTTGGCTCTCGCATC
>F_2419
AAGTCGTAACAAGGTTTCCGTAGGTGAACCTGCGGAAGGATCATTACCAATCTTTTAGCGGGCCTTGGCTTTTTTGTCCATGGTCTCGCGAAAAACTCTGTATTTAAAACCCGCTCATAAGTTAAACATAATTTTTGTTATTATTATAATAATAAAGATCACTTTCAACAACGGATCTCTTGGCTCTCGCATC
>F_2421
AAGTCGTAACAAGGTCTCCGTTGGTGAACCAGCGGAGGGATCATTACAGAGTTGCAAAACTCCTAAACCCACTGTGAATCTACCCATCGTTCCTTCAGCAGGCGGCCCCCGGGGGGGCTCCGCCGCGAGGCGCCTGCTGAAGGACTACCAAATTCTGTTACCTAAGTGTTCTCTGAGCCACTATACAAAAGTCACAACTTTCAACAACGGATCTCTTGGTTCTGGCATC
>F_2427
AAGTCGTAACAAGGTCTCCGTTGGTGAACCAGCGGAGGGATCATTACCGAGTTATTCAACTCCCAAACCCCCTGTGAACCTTACCACACACGTTGCCTCGGCGGGACCGCCCCGGCGCCCTCGCGGCCCGGACCAAGGCGCCCGCCGGAGGACCACCAGACTCTCCTGTCGCAGTGGCATTTCTCTCCGAGTCAAGCAAGCAAAATGAATCAAAACTTTCAACAACGGATCTCTTGGTTCTGGCATC
>F_2437
AAGTCGTAACAAGGTTTCCGTAGGTGAACCTGCGGAAGGATCATTACAGAGTTGTGGGTAGCTTGCTATCCCTCCTCCACCCTTTGTTAACTTGCATTTGTTGCTTTGGTGAGCCTGCCTTCGGGCTACCGGTTGACCGGTTCGTGCTCGCCAGAGGCCCTTAACATTCTGTTCAAATGTATCGTCTGAGTAATATCAAATAGTTAAAACTTTCAACAACGGATCTCTTGGTTCTGGCATC
>F_2445
AAGTCGTAACAAGGTTTCCGTAGGTGAACCTGCGGAAGGATCATTAAACAAGGGTGCCTTTATGGCATACCCCATCCGTGTCTACATACTCTTGTTGCTTTGGCAGGCCGTGGTTTTTACCCTGTGGGCTTCTGCCTGCATGCGCCTGCCAGAGGACCAAACTCTGAATTTCTAGTGATGTCTGAGTACTATATAATAGTTAAAACTTTCAACAACGGATCTCTTGGTTCTGGCATC
>F_2491
AAGTCGTAACAAGGTCTCCGTAGGTGAACCTGCGGAGGGATCATTATTGAATGGTCTTTGACCTTCTACCCCTCAAACCTGTGGAAGCTAAAAAACGTGCTTCGGCGTCCTTTTGGGCGCCGCTTTTATGCATAAATATGTGTGTCGTCTGAATCATCCACATGAATCAAAACTTTCAACAAAGGATCTCTTGGCTCTCGCATC
>F_2495
AAGTCGTAACAAGGTTTCCGTAGGTGAACCTGCGGAAGGATCATTATTGAAATAAAGGGTTGTCTGCTGGCCTCTCGGGGCATGTGCACACCCGAGCCATCCCCAACAAACACCGTGGGCCTTCGGGCCCGCGTATATTTACTCTGAATGTGTATAGAATGTAAACCATTTGTTTGCCCTGAAAAAGCAAACGAAAAAAAGTACAACTTTCAACAACGGATCTCTTGGCTCTCGCATC
>F_2513
AAGTCGTAACAAGGTTTCCGTAGGTGAACCTGCGGAAGGATCATTATTGAATACTGAATCGGTTCTGATGCTGGCTCTTCACTGGGCATGTGCTCGTCCGTTCATATTTACCTTCTCTTGTGCACATTTTGTAGTCCTTTGGAACAAGTGAATTTCGCGCTGCTGTGATTAACTTCGCGGTGGTTGCGGTTTGGGGGACTGGGCGCGAGCCCTTCCTCTGCCTTGCTTTTCGCTTTTTCAAGGGCTATGTTTTCATATACACTATTAAAGTTACAGAATGTCTTTTAACGATTGTGCTAGTCGCAGTCATTAAACCTATACAACTTTCAGCAACGGATCTCTTGGCTCTCCCATC
>F_2521
AAGTCGTAACAAGGTTTCCGTAGGTGAACCTGCGGAAGGATCATTAAAGAATATGGCTCCGGCCTTTTTCTAACCCTTGAATACTATCCTGTTGCTTCGGTGCTGCGGCACCGGCGCCACATAACTCTTAAACTCATGTCTGACAAAAAGAAAATAATCAAAACTTTCAACAACGGATCTCTTGGTTCCCGCATC
>F_2565
AAGTCGTAACAAGGTTTCCGTAGGTGAACCTGCGGAAGGATCATTACTGAGTAAGGGTTTTCTGGCCCAACCTCCAACCCCTTGTGTATTACTGAGCTTTTTTATGTTGCTTCGGTGGACTCTAGTGTTCACCGAAGCCTAACAAACTCTTATAATTGATGGTGTCTGAGTAAATTAAAATTGTTAAAACTTTCAACAACGGATCTCTTGGTTCCCGCATC
>F_2621
AAGTCGTAACAAGGTTTCCGTAGGTGAACCTGCGGAAGGATCATTCATAATAAAGTGTTTTATGGCACTTTTTAAAAATCCATATCCACCTTGTGTGCAATGTTTGGCTATCATCAGTTTTCTGATGGTGGCTTTTATACATCAACTCATTTTAACTACTTTGTCTGAAAAATATTATGAATACTTAATTCAAAATACAACTTTCAACAACGGATCTCTTGGCTCTCGCATC
>F_2665
AAGTCGTAACAAGGTTTCCGTAGGTGAACCTGCGGAAGGATCATTACTGAAGTACTTGCAAGGGTTGTTGCTGCCTTTTAATTGAGGATGTGCACGCCATTCAATCTTCTACTTAACCACCTGTGCACCTTTCATAGACTGTGAATAAATCTTTTCACTGAAAATTTGTGGATCTGAGAGCTTAGTAAATTAACTTGCTTTCAAACCTATTCTACAGTTTATGTTTTTTTATACACACTATTGAAATGAATGAATGAGATTATGGATTTTACACTCCATATAAATGTGAAATACAACTTTCAGCAACGGATCTCTAGGCTCTCGTATC
>F_2685
AAGTCGTAACAAGGTTTCCGTAGGTGAACCTGCGGAAGGATCATTATTGAATAAACTTGGTTGGGTTGCTGCTGGCTCCTAGGAGCATGTGCACGCCTAATGCCATTTTTAACCACCTGTGCACCCTCTGTAGATCTGGAGTACCTCTCGAGGAAACTTGGTTTGAGGACTGCTGTGCTAAAAAAGCCAGCTTTCCTTGCATTTCAGGTCTATGTTTTTATTATACCCCACATGAATGTAACAGAATGTAGTCAATTGGCCTATTGTGCCTTTAAAACAAAATACAACTTTCAACAACGGATCTCTTGGCTCTCGCATC
>F_2707
AAGTCGTAACAAGGTTTCCGTAGGTGAACCTGCGGAAGGATCATTATGGTACTACAGAGGCGCGAAGGTTGTCGCTGACCTTTCTCAAAGGTCGTGCACGCCGGAGCGTTCTCACACACAATCCACCTCACCACTTGTGCTTCACCGCGTGAGGGCCCCTTTTGGTTATTTCTGAGGGGGGCTTTTCACGTTTTTACACAAACACCCTTTTAATGCATGTGTAGAATGTCTTACTTGTTGTGATCACACACAATCAATACAACTTTCAACAACGGATCTCTTGGCTCTCGCATC
>F_2721
AAGTCGTAACAAGGTTTCCGTAGGTGAACCTGCGGAAGGATCATTATTGAAATCCTTAGGATGTTGCTGGCCTCTAGGGGCATGTGCACTCCGCCTTTTCAATTCACCTGTGAACTTATTGTAGGCCTAGATTGTTAACTCAATCATGTGTCTATGTTTTTTATAAACCCCAAATTGTAACAGAATGTAAAGACCTTATGGTCGAAATCATAATTTAATACAACTTTCAACAATGGATCTCTTGGTTCTCGCATC
>F_2723
AAGTCGTAACAAGGTTTCCGTAGGTGAACCTGCGGAAGGATCATTACCCAAAAGGATACCCTCGTGGTATACCCCACCCGTGTCTATCTACCCTTGTTGCTTTGGCAGGCCGTGGTCTTCCACTGTGGGCTCTGCCTGCATGTGCTTGCCAGAGGACCAAACTCTGAATTTTAGTGATGTCTGAGTACTATATAATAGTTAAAACTTTCAACAACGGATCTCTTGGTTCTGGCATC
>F_2743
AAGTCGTAACAAGGTTTCCGTAGGTGAACCTGCGGAAGGATCATTATTGATTTTACAAAGGATGTGCTGGCCTTTTTGGCATGTGCACTCTTTAACAAAACCAATATCCACCTGTGCACAATCTGTAGGCAAAATTTGCCTATGTCTCTTTACAAACAACCATTGATGTATTTGAATGCTTTATCAATATTTGTAAAACAACTTTCAACAATGGATCTCTTGGTTCTCGCATC
>F_2745
AAGTCGTAACAAGGTTTCCGTAGGTGAACCTGCGGAAGGATCATTATCGTACAAAATGTGTGAGGCGTGCGAGGGCTGTCGCTGACTTTTAACACAAAAGTCGTGCACGCCGGAGCGTATCCTCTCACATAAAATCCATCTCACCCTTTTGTGCATCACCGCGTGGGCACCCTTCGGGATCATCTCGGAGGGGGGCTCGCGTTTTCACACAAACCCCCCTTTTAAAAGTGTAGAATGACCACATTTATGCAATCAATACAACTTTCAACAACGGATCTCTTGGCTCTCGCATC
>F_2749
AAGTCGTAACAAGGTTTCCGTAGGTGAACCTGCGGAAGGATCATTAAAGATTCCGGCCCTCGTGCCGAACCTCTTCAGCTGTGCGCTTCGGCTGCACGCTGTCGAACCTTCTCACACCTGTGCACAACTCGGTTGCGGTCCATTCGTGGGTCGCTTCCGCTTCAACATACCACAACCAGTCTCGGATGTCAACAAACTATACAAATAACAACTTTTAACAACGGATCTCTTGGCTCTCGCATC
>F_2769
AAGTCGTAACAAGGTTTCCGTAGGTGAACCTGCGGAAGGATCATTATCGTACAAAATGTGAGGGGCATGCGAGGGCTGTCGCTGACCTTTTCGGTCGTGCACGCCCGAGCGCTCTCACACAATCCATCTCACCCCTTGTGCACCACCGCGTGGGTCCCTTTCTGGCTCGTCCGGAGGGGGGCTCGCGTTTTCACACAAACTTGAAGTAGTGTAGAATGTCCTTTTTTTGCGATAACACGCAATCAATACAACTTTCAACAACGGATCTCTTGGCTCTCGCATC
>F_2781
AAGTCGTAACAAGGTCTCCGTTGGTGAACCAGCGGAGGGATCATTACCGAGTTGCAAAACTCCCAAACCCAACCGTCTACTTATCTGTACCACGTCTTGCTTCGGCGGGCGGCCCCAGGGCGGGGCTGCTGCTGCGCTTCGGCGCGGCGCCCGCCGGACGGACAATCCATACTCTTTATTACAGTACTACTCTGAGCCTAAAGACAAATAGTCAAAACTTTCAACAACGGATCTCTTGGTTCTGGCATC
>F_2785
AAGTCGTAACAAGGTCTCCGTAGGTGAACCTGCGGAGGGATCATTATTGAATGGGGCCTTTGGGTCACCTTCTTCCAAACCTGTGGAAACGAGAAGTGCTTCGGCGCCTCTGGGTGTCGAATCAATGCCGATTAGCCTGTGTCTGAAGCGAAATAAATTTAAAACTTTCAACAAAGGATCTCTTGGCTCTCGTATC
>F_2797
AAGTCGTAACAAGGTTTCCGTAGGTGAACCTGCGGAAGGATCATTATTGAATACGATTGGAACTGATGCTGGCTTCTTACGGAGCATGTGCTCGTCCATCTATTTAACCTTCTCTTGTGCACATTTTGTAGTCTTGAAAGAAAGTGAACCCTTCGCAGCAATGCGGTCTGGGGGAATGGGCGCAAGCCCTTCTCCTGCTTGCTTTCTTTTCAAGGCTATGTTTTCATATACACTTATAAAGTTTCAGAATGTCTTTTAAAGATTGCGCTTGTCGTAGTCATTAAACCTATACAACTTTCAGCAACGGATCTCTTGGCTCTCCCATC
>F_2851
AAGTCGTAACAAGGTTTCCGTAGGTGAACCTGCGGAAGGATCATTAATGAAACGAAGGACGCTCTTTTTAGAGGTCCGACACATTCATTTTCCCACACTGTGCACCATACTATTTTACACACATTTTTACTCGAAGTCATAAGAATGTACTAGTCTCTTAATTGAGCATAATTAATAAAACTTTCGGCAACGGATCTCTTGGCTCCCGCATC
>F_2927
AAGTCGTAACAAGGTTTCCGTAGGTGAACCTGCGGAAGGATCATTAAAGAACGCCCCGTTTTTTGAAATGGGTAATTCCCAAACCGTGTCTACATACCTTTGTTGCTTTGGCAGGCCGCCTCTTAGGCGTCGGCTCCGGCTGACTGCGCCTGCCAGAGGACCCAAACTCGTTTTGTTTAATGTCGTCTGAGTATTATATAATAGTTAAAACTTTCAACAACGGATCTCTTGGTTCTGGCATC
>F_2971
AAGTCGTAACAAGGTTTCCGTAGGTGAACCTGCGGAAGGATCATTAATGAATTCTGAAAGGGGTTGTAGCTGGCCGTTTCGTTTGAGCGGCATGTGCACGCCCTGATCATTATCCATCTCACACACCTGTGCACATACTGTAGGTCGGCTTGTGACTGGAGGTGGAGTCTTCATTGATTCTGCTTTGGTTGGAGGCCTTCCTATGTTTTATCACAAACTACTTAAGTTTAAAGAATGTTACTCTTGCGTCTAACGCATTTAAATACAACTTTCAGCAACGGATCTCTTGGCTCTCGCATC
>F_2979
AAGTCGTAACAAGGTTTCCGTAGGTGAACCTGCGGAAGGATCATTATTGAATGTTAAGAAGTTGTAGCTGACCTGTTAAAGGGTATGTGCTCGCTTCTTTCAATCTCTTACCACCTGTGCACCTTTTGTAGTCTTTGAAGTGTTCGCAGTCAATGCGGTTTGGGGCTTGGGCTTTGCTGCTCCTTTCCCTGTTTGCTTCAAAGGCTATGTTTTATACACACTATTTGAAGTTACAGAATGTCTCTTATTGACCTTTGAGTCAGTAAATCAATACAACTTTCAGCAACGGATCTCTTGGCTCTCCCATC
>F_2993
AAGTCGTAACAAGGTTTCCGTAGGTGAACCTGCGGAAGGATCATTACAGAGTTCATGCCCTCATGGGTAGATCTCCCACCCTTGAATACATCCCTTTGTTGCTTTGGCGGGCCGCGGTCCTCCGCGTCGGCTCTCTGCTGACAGTGCCCGCCAGAGGACCCAAATTCGTTTGTTTAGTGATGTCCGAGTTCTATACAAATAGTTAAAACTTTCAACAACGGATCTCTTGGTTCTGGCATC
>F_2999
AAGTCGTAACAAGGTTTCCGTAGGTGAACCTGCGGAAGGATCATTATCGTACAAAATGTGAGGGGCATGCGAGGGCTGTCGCTGACCCAAAAGTCGTGCACGCCGGAGCGCATCCTCTCACATAAAATCCATCTCACCCTTTTGTGCACCACCGCGTGGGCACCCTTCGGGATCGAACCAATCCAGGAGGGGGCTTGCGTTTTCACAAAAACCCCTTTTAAAAAGTGTAGAATGACCCCATTTTGCGATGACACGCAATCAATACAACTTTCAACAACGGATCTCTTGGCTCTCGCATC
>F_3009
AAGTCGTAACAAGGTTTCCGTAGGTGAACCTGCGGAAGGATCATTATTGAATAAAATTGTTTGAGTTGTTGCTGACTCTTTGGAGTATATGTGCACGCTCACATCATTTTTAACCACTTGTGCACCATTTGTAGACTGTAAATGCTTGAGGATTGCCATATTAGCTGTTCTCGTATTTAGGTCTATGTTTTTATATACACTATAATTGTTTAAGAATGTGATATTGGGCCTTTGTGCCTTTAAAATTGAAACAACTTTCAACAACGGATCTCTTGGCTCTCGCATC
>F_3039
AAGTCGTAACAAGGTTTCCGTAGGTGAACCTGCGGAAGGATCATTACATTCAGTAGATTTCTACTGTTGGCGGGACTTGTAAGTCTGTATAGTAGTGTATGCTACTGACAAGCAGCGAGGTCCCTTGCCTGTACCCTTGTCTTTTGAGTACCTTATGTTTCCTTGGTGGGCTTGCCTGCCAAATGGACAATACTATAACCTTTTTAATTTTCAATCAGCGTCTGAAAAACCTAATAATTACAACTTTCAACAACGGATCTCTTGGTTCTGGCATC
>F_3129
AAGTCGTAACAAGGTTTCCGTAGGTGAACCTGCGGAAGGATCATTAATGAAACTTGGGAGAATTGATGCTAGAACTTGTTCTATGCGCTTTTCCCTTAATCCATACACACCTGTGCACTTTGAAAGGAGAGAACGGCTTTTAACGGCTGGTCTGTCCTTTCTCATACAAACCCTTCTTGTAAAACGAATGTTCATTGGCCGAAAGGCTCTAAAAAATACAACTTTTAACAACGGATCTCTTGGCTCTCGCATC
>F_3135
AAGTCGTAACAAGGTTTCCGTAGGTGAACCTGCGGAAGGATCATTATTGAATAACTTGGTGTTGAGCTGGCCCTATTGGGCATGTGCTTGCATCATATTATTTATCTTCTCTTGTGCACATTTTGTAGTCTTGAAGACCTCTGCGCAAATACATTTGCTGCAGGTTGGGAGATGCTAACCCTTCTCTCGTTGCCTTTGTGCAAGCTTTGGGGAATGTTAACCCTTTCCTCGCGTCTTCAAGACTATGTTTTCATATACACTATAAAGTTACAGAATGTCTTTTAACGACTGCTTGCAGTCATTAAACCTATACAACTTTCAGCAACGGATCTCTTGGCTCTCCCATC
>F_3151
AAGTCGTAACAAGGTTTCCGTAGGTGAACCTGCGGAAGGATCATTAACGTGTCTCTGGTGGGACCCGGTGCGCCCCGCTCCGGCCCGTGGGCCGTGCAGCGGGTGACCGGTCCCGTCCAACCTTCACAAACCCACCGTGCACATTTGCGGTGGAGGGCCTCTGGGCGAGAGCCCGTTGGCCCGAAGCCGCCTCACTAGACCCCAGTTTGATCGAATGACTGCGGCCTCTGCGTCGCCTAACAAACGAAACAACTTTCAACAACGGATCTCTTGGCTCTCGCATC
>F_3181
AAGTCGTAACAAGGTTTCCGTAGGTGAACCTGCGGAAGGATCATTACAGAGTTCCTGCCCTCACGGGTAGAAACCCCACCCTTGTATATTATATATTGTTGCTTTGGCGGGCCGCTTCGGCCACCGGCTTAGGCTGGTGAGTGCCCGCCAGAGGACCCTAAACTCTGAATTATGTGTCGTCTGAGTACTATACAATAGTTAAAACTTTCAACAACGGATCTCTTGGTTCTGGCATC
>F_3183
AAGTCGTAACAAGGTTTCCGTAGGTGAACCTGCGGAAGGATCATTAAAAAATTTTGAGGTATTTTATACCTCTTGTATTTAAAACCCAACTCTTTTAAACCTAATTTTTTAATAAAAAAAAACTTTCAACAACGGATCTCTTGGCTCTCGCATC
>F_3219
AAGTCGTAACAAGGTCTCCGTAGGTGAACCTGCGGAGGGATCATTACCGAATGGTCTCTGTACCTTCGAAACCCTCCAAACCTGTGGAAACGAGAAGTGCTTTGGCGCCTCGAGCGCCAAGTCTATGCATTCAGCCTTGTGTCTGATCAGAAACAAATTTTAAAACTTTCAACAAAGGATCTCTTGGCTCTCGTATC
>F_3235
AAGTCGTAACAAGGTCTCCGTTGGTGAACCAGCGGAGGGATCATTAATAGAGAGTATAACTCCCTAAAACCCACTGTGAATCTACCTATCGTTGCTTCGGCGGAGGTCCCGGTCGCCCTCTGTGGTGCCGGAATCAGGCGTCCGCCGGAGGATCCAAACTCTTGTGTTCATTTTGTAACTGTCTGAGTGGCGCAAGCAAATCAAATCAAAACTTTCAACAACGGATCTCTTGGTTCTGGCATC
>F_3243
AAGTCGTAACAAGGTTTCCGTAGGTGAACCTTCGGAAGGATCATTACCGAAATGCAGCGGGGGCAGACGGCCGCAAGGTCGCCGGCCGCCGCATACACGCATTCCACCACCCTTGACTTTGAGCACCGTTATGTTTCCTCGGCAGGGACGCCTGCCAGCGGGGACCCATCGAACACTTGCAGTAGCAGTATTTGTCTGAGAATAAACACAAAAATCAAAACTTTCAACAATGGATCTCTTGGTTCTGGCATC
>F_3263
AAGTCGTAACAAGGTTTCCGTAGGTGAACCTGCGGAAGGATCATTATCGTACAACGGGGGTGCAAAGGCTGTCGCTGACCTTTCAAAAGGTCGTGCACGCTCGAGCACTCCCATACATCCGTCTCACCTTTGTGCATCACCGCGTGGGTCCCCTTTGCAAGGAGGGCTCACGTTTTCACACAAACTCGAAGCAGTGTAGAATGTCTATTTATTTTGCGATGACACGCAATCAATACAACTTTCAACAACGGATCTCTTGGCTCTCGCATC
>F_3291
AAGTCGTAACAAGGTTTCCGTAGGTGAACCTGCGGAAGGATCATTAATGAATTCAATTGACAAGGTTGTCGCTGGCCTTCAGGCATGTGCACGCTTTGCTCAAATTCATCCACTTTACCTCTGTGCACCTTTCGTAGTTGGTTCAGTTTAAAAGGGCGTTGTCCTCTGGATCGTGCTATGTATTTTTACAAACTTGTCTGTTTATGAATGTCATTTGCGAGTTATAACGCATATAAATATAACTTTCAGCAACGGATCTCTTGGCTCTCGCAT
>F_3297
AAGTCGTAACAAGGTTTCCGTAGGTAAGTAAAAATCATTCCACGAACCTACCTCCCTTATTAGACACGCACTAACATTTAACAGGTGAACCTGCGGAAGGATCATTACTGGGATCAGGCTGAGTGCTTCGGCGCTCGCCCCCACCCTTTGCTTAGCCCCTGAAATAACACAAACCCGTCGGCCTCTGGCGCGCCCGCCTGACAGCGTGGTACGCCGGCCGGACATTCAACCCTGAACAACGTTGCAGCCTGAAGTAAAAAAGCAAATAGTTAAAACTTTCAACAACGGATCTCTTGGTTCTGGCAAC
>F_3309
AAGTCGTAACAAGGTCTCCGTAGGTGAACCTGCGGAGGGATCATTACCAAGTACAACCCGTCTCCGGACGGGCTGCTACCAACCCTTTGTTGTCCGACCGCGTTGCCTCCGGGGCGACCCTGACCTTCGGGTTTTGGGGGACCCCGGGTGGACACCTAAACTCTGCGTAACTTTGCAGTCTGAGTAATAGATTAAATCAATCAAAACTTTCAACAACGGATCTCTTGGTTCTGGCATC
>F_3343
AAGTCGTAACAAGGTTTCCGTAGGTGAACCTGCGGAAGGATCATTAAAGATTCGGCCCTCGGGTCAAACCTCTTCAGCTGTGCGCTTCGGCTGCACGCTGTTGAACCTCATACACCTGTGAACATTCCGGTTGTGAGTCACCTCACGGTGTCCCACTTCCGCCTTTACATCAAACTACCAGTCTAGAATGTAAAAACTATAAAGTAACAACTTTCAACAACGGATCTCTTGGCTCTCGCATC
>F_3365
AAGTCGTAACAAGGTTTCCGTAGGTGAACCTGCGGAAGGATCATTACAGAGTTCATGCCCTCACGGGTAGATCTCCCACCCTTGTATATATAATTATCTGTTGCTTTGGCGGGCCGCGAGCCTCGCTCGCCTGGGTTCTGCCCGGCGTGCCCGCCAGAGGAAACCTAAACTCTGAATGTTAGTGTCGTCTGAGTACTATATAATAGTTAAAACTTTCAACAACGGATCTCTTGGTTCTGGCATC
>F_3375
AAGTCGTAACAAGGTCTCCGTTGGTGAACCAGCGGAGGGATCATTACAGAGTTGTAAAACTCCCAAACCCATGTGAACTTACCTTTGTTGCCTCGGTGGGCTACCCGGTAGCTACCCTGTAGTTACCCCGCAGCCTGCCGACGGAACTCTAAACTCTTGTTTAATAGTATCATCTCTGAGTAAACTTTTAAATAAGTCAAAACTTTCAACAACGGATCTCTTGGTTCTGGCATC
>F_3385
AAGTCGTAACAAGGTTTCCGTAGGTGAACCTGCGGAAGGATCATTACTGAAGAAATGGTAGGGTTGATGCTGGCTCTTCGGAGTATGTGCTCGCCCTGTCGCTTTTTCTACTTCTCCACCTGTGCACCTATTGTAGATCGTGTTGGAAATCCTTTGTGGTTTCTCGTTCATTTTGAACGGTTCAGAAGTCTTGCCTTTTTGGCTGGACTTCGACTCTTCACGATCTATGCTATATCAACTCTTTAAAGTCTTTGAATGTACTAGTTGGTCTTCATTGACCGATAATTTTAAAAACAACTTTCAGCAACGGATCTCTTGGCTCTCGCATC
>F_3461
AAGTCGTAACAAGGTTTCCGTAGGTGAACCTGCGGAAGGATCATTAAAGAATCGCCCCGTTTTTTGAAATGGGTTCTATTCCCAAACCGTGTATACATTACCTTTGTTGCTTTGGCGGGCCGCCTTCGGGCGTTGGCTCCGGTCGACTGCGCCCGCCAGAGGACCCAAACTCGTTCGTTTAGTGATGTCTGAGTACTATATAATAGTTAAAACTTTCAACAACGGATCTCTTGGTTCTGGCATC
>F_3501
AAGTCGTAACAAGGTTTCCGTAGGTGAACCTGCGGAAGGATCATTATTGAATGAACTTGGCTTGGTTGTTGCTGGCTTTTGCAAGTGCACGCCTTGTCATCTTTATATCTCCACCTGTGCACCTCTTGTAGACCTGAATTCAACTTTTCCGAGGTAACTCGGTCGTGAGGAATTGCTTTGATTAGCTTTCCTTGGTAGTCTTCAGGCCTATGTTTTTCATATACACCATAAGAATGTAACAGAATGTAATTATTAGACTTTTGAAGTCTTATAAACTATATACAACTTTCAGCAACGGATCTCTTGGCTCTCGCATC
>F_3615
AGTCGTAACAAGGTTTCCGTAGGTGAACCTGCGGAAGGATCATTAACGAGTTTTGAAACGGGTTGTAGCTGGCCTTCCGAGGCATGTGCACGCCCTGCTCATCCACTCTACACCTGTGCACTTACTGTAGGTTGGCGTGGGCTCCTTCACGGGAGCATTCTGCCGGCCTATGTATACTACAAACACTTTAAAGTAACAGAATGTAAACGCGTCTAACGCATCTTAATACAACTTTTAGCAACGGATCTCTTGGCTCTCGC
>F_3621
AAGTCGTAACAAGGTTTCCGTAGGTGAACCTGCGGAAGGATCATTATTGAATACGATTGGTACTGATGCTGGCTCTTCACTGAGCATGTGCTCGTGCCGTCTATTTATCTTCTCTTGTGCACATCTTGTAGTCTTTGAAAAAGTGAACCTCTCGCAGCAATGCGGTCTGGGGGAATGGGCCTTTGTGCTCTTCGCCTGCTTGCTTTCTTCAAGACTATGTTTTCATATACACTATAAAGTTACAGAATGTCTTTTAACGACTGCTTGCAGTCATTAAACCTATACAACTTTCAGCAACGGATCTCTTGGCTCTCCTATC
>F_3667
AAGTCGTAACAAGGTTTCCGTAGGTGAACCTGCGGAAGGATCATTACAGAGAATATCGCCCTCGCGGGTGACTCTCCAACCCAATGCTATTCTACCTTTGTTGCTTTGGCGAGACGCTTCGGCCACCGGCTCCCGCTGGTGTGTGCTCGCCAGAGGACCACAAAACTCTGTTTATTAGTGTCGTCTGAGTACTATATAATAGTTAAAACTTTCAACAACGGATCTCTTGGTTCTGGCATC
>F_3685
AAGTCGTAACAAGGTCTCCGTTGGTGAACCAGCGGAGGGATCATTATAGAGTTGTGAAAAACTCCCCAACCCATGTGAACTTACTATTGTTGCCTCGGCGGAGCCTACCCTGGAGCGAGCTACCCGGGAGCGGTCCGCCGGTGGATTTTAAACTCTTGTCATTTCGGCGAATCTGAGCGTCTTATTTAAAATAAGTTAAAACTTTCAACAACGGATCTCTTGGTTCTGGCATC
>F_3697
AAGTCGTAACAAGGTTTCCGTAGGTGAACCTGCGGAAGGATCATTATCGTACAAAATGTGAGGGGCATGCGAGGGCTGTCGCTGACCCAAAAGTCGTGCACGCCCGAGTGTGTCCTCTCACATAAAATCCATCTCACCCTTTGTGCATCACCGCGTGGGCACCCTTCGGGATCATCTCGGAGGGGGGCTCGCGTTTTCACACAAACCCCCCTTTTAAAAAGTGTAGAATGACCCCATTTTGCGATGACACGCAATCAATACAACTTTCAACAACGGATCTCTTGGCTCTCGCATC
>F_3709
AAGTCGTAACAAGGTTTCCGTAGGTGAACCTGCGGAAGGATCATTAACGAGATCATGCCCTCACGGGTAGACCTCCCACCCTTGAGTACTATACCTTTGTTGCTTTGGCGGGCCGCCCTCACGGGCACCGGCTCACGCTGGCTCGCGCCCGCCGAAGGACCCCAAACTCTGAAGTATAGTGTCGTCTGAGTACTATTTAATAGTTAAAACTTTCAACAACGGATCTCTTGGTTCTGGCATC
>F_3761
AAGTCGTAACAAGGTTTCCGTAGGTGAACCTGCGGAAGGATCATTACAGAGTTCATGCCCTAACGGGTAGATCTCCCACCCTTGTGTAATTATAACCATCTGTTGCTTTGGCGGGGCGTGAGTTCGCTCACCCCGTGTACCCGCCAGAGGACCAATAAATTCTGAATATTAGTGTCGTCTGAGTACTATATAATAGTTAAAACTTTCAACAACGGATCTCTTGGTTCTGGCATC
>F_3763
AAGTCGTAACAAGGTTTCCGTAGGTGAACCTGCGGAAGGATCATTATTGAATGAATGTAGAGTCGGTTGTCGCTGGTCCCTTCGGGGGCATGTGCACGCCTTCTCTTTCATCCACACACACCTGTGCATCTATGACTCGAGGTTGTAATGACCAAGAGTAAATTTTACACACTCTTGTATGTAATGGAATGTCTTTTGTGCTATAATGTACAATATAAACAACTTTCAACAACGGATCTCTTGGCTCTCGCATC
>F_3781
AAGTCGTAACAAGGTCTCCGTTGGTGAACCAGCGGAGGGATCATTATAGAGTTCTAACAAACTCCCAAACCCATGTGAACATACCTCTCGTTGCCTCGGCAGGCGCCGCCCTACCCCTCGTAGGCGAAACCTGCCGACGGCCCCCGAAACTCTGTTTTGTATAGCATTAGACCTCTGAAAAAAAGATAACTAAATCAGTTAAAACTTTCAACAACGGATCTCTTGGTTCTGGCATC
>F_3783
AAGTCGTAACAAGGTTTCCGTAGGTGAACCTGCGGAAGGATCATTTAGAGAGAATCTGCCCTTCGGGGTACATCTCCCACCCTGATTACATTACCTCGTTGCTTTGGTGGACCTTTGGGCCTCTGCCCGACGTGTCCACCAGAGTGTATATCAACTCTTGTACATGTTGTCTGAGAACAAACAAAATATTTAAAACTTTCAACAACGGATCTCTTGGTTCTGGCATC
>F_3937
AAGTCGTAACAAGGTTTCCGTAGGTGAACCTGCGGAAGGATCATTACTGAACTGCTGACATGAGTTGTTGCTGGTCTCCAAACGGGGGCATGTGCACGCTCTGTTTGTGCATCCACTCACACCTGTGCACCCTCCGTAGTTCTATGGCCTGGGTGGGCTCTGTCCTCCTGGCGTGGTTCTACGTCTTTACACACACACTACAACAAAGTCTTATGGAATGTATGTCGCGTTTAACGCAATGAAATACAACTTTCAGCAACGGATCTCTTGGCTCTCGCATC
>F_3971
AAGTCGTAACAAGGTTTCCGTAGGTGAACCTGCGGAAGGATCATTATTGAAATCCTTAGGATGTTGCTGGCCTTTCTTAGGCATGTGCACTCCGCCTTTTCATCTCACCTGTGAACTCATTGTAGGCCAGATGTAACAAATCTGTGTCTATGTTATTTTTACACACACAAGTCTGTTAGAATGTCTAATAAAGACCTTTGTTGGTCAAAAATTAATACAACTTTCAACAATGGATCTCTTGGTTCTCGCATC
>F_4195
AAGTCGTAACAAGGTTTCCGTAGGTGAACCTGCGGAAGGATCATTAACGAATCTTAAAGTCGACCCATCCTGTGCTGGTGCTTTGCACATGTGCACGCTTGGGTCGCAAATCCACACACCTGTGCATATCTGACTCTGAGTGCTTTACCTCATGTGAGGGGCTTGACCACGGTCAAGTCGGCACTCGAGTATTTTCACACACTCTGAATGGAAAGGAATGTATATTGTGCATAATGTGCAAACAAAACAACTTTCAACAACGGATCTCTTGGCTCTCGCATC
>F_4237
AAGTCGTAACAAGGTTTCCGTAGGTGAACCTGCGGAAGGATCATTAAAGATTCCGGCCCTCGTGCCGAACCTCTTCAGCTGTGCGCCTCGGCTGCACGCTGTCGAACCTTCTCACACCTGTGCACCACTCGGTTGCGATCCCTCCGTGGACCGCTTCCGCTTTTACATACCACAACCAGTCTCGGATGTCAACAAACTATACAATAACAACTTTTAACAACGGATCTCTTGGCTCTCGCAT
>F_4259
AAGTCGTAACAAGGTTTCCGTAGGTGAACCTGCGGAAGGATCATTACCTGAATATGGGCTCCGGCCCTCGTTCAACCCTTGCCTATCGTACCATTTGTTGTTCCCTCGGCGGGCTTGCCCCCGCCGACGGGTACCCAAAAACCCCTTTGCATGCAGCATACGAAATTCCGATACCAATTTAAATAATCACAACTTTCAACAATGGATCTCTTGGTTCTGGCATC
>F_4337
AAGTCGTAACAAGGTTTCCGTAGGTGAACCTGCGGAAGGATCATTACCAATCTTTTTAGCGGACCTTGGCTTTGTCCATGGTCTCGCAAAAAACTCTGTATTTAAAACCCGCTCATAAATTTATAAAACATTAATTTTTGTTATTATAATAATAAAGATCACTTTCAACAACGGATCTCTTGGCTCTCGCATC
>F_4339
AAGTCGTAACAAGGTTTCCGTAGGTGAACCTGCGGAAGGATCATTACAAATCTTTGCTCGAGCTACCGCAAGGTGGTGAGAGACATTAGCACAAGGCCGCAAGGTCTTGATGTTTACGCTTGTATGTTTGACAGAGTTTATTTGTGACCAGTAATAATGACAACTTTTAACAATGGATCTCTTGGCTCTTGCAAC
>F_4403
AAGTCGTAACAAGGTCTCCGTAGGTGAACCTGCGGAGGGATCATTACAGAGAACATAGCCCTCACGGGTTAATCTCCAACCCTATGTTATTAAACCTTTGTTGCTTTGGCGAGCCGCCTCGGCCACCGGCTCACGCTGGTAAGTGCCCACCAGAGGACCTAAAACTCTGAATGTTAATGTCGTCTGAGTACTATATAATAGTTAAAACTTTCAACAACGGATCTCTTGGTTCTGGCATC
>F_4421
AAGTCGTAACAAGGTTTCCGTAGGTGAACCTGCGGAAGGATCATTAGTGAATTATAGGGCGTCTACTTGTAGAGCCTGACCTCCACTTCTAACACTGTGCACTTGATGGCGAGGTAATTATGATCAGGCTTTCGGGCTTGTGATGAGAACCTTGCGGCTTCATTTTAAACATTAGTCAAAGTATGTCATAAATACAAAACAAAAAAAAACTTTCAACAACGGATCTCTTGGCTCTCGCAT
>F_4465
AAGTCGTAACAAGGTTTCCGTAGGTGAACCTGCGGAAGGATCATTATTGAAATTACCGGTGAGGGTTGTAGCTGGCCTTTCGGGGCATGTGCACGCCCGAGCCTTTAATCCAACACACACCTGTGCACCCTCTGTAGTTCCATGGCATGGAGGCTCTGTCCTCCTGCTGCGGTTCTATGTCTTTACACACACACTGTAACAAAGTCTCATGGAATGCATATCGCGTTTAACGCAATACAATACAACTTTCAGCAACGGATCTCTTGGCTCTCGCATC
>F_4551
AAGTCGTAACAAGGTTTCCGTAGGTGAACCTGCGGAAGGATCATTAATGGGTAACGCCTCCGGGCACAACTCCCACCCTTTGTAACCGCGGCCCGGATTCGGCGCCTGGCGGGGAGCCCCCTCTGCTCGCGGAGGGCCCCGCCTGCCGGAATTAGCCAACCCTGCCTAGAAAATTGAAGTCTGAGAACAAGTTAAATTAAACAAAACTTTCAACAACGGATCTCTTGGTTCTGGCAAC
>F_4661
AAGTCGTAACAAGGTTTCCGTAGGTGAACCTGCGGAAGGATCATTAGTGAATGAGGCTCGCGTCTCAAACACCAGGCTGTGCAACCTTGCACGCCGCATCCCACACACCCGTGCACCTTTCCCGTGTCGCGTAAATGCGACGCGGGCCTTTACACTTGCCACCGTCTTCGAATGTCATAACATATTAATAATACAACTTTCAACAACGGATCTCTTGGCTCTCGCATC
>F_4694
AGTCATAACAAGGTTTCTGTAGGTGAACCTGCAGAAGGATCATTATTGAATTGTTAAAAATGGGGGAGTCTCGACTCCCTCTACATTCTTTATTCCTAACACCTGTGAATCGTTGCTGAGTCCGCTCAGTGGCAACCTTTTTTTACACACACATAATAGTTTAGAACGTAAAAAACAAAAAACAAAAATATAACTTTTGACAACGGATCTCTTGGTTCTCCCAT
>F_4728
AAGTCGTAACAAGGTCTCCGTAGGTGAACCTGCGGAGGGATCATTACAGAGTTATCAAACTCCTAAACCCTTTGTTAATCTACCTATTGTTTCTTCGGTAGGTGGTCCCTGGGAGGGTCCTGTAACCTGTTAGGTACCTGCCGAGGGCTACAACTCGTTTCACATTTGTGTCTAAGTACTATTATAATAAGTCAAAACTTTCAACAACGGATCTCTTGGTTCTGGCAT
>F_4764
AAGTCGTAACAAGGTTTCCGTAGGTGAACCTGCGGAAGGATCATTATCGTACAAAATGTGTGAGGCGTGCGAGGGCTGTCGCTGACTTTTAACACAAAAGTCGTGCACGCCCGAGCGCATCCTCTCACATAATAATCCATCTCACCCTTTGTGCATCACCGCGTGGGCACCCTTCGGGATCATCTCGGAGGGGGGCTCGCGTTTTCACACAAACCCCCCTTTTAAAAAGTGTAGAATGACCCCATTTTGCGATGACACGCAATCAATACAACTTTCAACAACGGATCTCTTGGCTCTCGCATC
>F_4794
AAGTCGTAACAAGGTTTCCGTAGGTGAACCTGCGGAAGGATCATTATTGAATAGTTCGTGGTGCTGTGCTGGCCTCTCGGGGCATGTGCACGCATTGCATCTATTATCCACCTTCATGTGAACCAGTGTAGGCTTAGTCGTTCGTAGGTAGTCTGGTGTAAAAGCCGGGCTGAAGCGAGCTTCGGAGTCTATGATTTTATACACCTTTTTGTATGTTTTTGAATGTCACTTTATTGACTGCAAAGTCAGTAAAAACCTATACAACTTTCAGCAACGGATCTCTAGGCTCACC
>F_4798
AAGTCGTAACAAGGTTTCCGTAGGTGAACCTGCGGAAGGATCATTAAAGAACGCCCCGTTTTTTTACAAATGGGTTCAATACCCCAACCGTGTATACCTTACCTTTGTTGCTTTGGCGGGCCGCCTTGAGGCGTTGGCTCCGGCTGACTGCGCCCGCCAGAGAACCCAAACTCGTTTGTTTAGTGATGTCTGAGTACTATAAAATATTTAAAACTTTCAACAACGGATCTCTTGGTTCTGGC
>F_4830
AAGTCGTAACAAGGTTTCCGTAGGTGAACCTGCGGAAGGATCATTATAAGTTATTGTTAACTATGTTTTGTGCTAATACGTCAACTACTTGTTGTCATTGTTTGGATACTGTAAAATTTAAAACTTGCAACAACGGATCTCTAGGCTCTCCCATC
>F_4997
AAGTCGTAACAAGGTTTCCGTAGGTGAACCTGCGGAAGGATCATTAACGTATAATCCGACGGGGTTCGGTCGCGCCCCGCTCCGGCCCTCGCGGGTCGTGCAGCGGGCGTCCGTCCCTGTTCACCCTTCACAAACCCCACTGTGCACCTTCACGGCAGAGGGCCTTGCGCCCGAAGCCGCATACCAATAAACTCCGAGTCTCAAAGAATGTCGAGCGGACCTCGTGCCGCCTCTAATTTGTAACAACTTTCAACAACGGATCTCTTGGCTCTCGCA
>F_5127
AAGTCGTAACAAGGTTTCCGTAGGTGAACCTGCGGAAGGATCATTATCGTACAAAATGTGTGAGGCGTGCGAGGGCTGTCGCTGACTTTTAACACAAAAGTCGTGCACGCCGGAGCGCATCCTCTCACATAAAATCCATCTCACCCTTTTGTGCACCACCGCGTGGGCACCCTTCGGGATCGAACCAATCCAGGAGGGGGCTTGCGTTTTCACAAAAACCCCTTTTAAAAGTGTAGAATGACCACATTTATGCAATCAATACAACTTTCAACAACGGATCTCTTGGCTCTCGCAT
>F_5213
AAGTCGTAACAAGGTTTCCGTAGGTGAACCTGCGGAAGGATCATTACCAATCTTTTAGCGAGCCTTGGCTTTGCCCATGGTCTTGCAAAACTCCTGTATTTAAAACCCGCTCATAAATTAAAACAATTAATTTTGTTATTATTATAATAATAAAGATCACTTTCAACAACGGATCTCTTGGCTCTCGCATC
>F_5271
AAGTCGTAACAAGGTCTCCGTTGGTGAACCAGCGGAGGGATCATTACAGGACTCGCAAGACTCCCGTAACCACTGTGAACCCTACCTATCGTTGCCTCGGCGGGTGCTCCGGTTCGTCCGGGGCGCTACGCCCGCCGGTGGCCCGTTACTCTGTCTCGCGCGTTGGCATCTCCGAGTACATACAAATAAGTTAAAACTTTCAACAACGGATCTCTTGGTTCTGGCATC
>F_15_0002
AAGTCGTAACAAGGTCTCCGTAGGTGAACCTGCGGAGGGATCATTACTGAGTTATCTAACTCCCAAACCATTGTGAACTTACCACTGTTGCCTCGGCGGCGACCTCTTTCCGGTACCTAGTATCGGTCAGGGAAAACCGCCGGTGGACTACTAAACTCTTGTTAATTTTTGTCATTCTGAATAAAAAACTTAATAAGTTAAAACTTTCAACAACGGATCTCTTGGTTCTGGCAT
>F_46_0019
AAGTCGTAACAAGGTCTCCGTTGGTGAACCAGCGGAGGGATCATTACAGAGTTATCTAACTCCCAAACCCATGTGAACTTACCATTTGTTGCCTCGGCAGAACCTACCCGGTACCTACCCTGGAGCGGGCTACCCTGTAACGTCCTGCCGGTGGACCTTTAAACTCTTGTTATTTTATAGTAATCTGAGCGTCTTATTTTAATAAGTCAAAACTTTCAACAACGGATCTCTTGGTTCTGGCATC
>F_112_0029
AAGTCGTAACAAGGTTTCCGTAGGTGAACCTGCGGAAGGATCATTACAGAGACAGCCTCCGGGCACATCTCCCACCCTTTGTCTACTTGCCATGTTGCTTTGGCGGGCCCGCTCCGTGCCGCCGGCTTCGGCTGGCCAGTGCCCGCCAGAGACCCAAACTCTTCTTATTAGTGTTGTCTGAGTGCATGCCAATAAAAGTCAAAACTTTCAACAACGGATCTCTTGGTTCTGGCATC
>F_21_0037
AAGTCGTAACAAGGTTTCCGTAGGTGAACCTGCGGAAGGATCATTATTGAATAACTTGGTGTTGAGCTGGCCCTATTGGGCATGTGCTTGCATCATATTATTTATCTATCTCTTGTGCACCTTTTGTAGTCTTTGAAGTATTCGCAGTCATGCGGTTTGGGGCTTGGGCTTTGTGGTCCTTTCCCTGTTTGCTTCAAAGGCTATGTTTATACACACTATTGAAGTTACAGAATGTCTTTTAACGACTGCTTGCAGTCATTAAACCTATACAACTTTCAGCAACGGATCTCTTGGCTCTCCTATC
>F_39_0038
AAGTCGTAACAAGGTTTCCGTAGGTGAACCTGCGGAAGGATCATTATTGAATAACTTGGTGTTGAGCTGGCCCTATTGGGCATGTGCTCGCATCATATTATTTATCTATCTCTTGTGCACCTTTTGTAGTCTTGGATACATTTCAGAATTAACTTTCTGGTTTGGGAATTGCCAGTTACGCAAGTGACTAGCTCTTTCTATATTTCCAAGACTATGTTTTTACATACCCCATTATAATAACTAAAGAATGTTTACTGGTCTTGCCGTCAAAAAGCAGACTTATTTTAAAATACAATTTTCAACAATGGATCTCTTGGCTCTCGCATC
>F_49_0057
AAGTCGTAACAAGGTTTCCGTAGGTGAACCTGCGGAGGGATCATTACAGAGTTCCTGCCCTCACGGGTAGATCTCCCACCCTTTGTTATCATTACCTTTGTTGCTTTGGCGGGCCGCCGAGCCCTGCTCGGCTACCGGCTTTGGCTGGTATGTGCCCGCCAGAGGACCCCAAACCCTAAATATTAGTGTCGTCTGAGTACTATATAATAGTTAAAACTTTCAACAACGGATCTCTTGGTTCTGGCAT
>F_24_0065
AAGTCGTAACAAGGTTTCCGTAGGTGAACCTGCGGAAGGATCATTACAGAGAAATTCGCCCTCACGGGTGACTCTCCAACCCTTTGTTAATTATACCTTTGTTGCTTTGGCGAGCCGCTTCGGCGGCCGCCAGAGGACCCTAAACTCTTGTTTACAGTGTCGTCTGAGTACTATATAATAGTTAAAACTTTCAACAACGGATCTCTTGGTTCTGGCATC
>F_57_0073
AAGTCGTAACAAGGTCTCCGTTGGTGAACCAGCGGAGGGATCATTACCGAGTTAACAACTCCCAAACCCCTATGTGAACCTATACCAAACGTTGCTTCGGCGGGAACGCCCCGGCTCAGCCCGGAACCAGGCGCCCGCCGAGGACCCCCAAACCCATGTTTTCTTACAGTTTTTTCTGAGTGGCAAACGCAAAATAAATTAAAACTTTTAACAACGGATCTCTTGGCTCTGGCAT
>F_29_0079
AAGTCGTAACAAGGTTTCCGTAGGTGAACCTGCGGAAGGATCATTATTGAATATTGGAGCGTTGTGCTGGCCGCAAGGCATGTGCACGCGTTCTTCTATACTTTTTCTTTTGTGCACCTAGTGTGGGCTTTTAGAGTTGGAAAGCGGCGCAAGCTGTGGACTGGCTTTAGAAGACCATTTTTTATAATCGTAAACAAGTTAACAGAATGTCTCTTTATTGGCGCAAGCTAGTAAATAAATCTATACAACTTTCAGCAACGGATCTCTTGGCTCTCCCAT
>F_23_0083
AAGTCGTAACAAGGTTTCCGTAGGTGAACCTGCGGAAGGATCATTACCAGGTCAAGGTGTACTCGTGAAAGCCGGTACTACCGAACCCGTGTCTATATACTCTTGTTGCTTTGGCAGGCCGTGGGAAACCACTGCGGGCTTCGGCCTGCAAGTGCCCGCCAGAGGACCAAACTCTGAATGTTAGTGATGTCTGAGTACTATATAATAGTTAAAACTTTCAACAACGGATCTCTTGGTTCTGGCATC
>F_43_0093
AAGTCGTAACAAGGTTTCCGTAGGTGAACCTGCGGAAGGATCATTATCGTAGGGCTTCGGCCCTGTCGAGATAGCGTCCTTGCCTATTTTTTGCACTCTTCGTTTCCTCAGCAGGCTTGCCTGCTGCTGGACACTCAAACCCTTTTACGTGAGTAACCGTCTGAAAACAAACAAAAAATTAAAACTTTCAACAATGGATCTCTTGGTTCTGGCATC
>F_39_0097
AAGTCGTAACAAGGTTTCCGTTGGTGAACCAGCGGAAGGATCATTACAGAGATCATGCCCTCACGGGTAGACCTCCCACCCTGTGTTATTTACTCTTGTTGCTTTGGCAGGCCGCCCTCGGCCACCGGCTCCGGCTGGTGCGCGCCCGCCAGAGGACCCCCAACTCTGAATGTCAGTGTCGTCTGAGTACTATATAATAGTTAAAACTTTCAACAACGGATCTCTTGGTTCTGGCATC
>F_56_0097
AAGTCGTAACAAGGTCTCCGTAGGTGAACCTGCGGAGGGATCATTACAGAGCATCATGCCCCCCGGGGTAGATCTCCCACCCTGTGTCTTACGTACCTCTTGTTGCTTTGGCGGTGCCGCGTGGTTCAGGCCACGCCTCCGGCCCTCGAGCTCGAGTGCGCCCGCCAGAGGATACCGAAACCCTGAATGTTATTGTCGTCTGAGCACTATGTAATAGTTAAAACTTTCAACAACGGATCTCTTGGTTCTGGCATC
>F_18_0098
AAGTCGTAACAAGGTCTCCGTAGGTGAACCTGCGGAGGGATCATTACCGAGTTCATGCCCTTACGGGTAGATCTCCCACCCTATGTTATCATTACCTTTGTTGCTTTGGCGGGCCGCCAGGCCTCGGTCAGGCTACCGGCTTTAGCTGGTAAGCGCCCGCCAGAGGACCCTAAACTCTGAATATTAATGTCGTCTGAGTACTATATAATAGTTAAAACTTTCAACAACGGATCTCTTGGTTCTGGCATC
>F_18_0103
AAGTCGTAACAAGGTCTCCGTTGGTGAACCAGCGGAGGGATCATTACAGAGTCTCAAAAACTCACCAAACCATTGTGAACATACCTTATATACAGCTCCTCCGGCAGGGAGCCCCAGGGCGGGGCTCTGCGTCTCGCAACCTGCCGGAGGCGGCGCAACTTTTTGCTCTTTACAGTATCATCTGAGCCCAAGACAAAATTATCAAAATTTTCAACTGTGGATCTCTTGGTTCTGGCATC
>F_31_0109
AAGTCGTAACAAGGTCTCCGTTGGTGAACCAGCGGAGGGATCATTGCTGGAACAAACGCCCTCACGGGTGCTACCCAGAAACCCTTTGTGAATCCTACCTAATCATGTTGCCTCGGCGCAGGTTGGCTTCCTTCAGTGAAGCCCCCCTTTTTGGGGAGCAGACCGGCCGGTGGCCCCCTAAACTCTTGTTTTTGTAAAATCTTCTGAGTACAAACAACTAAATGAATCAAAACTTTCAACAACGGATCTCTTGGTTCTGGCATC
>F_19_0253
AAGTCGTAACAAGGTCTCCGTTGGTGAACCAGCGGAGGGATCATTAAAGAGTTTATAACTCCCAAACCCATGTGAACATACCTTACGTTGCCTCGGCAGGTCGCGACCTACCCTTACCCGGTGGTCGCGGTCAAGCCTGCCGGCGGCCCACGAAACTCTGTTTTATATACTGTATCTCTGAAACTATAACCAAAATACGTTAAAACTTTCAACAACGGATCTCTTGGTTCTGGCATC
>F_9_0325
AAGTCGTAACAAGGTTTCCGTAGGTGAACCTGCGGAAGGATCATTATCGAGTTTTGAAAGTAAGGCTTGATGCTGGTGCGGAAACGTACATGTGCACGGTCTTGCGCTCATTCCACTCAACCCCTGTGCACTTATCGAAGTTAGTAGTCGTTCCTCCTTGTATTAGGAGTCGTCGAGGAGTTGCAAGTAAGCCATTTGGGAAAGTTGATTTATTGACTTCTCTCAAAGGTGAAAGCTACACTTTGATTAGGAGCGGTGAAACCTTTGACTTATATTATAAACCTTTACTTGTCTTGTAGAATGTAATGCTCCTTCGTGGGCGAAATGAAATACAACTTTCAACAACGGATCTCTTGGCTCTCGCATC
>F_30_0558
AAGTCGTAACAAGGTTTCCGTAGGTGAACCTGCGGAAGGATCATTATTATTTGGGTGGGGTTTATTGCTCATATCTGTTGCTCTTGTGATGTCTCGAATTTAAGTAATAAACCCTTCCCTAAATAAAATTCCTATTCCAAATAGGAGCGAGATAAACTTATATTTAAAACCCACTCTTGAACGTATAAAATTTATGTATTAATGATAAAATTAAAGATCACTTTCAACAACGGATCTCTTGGCTCTCG
>F_1_0581
AAGTCGTAACAAGGTTTCCGTAGGTGAACCTGCGGAAGGATCATTATCGAGTTTGAAAGTGGGCTTTGATGCTGGCGTCTCTCCAGGCGCATGTGCTCAGCCCCGCTCATCCACTCAACCCCTGTGCACTTCGTCGGAGTCAATGGGTCGCTCTTGCGGCTTTTGGCTTTGACTTATCATTTACAAACGCTTTACTTGTCTTGTAGAATGTAATGCCTCTTGTTGGGCGAAATTAAATACAACTTTCAACAACGGATCTCTTGGCTCTCGCA
>F_2_0744
AAGTCGTAACAAGGTTTCCGTAGGTGAACCTGCGGAAGGATCATTAGTGAAGCTCGGAATGCCAGTCCGGTACTGCAGCTGCCCAGCAATGGGATGTGCTCGTCTGGGCTGGTGTCCCTTCTCTATTCCACCCCATTGTGAACCAAGCGTGCGAGCAGAAGAGAGATCGGAAGCTCGCATGCTCACTTTAACATACCCCTGATTAAGTATCTGAATGTACCTTGCGTTAACTCGCACAAATACAACTTTCAACAACGGATCTCTTGGCTCTCGCAT
>F_2_0785
AAGTCGTAACAAGGTTTCCGTAGGTGAACCTGCGGAAGGATCATTATCGAGTTTTGAAGTGGGCTGCTTGAGCTGGCATGCAGGTGCTCAGCGGCTCCGCTCTCATCCACTCAACCCCTGTGCACCTTGAATGAGAGTCGGTCCCGATGCTGCATAGCAGAAGGGCCATTCTTGTTTCTTACAAACTCTATATATTGTCTTGTAATGCATTGCCTCTTTGTGGGCGAAATGTTAATACAACTTTCAACAACGGATCTCTTGGCTCTCGCA
>F_4_0793
AAGTCGTAACAAGGTCTCCGTTGGTGAACCAGCGGAGGGATCATTATCGAGTCCCTAAACGGCTCAAAACCTCTGTGAACATATCTAGAAGTTGCTTCGGCAGGCGGCCCAGGGGGGTCATGGCCTTACGGTTGCTCACGCGGCCTGCAGGTCCCGGTGCGCCCAGCGCCCGGCTGCCGGGGGACGCCAACCACACGCTGTCTCTGTGACTCTGAGTCTGATACGCAATGATCAAAACTTTCAACAACGGATCTCTTGGTTCTGGCATC
>F_1_0870
AGTCGTAACAAGGTCTCCGTAGGTGAACCTGCGGAGGGATCATTAACGAATGGTCTTTGGACCTTCTACCCTTCAAATCTGTGGAAGCAACATGTGCTTCGGTGCTCTTGGTGGCGCCGCTTTTATGCAAAAACTAGACCTGTGTCTGAATCAAACATAAGAATCAAAACTTTCAACAAAGGATCTCTTGGCTCTCGCAT
>F_1_0891
AGTCGTAACAAGGTTTCCGTAGGTGAACCTGCGGAAGGATCATTACCTTTCTGCCCTTCGGGGCACAGTGGGGGTGTAAAAGCCCCCATCTGCATCCTTGTCTTTTGCGTACTACATGTTTCCTCGGTGAGCTTGCTCGCCGCTGGACTATTATAAACTCTTTGCAATTGCAATCAGCGTCTGAAATTATTTAATAATTACAACTTTTAACAACGGATCTCTTGGTTCTGGCA
>F_3_0930
AGTCGTAACAAGGTTTCCGTAGGTGAACCTGCGGAAGGATCATTACCGAGATAGGGTGCCGGCCTAAACCCCCGGCGCCCGACCTCCAACCCATTGTCTACATTACCCCTGTTGCCTCGGCGGGCCGTCGAGCGCCTAGCGATAGGCCTCGCCGTCGGCTCCCTCGAGCCCTCGTGCGCCCGTCGAAGGACCAATTTAAACCATTCTTGAAACGAGCCTTCTGAGTGATACTATAATACTTCAAAACTTTCAACAACGGATCTCTTGGTTCTCG
>F_1_0935
AGTCGTAACAAGGTTTCCGTAGGTGAACCTGCGGAAGGATCATTACAGTATTCTATTGCCAGCGCTTAATTGCGCGGCGATAAACCTTACACACTTTGTTTTTTATTATTAAAGACACCATTGCTTTGGTGAGCTAGTGTAAAAGCTGTTCGCCAGAGGTTTACAACAAAACTCTATGTTTTTCTTTCCTTACGGAATTTGAAACTATTTTACTTTAAAATTTAAATTGTCATTAAAATTTGTCTAGTTAATTCTAGAAATACAAATATTTAAAACTTTCAACAACGGATCTCTTGGTTC
>F_2_0954
AGTCGTAACAAGGTTTCCGTAGGTGAACCTGCGGAAGGATCATTAACATAATATTCTTACACACTGTTTTTTTACAACAAAACAAATCTATCTAAAAACAATTCTTTACAAGAAATTCTTAAAACTTTCAACAACGGATCTCTTGGTTCTCGCAT
>F_1_0965
GTCGTAACAAGGTCTCCGTTGGTGAACCAGCGGAGGGATCATTACCGAGTTTACAACTCCCAAACCCACTGTGAACATATACCCCAAAACGTTGCCTCGGCGGTCGCTCCGGCGGCCGCCGGGGGTCCCGAACCCTCTGTTTTCTCGCCGCGTCAGCGGCACCGTCTGAGTGGATCATAGTATCAAATGAATCAAAACTTTCAACAACGGATCTCTTGGTTCTGGCA
>F_4_0976
AGTCGTAACAAGGTTTCCGTAGGTGAACCTGCGGAAGGATCATTAACGAGTTCTGAAACGGGTTGTAGCTGGCCTTCCGGGGCATGTGCACACCCTGCTCATCCACTCTACACCTGTGCACTCACTGTAGGTTGGCGTGGGCTTCCTTCGCGGGAAGCATTCTGCCGGCCTATGTACACTACAAACACTATAAAGTAACAGAATGTATTCGCGTCTAACGCATCATAATACAACTTTCAGCAACGGATCTCTTGGCTCTC
>F_3_0992
AGTCGTAACAAGGTTTCCGTAGGTGAACCTGCGGAAGGATCATTATTGAAAAGAAACCTCAGGCAAAAGAGTGTAGAGAAAAGGGGTGAAAAATGAGGTTGTAGCTGGCTTCTTAAGGGAGGTATGTGCACACTTTAAAGGATCTCTTGATCTTTGCTCTGTTGCTTGTTTTCTTATTCTATCCACTTGTGCATTTTTGTAGACAAGCCTTGACCCCTAGTTGTTCAGGTTGTCTATGATTTTTTCCACATACATTAAATAATATGTTTGTACAGAATGACAAAAGTATTAAATTACAACTTTCAACAACGGATCTCTTGGCTCT
>F_3
AAGTCGTAACAAGGTTTCCGTAGGTGAACCTGCGGAAGGATCATTAGTGAACGCCCTCACGGGCTTATAACTATTCCAAACCTCTGTGAACCGTGCCCTTCGGGGCTATTTTACAAACATGGTGTAATGAACGTCATATATCATAACAAAACAAAACTTTCAACAACGGATCTCTTGGCTCTCGCATC
>F_5
AAGTCGTAACAAGGTCTCCGTAGGTGAACCTGCGGAGGGATCATTAATGAATGGCCCAAAGCCTTCGACTCTTCAAAACTGTGGAAGCACAGCGTGCTTCGGTACTTCGGTGCCGCCTTTATGCCTTAGAGTCTGTGTCTGAACCTAAAATATAGTCTAAAAACTTTCAACAAAGGATCTCTTGGCTCTCGCATC
>F_10
AAGTCGTAACAAGGTCTCCGTAGGTGAACCTGCGGAGGGATCATTAATGAATGGCCATTTATGGCCTTCGACCCTTCAAACTCCGTGGAGGTAAAGTGTGTTTCGGCGCTTTGGCGCCGCCTTTATGCTGTAAAGTCTGTGTCTGAATCTAAAATATAGTCTAAAACTTTCAACAAAGGATCTCTTGGCTCTCGCATC
>F_12
AAGTCGTAACAAGGTCTCCGTAGGTGAACCTGCGGAGGGATCATTACAGAGTTCGTGCCCTCGCGGGTAGATCTCCCACCCTGTGTTATTGCTACCTTTGTTGCTTTGGCGGGCCGCCCTCGGCTACCGGCCCCGGCTGGTACGCGCCCGCCAGAGGACCCCAAACCCTGAACGTCAGTGTCGTCTGAGTACTATACAATAGTTAAAACTTTCAACAACGGATCTCTTGGTTCTGGCATC
>F_14
AAGTCGTAACAAGGTTTCCGTTGGTGAACCAGCGGAAGGATCATTACAGAGTTCATGCCCTTACGGGTAGATCTCCCACCCTTGAATAACATACATTGTTGCTTTGGCGGACGCTTCGGCAGCCGCCAGAGGACCCTAAACTCTTGTTTACAGTGTCGTCTGAGTACTATATAATAGTTAAAACTTTCAACAACGGATCTCTTGGTTCTGGCATC
>F_16
AAGTCGTAACAAGGTTTCCGTAGGTGAACCTGCGGAAGGATCATTACAGAGAACATTGCCCTCACGGGTGATTCTCCAACCCTATGTTATTAAAACCTCTGTTGCTTTGGCGAGACGCTTCGGCCACCGGCTCCCGCTGGTGTGTGCTCGCCAGAGGACCACAAAACTCTGTTTATTAGTGTCGTCTGAGTACTATATAATAGTTAAAACTTTCAACAACGGATCTCTTGGTTCTGGCATC
>F_18
AAGTCGTAACAAGGTTTCCGTAGGTGAACCTGCGGAAGGATCATTATCAAACAGCGGACTTCGGTCCTTGCTGCACCCTTGTCTTTTGCGTACCGATTTGTTTCCTCGGCGGGCTTGCCTGCCGATAGGACATTATCAAACCATTTTGTAGTTGCAATCAGCGTCAGAAAAATATAATTATTACAACTTTCAACAACGGATCTCTTGGTTCTGGCATC
>F_20
AAGTCGTAACAAGGTCTCCGTAGGTGAACCTGCGGAGGGATCATTAATAGAGATGGCGGGCCCCCGCGCCCCCGTCCCCAACCCTTTGTTGACCAAACCACTTTTGCCTCGGGGGCAGAGCGGCCTCCGCCGCCCCCGGTGGACCAACCAACCCTGTCTCTGTACGTCGGAGTCTTTGATAAATAAATGAAAACTTTTAACAACGGATCTCTTGGTTCTGGCATC
>F_22
AAGTCGTAACAAGGTCTCCGTAGGTGAACCTGCGGAGGGATCATTGTTAAAAATGGGTACTTGTGCCCTCAATCTTCAAACCTGTGGAAGTACATTGTGCTTCGGCGCAGTAGCGCCGCTTTCATGCTTATAGCTGAATGTGTCTGAATATTCCTAAGAATTAAAACTTTCAACAAAGGATCTCTTGGCTCTCGCATC
>F_24
AAGTCGTAACAAGGTTTCCGTAGGTGAACCTGCGGAAGGATCATTATTGAAATAAAGGGTTGTCTGCTGGCCTCTCGGGGCACGTGCACGCCCAAATCCACAACACACCTGTGAACCCACCGTAGGCCCTCGGGCTTATGTATATCATATACTCTGATCATAGAATGTAAATATTTTGCCTTAAAAACGCAATGAAATACAACTTTCAACAACGGATCTCTTGGCTCTCGCATC
>F_28
AAGTCGTAACAAGGTTTCCGTAGGTGAACCTGCGGAAGGATCATTATGGTACTACAGAGGCATGAAGGTTGTCGCTGACCTTTCTGAAAGGTTGTGCACGCCGGAGTGCTCTCACACAATCCACCTCACCACTTGTGCTTCACCGCGCAGGGTCGCTCCCTCTTCGAGAGGGGGAGGCTTGCGTCTCTTTCACACACACACAATATACAGTCTGGTAGTTTAGAATGTCAATCAATACAACTTTCAACAATGGATCTCTTGGCTCTCGCATC
>F_30
AAGTCGTAACAAGGTCTCCGTAGGTGAACCTGCGGAGGGATCATTAATGAATGGCCCGCATGGGTCTTCAACCCATCAAACCTGTGGACATCAAAACGTGCTTCGGCGTCGCCTGGCGACGTCGCTTTTATGCTGAAAGGCTGGATTCTGTCTGATAAATCAATAAGATTTAAAACTTTCAACAAAGGATCTCTTGGCTCTCGCATC
>F_34
AAGTCGTAACAAGGTCTCCGTAGGTGAACCTGCGGAGGGATCATTATTGAATGGGGCCTTTGGGTCACCTTCTTCCAAACCTGTGGAAACGAGAAGTGCTTTGGCGCCTCGAGCGCCAAGTCTATGCATTCAGCCTTGTGTCTGATCAGAAACAAATTTTAAAACTTTCAACAAAGGATCTCTTGGCTCTCGTATC
>F_36
AAGTCGTAACAAGGTCTCCGTAGGTGAACCTGCGGAGGGATCATTACTGAGTTAGGGAGCAATCCCGACCTCCAACCCTTTGTGAACACATCTCGTTGCTTTGGGGGCGACCCTGCCGTTCGCGGCACTCCCCCCGGAGATCATCAAAACGCTGCATTCTTACGTCGGAGTAAAAAGTTAATTTAATAAAACTTTCAACAACGGATCTCTTGGTTCTGGCATC
>F_38
AAGTCGTAACAAGGTCTCCGTAGGTGAACCTGCGGAGGGATCATTAACGAATGGCCCTGATCGGGCCTTCAACCCTCAAAAACCGTGGAAGCAAGCTGTGCTTCGACGCCCCCGTGGCGTCGTATTTATGCAACCGACCTGCCTGTGTCTGAATCGAATCTAGAATTAAAACTTTCAACAAAGGATCTCTTGGCTCTTGCATC
>F_40
AAGTCGTAACAAGGTTTCCGTAGGTGAACCTGCGGAAGGATCATTACCAACTCTTAGTGAGCCTGGACTCGTCCACGGTCTCGCGAAATCTTGTATTTAAAACCCGCACGTACAATTTTAAAACATGACAGTTATGATAAAAAGTTAAAGATCACTTTCAACAACGGATCTCTTGGCTCTCGCATC
>F_44
AAGTCGTAACAAGGTCTCCGTTGGTGAACCAGCGGAGGGATCATTACAGAGTTTACAACTCCCAAACCCAAATGTGAACATACCAATCGTTGCTTCGGCGGACTCGTCCCGGCGTCCGGGTGGCCTTGTGCTGCCCGCGGCCCGGATCCAGGCGGCCGCCGGAGACCATCAAACCCTTTGTATTATACGTATCATCTGAATCCGCCGCAAGGCAAAACAAATGAATCAAAACTTTCAACAACGGATCTCTTGGTTCTGGCATC
>F_50
AAGTCGTAACAAGGTTTCCGTAGGTGAACCTGCGGAAGGATCATTATCGTACAACGGGGGTACAAGGGCTGTCGCTAACCTTTCAAAAAGGTTGTGCACGCCCGAGTGCCCTCACACATCCATCTCACCCCTTTGTGCATCACCGCGTGGGCCTCCTTTTTGCAAAGGAGCTTCACGTTTTCACACAAAACTTGATACAGTGTAGAATGTTATCTTTGCGGTCACACGCAATCAATACAACTTTCAACAACGGATCTCTTGGCTCTCGCATC
>F_52
AAGTCGTAACAAGGTCTCCGTAGGTGAACCTGCGGAGGGATCATTAGCGAATGGCCTTCTGGCCTTCAACCCTCAAAAACCGTGGAAGCAAGCTGTGCTTCGACGCCCCCGTGGCGTCGTGTTTATGCAATCGACCTGCCTGTGTCTGAAACCTAGAAAAATTAAAACTTTCAACAAAGGATCTCTTGGCTCTTGCATC
>F_54
AAGTCGTAACAAGGTCTCCGTAGGTGAACCTGCGGAGGGATCATTACCAGAGATGGCGGGCCCCCGCGCCCCCGTCCCCAACCCATTGTTGACCAAAACCCTTTTGCCTCGGGGGCAGAGCGTCCGCCGCCGCCCCCGGAGGACCACCGAACGCTGTCTCTTTGCGTCAGAGTATTGATTAAATGAATGAAAACTTTCAACAACGGATCTCTTGGTTCTGGCATC
>F_56
AAGTCGTAACAAGGTTTCCGTAGGTGAACCTGCGGAAGGATCATTAAAGATTGCGAATGGCTGCCTTCGGTGCTGGCTTTTGCAAGTGCACGTTGGTGGCTTTCATCCAATACCCCTGTGAACCTTTGGCCTCTTGCTAGCTTCGGCTGGCAGAGGATTTTACACACACTCAAATGTAATGAAAACTATTGTCGTGCGCAAGCACTAATGTACAACTTTCAACAACGGATCTCTTGGCTCTCGCATC
>F_60
AAGTCGTAACAAGGTTTCCGTAGGTGAACCTGCGGAAGGATCATTAGTGAATCGGGTCTTTGACCTTGGATCTATTCCAAACCTCTTGTGAACTGTGGCCCTCGGGCCTCTACAAACTACTAGTCATGAACGTTTTATCGTAATACAAACACAACTTTCAACAACGGATCTCTTGGCTCTCGCATC
>F_61
AAGTCGTAACAAGGTTTCCGTAGGTGAACCTGCGGAAGGATCATTTATGAGCGAGCCGAAAGGCAAGCATAATATCCATAACACTGTGAACTGTTGGCCTCGGCCAAATTTTTTACAAACTTTGTGTAATGAACGTAAAATACTATAATCAATAAAACTTTCAACAACGGATCTCTTGGCTCTCACATC
>F_63
AAGTCGTAACAAGGTCTCCGTTGGTGAACCAGCGGAGGGATCATTACAGGACTCGCAAGACTCCTATCACCCTGTGAACTTACCTATAAGCACGTTGCTTCGGCGAGTGTCCCAGAGAGGGTCCGCCCTCCCCGGGACGCTACGCTCGCCGGCAGCCTACTAAACTCTGTTTCTTTGCGTTGGCATCTCGAGTAAATCAAACAAGTTAAAACTTTCAACAACGGATCTCTTGGTTCTGGCATC
>F_66
AAGTCGTAACAAGGTTTCCGTAGGTGAACCTGCGGAAGGATCATTCATAATAAGTGTTCTACTGCACTTTTTAAACAAGTACTCACCTTGTGTGCAATGTTTGCTGGCGTGTCGTTCATTCGTCGCGTCGGCATAATACCAACCTTTTTTATTTTAATCTTTTGTCTTAAGCTATTTTGAATAACATAATTCTTAATACAACTTTCAACAACGGATCTCTTGGCTCTCGCATC
>F_69
AAGTCGTAACAAGGTCTCCGTAGGTGAACCTGCGGAGGGATCATTACTGAGTGAGGGTTTAACCGCCCGACCTCCAACCCTTTGTGAATCGTACTCGTTGCTTCGGGGGCGACCCTGCCGTCCGCGGCTGAGCGCCCCCGGGGTCAATCAAACACTGCATTCTCTGCGTCGGAGTATTAGTAAATCTAATCAAAACTTTCAACAACGGATCTCTTGGTTCTGGCATC
>F_72
AAGTCGTAACAAGGTTTCCGTAGGTGAACCTGCGGAAGGATCATTACCAATTCTTAGTGAGCCTGGACTCGTCCACGGTCTCGCGAAATCTTGTATTTAAAACCTACTCTTATAATTAAAAATAAGTATCATGACAAAAAATTAGATCACTTTCAACAACGGATCTCTTGGCTCTCGCATC
>F_74
AAGTCGTAACAAGGTTTCCGTAGGTGAACCTGCGGAAGGATCATTACTGAATTGTCAAACACGGGTTGTTGCTGGTCCTCTGACGGGGGCATGTGCACGCTCTGTTTACACATCCACTTCACACCTGTGCACCCTCTGTAGTTTTATGGTCTGGGGGACCCTGTCCTCCTTCTGTAGCTCTACGTTTTTACACACACACTGTAACAATGTCTTGTGGAATGCTTTCTGCGTTTAACGCAATACAATACAACTTTCAGCAACGGATCTCTTGGCTCTCGCATC
>F_75
AAGTCGTAACAAGGTTTCCGTAGGTGAACCTGCGGAAGGATCATTATAGATTGTGCGCAAGCACTTTTATATTCATACACCTGTGCACCGTGGTCTCCGGACCTACAAACATGAAGTCATGAACGTCTTTTATTATAAACAATAAAACTTTCAACAACGGATCTCTTGGCTCTCGCATC
>F_77
AAGTCGTAACAAGGTTTCCGTAGGTGAACCTGCGGAAGGATCATTACTGGGTCACCGGGCGCCTCGGCGCCCACCCCCACCCTTCGCTTCCCGCCCCATGATCGGCGTCAGGCGGGCCCCCTTCGGGGGACCCTCCGGCCGAAAACCAAACCCTCGCAACCCTTTGCAGCCTGAATTAAAAAGCAAATAATTAAAACTTTCAACAACGGATCTCTTGGTTCTGGCAAC
>F_78
AAGTCGTAACAAGGTTTCCGTAGGTGAACCTGCGGAAGGATCATTAACGAGATCATGCCCTCACGGGTAGACCTCCCACCCTTGAGTACTATACCTTTGTTGCTTTGGCGGGCCGCTTCGGCCACCGGCTTAGGCTGGTGAGTGCCCGCCAGAGGACCCTAAACTCTGAATTATGTGTCGTCTGAGTACTATACAATAGTTAAAACTTTCAACAACGGATCTCTTGGTTCTGGCATC
>F_80
AAGTCGTAACAAGGTCTCCGTAGGTGAACCTGCGGAGGGATCATTATTGAATGGGGCCTTTTGGCCACCTTCTTCCAAACCTGTGGAAATGAGAAGTGCTTTGGTGCCTCGGGCGCCAGGTCCATGCAGTTAGCCTTGTGTCTGATTGGAAACAAATTTCAAAACTTTCAACAAAGGATCTCTTGGCTCTCGTATC
>F_81
AAGTCGTAACAAGGTCTCCGTAGGTGAACCTGCGGAGGGATCACTACAGGCTTGCAAAAGCTCTGAAACCACTGTTTATCTACCTGAATCTGCTTCGGCGGGCGGCCCCAGGGCGGGGCCGTAGCCGCAAGGCGCCCGCCGAAGACCCCTAAACTCTGTCGTCTTGAGAATCTCTGAGTATCATATTAAACAAAAAAACAACTTTCAACAACGGATCTCTTGGCTCTGGCATC
>F_84
AAGTCGTAACAAGGTTTCCGTAGGTGAACCTGCGGAAGGATCATTACAAATCTTTGGGGGCTAGCCGCTGTGAATAGCAGTGTGCTGGTCTCACATTAGCACAAGGTCGCAAGGCCTTGATGTTTACGCTTGTTTGTTTGACAGAGTTAGTTGAGAATAAAAATAAAGACAACTTTTAACAATGGATCTCTTGGCTCTTGCAAC
>F_86
AAGTCGTAACAAGGTTTCCGTAGGTGAACCTGCGGAAGGATCATTACAAATCTTTTGCGAGTGCTGCGTGCGTAACTGTGCGTAGCATCTCACAACATTAGCACAAGGTCGCAAGGCCTTGATGTTTACGCTTGTTTGTTTGACAGAGTTAGTTGAGACAATAAAAAAGACAACTTTTAACAATGGATCTCTTGGCTCTTGCAAC
>F_88
AAGTCGTAACAAGGTCTCCGTAGGTGAACCTGCGGAGGGATCATTACAGAGAACATAGCCCTCACGGGTTAATCTCCAACCCTATGTTATTAAACCTTTGTTGCTTTGGCGAGCCGCCTCGGCCACCGGCTCACGCTGGTGAGTGCTCGCCAGAGGACCCCCAACTCTGAATATTAATGTCGTCTGAGTACTATATAATAGTTAAAACTTTCAACAACGGATCTCTTGGTTCTGGCATC
>F_90
AAGTCGTAACAAGGTTTCCGTAGGTGAACCTGCGGAAGGATCATTATTGATTGTGAATCGTTACCTTCTGTGCTGGCCAGGTCTGGCAAGTGCACGTTGGTGACTTTCATCCATTCCCAACACCCTTGTGAACCTTTGGCCTCTTGCTAGCCCCGGCTGGCAGAGGATTTTTATACACAGACTCGAATGTAATGAAAAACATGTTGTTGTGCGCAAGCACAAATGTACAACTTTCAACAACGGATCTCTTGGCTCTCGCATC
>F_91
AAGTCGTAACAAGGTCTCCGTTGGTGAACCAGCGGAGGGATCATTACAGAGTTGCAAAACTCCCAAACCATTGTAAACCTTACCGTTACCGTTGCTTCGGCGGGTGGCTTCCTTCGGGGAGCCGCGCCCTCCCTTCGGGGTAGGCAGCCCGCCAGAGGTACACTAAACTCTCGTATTAATTGGCATCTCTGAGTAACTTATAAAATAAGTCAAAACTTTCAACAACGGATCTCTTGGTTCTGGCATC
>F_94
AAGTCGTAACAAGGTCTCCGTAGGTGAACCTGCGGAGGGATCATTACCAGAGATGGCGGGCCCTCGGGTCCCCGTCCCCAACCCTTTGTTGACCAAACCACTTTTTGCCTCGGGGGCAGAGCGGCCTCCGCCGCCCCCGGTGGACCAACCAACCCTGTCTCTGTACGTCGGAGTCTTTGATAAATAAATGAAAACTTTTAACAACGGATCTCTTGGTTCTGGCATC
>F_96
AAGTCGTAACAAGGTTTCCGTAGGTGAACCTGCGGAAGGATCATTATTGAAACTTCATGGGGGAGCGGGGCTCGGCCTGCACCGGTGGCGACGCCGTGTTGCGGCTGGGACCCGCGCCCTCTTCCAAACCCAAACACCTGTGAACCTTTGGGAGGGCGGTTGTAGTGACCGCGCTCCCGTTTTAAACAACTCTGATGTCTATTTGAATGTGATTCGGGGCAGCCCCGATTTAAACTGAAACAACTTTCAACAACGGATCTCTTGGCTCTCGCATC
>F_98
AAGTCGTAACAAGGTTTCCGTAGGTGAACCTGCGGAAGGATCATTAAAGGTTTCGGGTACCCAGTGCCCAAACTTCAACCCTATGTTTTAACTATACATGTTTCTTTGCCGGTTTCGACCGGCAGAAGTTTTCTCAAACTCATTATAAATGTGTCTTCTGAATCAAAATTAAATAAAATTAAAACTTTCAACAACGGATCTCTTGGTTCTGGCATC
>F_102
AAGTCGTAACAAGGTTTCCGTAGGTGAACCTGCGGAAGGATCATTATCATACAATAGAGGTGCTGGGGTTGTCGCTGACCTTTGAAAGGGTTGTGCACGCCTCGGTGCTCTCGCACATATCCATCTCACCCTTGTGCATCACCGCGTGGGGGCCCCTTTTGGTTATTTCTGAGGGGGGCTTTTCACGTTTTTACACAAACACCCTTTTAATGCATGTGTAGAATGTCTTACTTGTTGTGATCACACACAATCAATACAACTTTCAACAACGGATCTCTTGGCTCTCGCATC
>F_104
AAGTCGTAACAAGGTTTCCGTAGGTGAACCTGCGGAAGGATCATTACAGAGTTCATGCCCTCACGGGTAGATCTCCCACCCTTGAATACTTATACCTTTGTTGCTTTGGCGGGCCGCTTCGGCCACTGGCTCCGGCTGGTGAGTGCCCGCCAAAGGATCCCCAAACTCTGAATATTAGTGTCGTCTGAGTACTATATAATAGTTAAAACTTTCAACAACGGATCTCTTGGTTCTGGCATC
>F_106
AAGTCGTAACAAGGTTTCCGTAGGTGAACCTGCGGAAGGATCATTAAAGAGTATAGGGGCTTCATGCCCACTAACTCCACCCTTTGTTTACATACCATTGTTGCTTTGGCAGGCCCGTCGCAAGACAACCGGCTTCGGCTGGTCAGTGCCTGCCAGAGGACCTAAAACTCTTGTTTAATCATATTGTCTGAGTACTATATAATAGTTAAAACTTTCAACAACGGATCTCTTGGTTCTGGCATC
>F_108
AAGTCGTAACAAGGTTTCCGTAGGTGAACCTGCGGAAGGATCATTATAGAATGAACCCCCGCACCTAAGGCTAACGCTGAAGGTGGGGTCCTCTTTTTAAACCCGTGTAATTAGTGAAGTCTGAGCAATGTTTATAAAATAGTCAAAACTTTCAACAACGGATCTCTTGGTTCTGGCATC
>F_110
AAGTCGTAACAAGGTCTCCGTTGGTGAACCAGCGGAGGGATCATTAAAAACGAGTTTAAATACTCTTCAACCTACCGTGCTCCCCTCTGTGGATGACATGAGAGCCCTCCGGGGCATCGGGAATCTGAGAAAGTTGAGAACTGCGCCCCGGCGCACGATCAAACAAAATTACAACCCATAACAATGGATCTCTTGGCTCTGGCATC
>F_116
AAGTCGTAACAAGGTTTCCGTAGGTGAACCTGCGGAAGGATCATTACTGGGTCACCGAGCGCCTCGGCGCTCACCCCCACCCTTCGCTTCCCGCCCCACGATCGGCGTCAGGCGGGCCCCCCTTCGGGGAGGCCCTCCGGCCGAAACGCAAACTCTAGCAACCCTTTGCAGCCTGAAGTAAAAAACAAATAGTTAAAACTTTCAACAACGGATCTCTTGGTTCTGGCAAC
>F_118
AAGTCGTAACAAGGTTTCCGTAGGTGAACCTGCGGAAGGATCATTCATAATGAGTGTTTATGGCACTTTTAAAAATCCATACCCACCTTGTGTGCATCGTTAGTCATGTTCCTTGTTCTCTCTTGAGAGGACAAGGAGGCAGGCTTCAAATTAATCTATCTTTAACCAGTTTGTCTGAAGCAATGTATCATGAGTTAACATAATTCTAAAATACAACTTTCAACAACGGATCTCTTGGCTCTCGCATC
>F_120
AAGTCGTAACAAGGTTTCCGTAGGTGAACCTGCGGAAGGATCATTCACAAACGAGTGTTTTATGGCACTCTTTAAAAATCCATATCCACCTTGTGTGCAATGTTTGTTGGGAAAGTCTTTTCTTTCCCTTCATAAATATCAACCTATATCTTTAACAACATTCGTCTGATAACATATTATGAATATACTTAATTCAAAATATAACTTTCAACAACGGATCTCTTGGCTCTCGCATC
>F_124
AAGTCGTAACAAGGTTTCCGTAGGTGAACCTGCGGAAGGATCATTAGTGAAATTTGGGCGTCTCTTCCACAGAGAGCCCGTCTTCCACATTTAACCCTGTGCACTTGGCGCTAGTCTCGTGCGCTTGTCAGTCGGGCCCAGTTTCCTTTGGAAGCCGAACCGGCGAAACCTTTTTTAACGCAAGTTGATGAATGTAATTTACAAACTAAACCAAATAAAACTTTCAACAACGGATCTCTTGGCTCTCACATC
>F_126
AAGTCGTAACAAGGTCTCCGTAGGTGAACCTGCGGAGGGATCATTACCGAGTGAGGGCCCCCGGCCCGACCTCCAACCCTTTGTGAACACAATCTCGTTGCTTCGGGGGCGACCCTGCCGTTCCGGCACCGGCGCCCCCGGAGGACACCCAACACTGCATCCATGCGTCGGAGTGATTTTGTAAATCAAAACAAAACTTTCAACAACGGATCTCTTGGTTCTGGCATC
>F_128
AAGTCGTAACAAGGTTTCCGTAGGTGAACCTGCGGAAGGATCATTCACAATAAGTGTTTATGGCACTTTAACCAATCCATATCCACCTTGTGTGCAACGTTTGAATTTGATCCGCACGCTTGCGTGTGGGGAAAGATTCTTAACCTCATTAACTTATTTTGAACTAGTTTGTCTGAATTTAACGTATCATGAATTAACTTAATTCTAAAATACAACTTTCAACAACGGATCTCTTGGCTCTCGCATC
>F_130
AAGTCGTAACAAGGTTTCCGTAGGTGAACCTGCGGAAGGATCATTAATAATGAAGCCGGGAAACCGGTCCTTCTAACCCTTGATTATCTTAATTTGTTGCTTTGGTGGGCCGCGCAAGCACCGGCTTCGGCTGGATCGTGCCCGCCAGAGGACCACAACTCTGTATTAAATGTCGTCTGAGTACTATAAAATAGTTAAAACTTTCAACAACGGATCTCTTGGTTCTGGCATC
>F_132
AAGTCGTAACAAGGTCTCCGTAGGTGAACCTGCGGAGGGATCATTACCAGAGATGGCGGGCCCCCGCGCCCCCGTCCCCAACCCATTGTTGACCTAAAACCCTTTTGCCTCGGGGGCAGAGCGTCCGCCGCCGCCCCCGGAGGACCATCAAACGCTGTCTTTTTGCGTCGGAGTATTGATTAAATAAATGAAAACTTTCAACAACGGATCTCTTGGTTCTGGCATC
>F_134
AAGTCGTAACAAGGTTTCCGTAGGTGAACCTGCGGAAGGATCATTACCGAATTGTCTACATGAGTTGTTGCTGGCCTTCAAACGGGGGCATGTGCACGCTCTGTTTACAACACATCCACCCACCTCACACCTGTGCACCTTCTGTGGTTCTACGGTTGGAGGGACTGTGTCCTTCCTTCTGTGGTTCTGCTCCTTTACACACACACTGTGGCAAAGTATTGTGGAATGTACGTAGCGTTTAACGCAATAGAGTACAACTTTCAGCAACGGATCTCTTGGCTCTCGCATC
>F_136
AAGTCGTAACAAGGTTTCCGTAGGTGAACCTGCGGAAGGATCATTACCGAGCTCGTGCCCCCCGGGGTAGACCTCCATCCGTGCCTATCCAACTGTGTTGCTTTGGCGGTTGCCCCCAACCGCCAGAGGCCCAAACCCTGATAATTAGTGTCGTCCGAGTACTATACAATAGTTAAAACTTTCAACAACGGATCTCTTGGTTCTGGCATC
>F_138
AAGTCGTAACAAGGTTTCCGTAGGTGAACCTGCGGAAGGATCATTCATAATAAGTGTTCTACTGCACTTTTTAAAAATAGTACTCACCTTGTGTGCAATGTTGTGTGTTGTGTTTACACTTCACACCTACACCAACCTATAACCTTGAACCACTTTGTCTGAAAAACTATTATGAATACTTAATTCAAAATACAACTTTCAACAACGGATCTCTTGGCTCTCGCATC
>F_140
AAGTCGTAACAAGGTCTCCGTTGGTGAACCAGCGGAGGGATCATTACCGAGTTTACAACTCCCAAACCCAATGTGAACCATACCAAACTGTTGCCTCGGCGGGGTCACGCCCCGGGTGCGTCGCAGCCCCGGAACCAGGCGCCCGCCGGAGGGACCAACCAAACTCTTTCTGTAGTCCCCTCGCGGACGTTATTTCTTACAGCTCTGAGCAAAAATTCAAAATGAATCAAAACTTTCAACAACGGATCTCTTGGTTCTGGCATC
>F_142
AAGTCGTAACAAGGTTTCCGTAGGTGAACCTGCGGAAGGATCATTAGAGATTGGCCTCACGGCCGTTTTCATCCACACACACACACCGTGAACCGTTCCCCTGCCTCTCGGGGCTTGGGACCATCCAACCAAACATTGTATAAAGAACGTAAACATCGTAAACAAAACAAAACTTTCAACAACGGATCTCTTGGCTCTCGCATC
>F_144
AAGTCGTAACAAGGTCTCCGTAGGTGAACCTGCGGAGGGATCATTACCGAGTGAGGGCTCCGGCCCGACCTCCAACCCTTTTGACGTTACCATCTCAGTTGCCTCGGGGGGCGACCCGTACTCGGTCGAGGACGGGCCACCCCCGGTGGACCCCTCGACTCTGCGTTTTGTGCGTCGGAGTCTCATGGGAAATTTGAATCAAAACTTTCAACAACGGATCTCTTGGTTCTGGCATC
>F_146
AAGTCGTAACAAGGTCTCCGTTGGTGAACCAGCGGAGGGATCATTATAGAGTTGTAAAACTCCCAAACCCATGTGAACATACCTCTGTTGCCTCGGTGGACTATTCGGAAGTTACCCTGTAGCTACCCTGTAGTCCACCGACGGACCACAAAACTCTTGTTTTTTAATATCTCTGAGTCAACTATAAATAAGTTAAAACTTTCAACAACGGATCTCTTGGTTCTGGCATC
>F_148
AAGTCGTAACAAGGTTTCCGTAGGTGAACCTGCGGAAGGATCATTATCGATTGAGAATCGTTGCCTCCAGTGCTGGCCAGCTCCTGGCAAGTGCACGTCGGTGACTTTTATCCAATACCCTTGTGCACCATTGGCCTTTGCTAGCTTCGGCCGGCAGAGGAATTTTACACAAACTCGAATGTAATGAAATTTATTGTCGTGCGCAAGCACTAATGTACAACTTTCAACAACGGATCTCTTGGCTCTCGCATC
>F_150
AAGTCGTAACAAGGTTTCCGTAGGTGAACCTGCGGAAGGATCATTATCATGTAATTCAGTCCCCTTGGCTGTGTTATATATATACCCACTCTGTGTACCTTCTCCTGTTGCTTCCGCTGGGTGTGTAATTCGCCCGGCGGAAGGGTAAAAATAACCCCTGAGTATTGATGAAATCTCTGTCTGAACCGAATAGAAAGAAAAATGTTAAAACTTTCAGCAACGGATCTCTTGGTTCTCGCATC
>F_154
AAGTCGTAACAAGGTTTCCGTAGGTGAACCTGCGGAAGGATCATTAGAGAGCCTTCGGGCATGACATTCAAAACCTGTGAACCGCCTCCGGGCACGCCTCCGGGCTTCAAACATGGTGTAACGAACGTCATCATTAGAAATAAAACACAACTTTCAACAATGGATCTCTTGGCTCTCGCATC
>F_156
AAGTCGTAACAAGGTCTCCGTTGGTGAACCAGCGGAGGGATCATTACAGAGTTTACAACTCCCAAACCCAAATGTGAACATACCAATCGTTGCTTCGGCGGACTCGTCCCAGCGTCCGGGTGGCCTTGCGCCGCCCGCGGCCTGGAACCAGGCGACCGCCGGAGGCCATTCAAACTCTTTGTATTACCAGTATCTTCTGAATCCGCCGCAAGGCAAAACAAATGAATCAAAACTTTCAACAACGGATCTCTTGGTTCTGGCATC
>F_158
AAGTCGTAACAAGGTCTCCGTTGGTGAACCAGCGGAGGGATCATTACAGAGTATCATACTCACCAAAACCAATTGTTTATCTACCTACATTGGCTTCTCCGGCAGGAGGTTCCAGGGCGGGACCGAGCCTAACAGCACCTGCCGAAGGGGCAACCCACTGCTCTATATTATACTGTCTGAGTACCAAAAACAAATATCAAAATTTTCAATTGTGGATCTCTTGGTTCTGGCATC
>F_160
AAGTCGTAACAAGGTTTCCGTAGGTGAACCTGCGGAAGGATCATTATTGAATTATAGGCGAGGGTTGTCGCTGGCCTCTCGGGGCATGTGCACACCCGAGCCATCCCCAACAAACACCGTGGGCCTTCGGGCCCGCGTATATTTACTCTGAATGTGTATAGAATGTAAACCATTTGTTTGCCCTGAAAAAGCAAACGAAAAAAAGTACAACTTTCAACAACGGATCTCTTGGCTCTCGCATC
>F_162
AAGTCGTAACAAGGTTTCCGTAGGTGAACCTGCGGAAGGATCATTACAGAGTTCCTGCCCTCACGGGTAGAAACCCCACCCTTGTATATTATATATTGTTGCTTTGGCGGGCCGCCCTCACGGGCACCGGCTCACGCTGGCTCGCGCCCGCCGAAGGACCCCAAACTCTGAAGTATAGTGTCGTCTGAGTACTATTTAATAGTTAAAACTTTCAACAACGGATCTCTTGGTTCTGGCATC
>F_164
AAGTCGTAACAAGGTCTCCGTTGGTGAACCAGCGGAGGGATCATTATAGGACTCGCAAGACTCCCGTAACCACTGTGAACTTACCTAAAGTCGTTGCCTCGGCGGGTGCCCCGGTCCAGCCGGGGCGCTCCGCCCGCCGGTGGCCCGCTACTCTGTCTCTCGCGTTGGCATCTCCGAGACCCATAAACGAGTTAAAACTTTCAACAACGGATCTCTTGGTTCTGGCATC
>F_166
AAGTCGTAACAAGGTTTCCGTAGGTGAACCTGCGGAAGGATCATTAAAGAATTGCCCCGTCTTCTCGAAGATGGGTTCTATTCCAAACCGTGTTTACATACCTTTGTTGCTTTGGCGGGCCGCCGTTTCGGCGTTGGCTCCGGCTGACTGCGCCCGCCAGAGGACCACAACTCTTTTGTTTAGTAATGTCTGAGTACTATATAATAGTTAAAACTTTCAACAACGGATCTCTTGGTTCTGGCATC
>F_168
AAGTCGTAACAAGGTTTCCGTAGGTGAACCTGCGGAAGGATCATTACAAATCTTTTGCGAGAACTGTGTGCCGTTTACGGTGTGCAGTGACTCACAACATTAGCACAGGGCCGCAAGGCTCTGATGTTTACGCTTGTTTGTTTGACAGAGTTAGTTGAGAATATAAAAAAGATAACTTTTAACAATGGATCTCTTGGCTCTTGCAAC
>F_170
AAGTCGTAACAAGGTCTCCGTAGGTGAACCTGCGGAGGGATCATTACCGAGCTCATGCCCTTACGGGTAGATCTCCCACCCTGTGTTATATCACCTTGTTGCTTTGGCGGGCCGCCAGGCTTCGGCCAGGCTACCGGCTCCGGCTGGTAAGCGCCCGCCAGAGGACCCCAAACTCTGAATGTTAGTGTCGTCTGAGTACTATCTAATAGTTAAAACTTTCAACAACGGATCTCTTGGTTCTGGCATC
>F_172
AAGTCGTAACAAGGTTTCCGTAGGTGAACCTGCGGAAGGATCATTCATAACGAGTGTTTATGGCACTCTAAAAATCCATACCCACCTTGTGTGCATCGTTAAGAGTCTTTTGTCTCTCTTTCAGAGGGCACGAGATTTCTTTTAATTAATCTACCTTAAACCAGTTTGTCTGAAGCATTGTATCATGAATAAACATAATTCAAAATACAACTTTCAACAACGGATCTCTTGGCTCTCGCATC
>F_174
AAGTCGTAACAAGGTTTCCGTAGGTGAACCTGCGGAAGGATCATTATCGAATATGATTCGAAGAGGTAGAGAGACTGTCGCCTGGCCAGATCTTGGCATGTGCACGTCCCCTCACCTTTTCTATCTACACACACCTGTGCACCTATTGTAGATCCCTCTCGAAAGAGAGGGAACTATGTTTTCATCACATCACACACAATGTATGTCTAGAATGTAAAAAACAATATATACAACTTTCAGCAACGGATCTCTTGGCTCTCGCATC
>F_176
AAGTCGTAACAAGGTCTCCGTTGGTGAACCAGCGGAGGGATCATTACAGAGTTACAGACTCCAAACCATTGTTATTTATACCTATTCGTTGCTTCGGTAGGCGGCCCCAGGGCGGGGCCATGGTCTTTTTAGATGCCTACCAAAGTTTAAAACTACTGCTATCAGTGTTATCAGTGTTATTATACAAACATATCAAAACTTTCAACAACGGATCTCTTGGTTCTGGCATC
>F_180
AAGTCGTAACAAGGTTTCCGTAGGTGAACCTGCGGAAGGATCATTACCGAGTGCGGGCTTTGCCTTCGAGCAGCCCAACCTCCCACCCGTGACTATCGTACCGTACGTTGCTTCGGCGCGGCCGCCGCGCCCGCCGGAGACACTTTGAATGCTGTTCTATTGAAAGGGAATTGCAGTCTGAGTCGACCAACGAAAAAATTGGTTAAAACTTTCAACAACGGATCTCTTGGTTCCGGCATC
>F_182
AAGTCGTAACAAGGTTTCCGTAGGTGAACCTGCGGAAGGATCATTAAAGAGAACTTGCCCTTCGGGGTAGATCTCCCACCCTTTGTTTATATTACCTTTGTTGCTTTGGCAGGCCCGTCTCCGGACCGCCGGCGTCAGCTGGCCCGCGCCTGTCAGAGGACCCCAACTCTTATTTTAATGTCGTCTGAGTACTATATAATAGTTAAAACTTTCAACAACGGATCTCTTGGTTCTGGCATC
>F_184
AAGTCGTAACAAGGTTTCCGTAGGTGAACCTGCGGAAGGATCATTAAAGAGTTAGGGTCTTCTAGGCCCGACCTCCCAACCCTTTGTTTATTGAACCATTGTTGCTTCGGTGGGTCCGTCTCACGACCGCCGGGGGGAGCGCCGCAAGGCAACCCCCCTGGTCCGCACCCGCCGATAGCCAACCCTTAAATCCTTTATGAATCGTGTCTTATGTCTAAATCATGATAAAAATCAAATTAAAACTTTCAACAACGGATCTCTTGGTTCTGGCATC
>F_186
AAGTCGTAACAAGGTTTCCGTAGGTGAACCTGCGGAAGGATCATTAATGTAACCGGACCGGTCCTCTGCCGTCAAACGCAGCGGATGGGAATGGGAGATATCATACACCCTATGTTTATTTACTTTTGTTGCTTTGGCGGGCCGTCCTCTTAGGCGTCGGCCCCGGCTGATCGCGCCCGCCAGAGGACCCAAACTCTTCTATCAGTGATGTCTGAGTACTATATAATAGTTAAAACTTTCAACAACGGATCTCTTGGTTCTGGCATC
>F_188
AAGTCGTAACAAGGTTTCCGTAGGTGAACCTGCGGAAGGATCATTAATAAATGTTGCTTTGCAACTTAATTAATCCCTAACACCTGTGCATTTTGTCGCTCCGGCGATTATTATAAACAACAGTGTAATGAATGTAAAGTATTATAACAAATACAACTTTCAACAACGGATCTCTTGGCTCTCGCATC
>F_190
AAGTCGTAACAAGGTTTCCGTTGGTGAACCAGCGGAAGGATCATTACAGAGATATGCCCTCACGGGTAGACCTCCCACCCTGTATAATTTACTCTTGTTGCTTTGGCAGGCCGCCTTCGGGCTCCCGGCTTCGGCTGGGGAGCGCCTGCCAGAGGACCCCAACTCTTGTGTTTAGTGTCGTCTGAGTACTATAAAATAAGTTAAAACTTTCAACAACGGATCTCTTGGTTCTGGCATC
>F_192
AAGTCGTAACAAGGTTTCCGTAGGTGAACCTGCGGAAGGATCATTACTAATTTGATGTGTCAAGGACACACATTTGCGCTTTTGTGTTTGACAGAGTTGTGTGATATTATAAGAAGAGAAAACTTTTAACAATGGATCTCTTGGCTCTTGCATC
>F_194
AAGTCGTAACAAGGTCTCCGTAGGTGAACCTGCGGAGGGATCATTAGTGAATGGCCCTTTGGCCTTCAAACCACCCCAACCCTGTGGACTTGGAGACTTGTGCTTCGGCGCTCCGGCGCCGCTTTTATGCAAAAGGTGGTCTTGTGTCTGAATCAGATATTTAATGTGAAAACTTTCAACAAAGGATCTCTTGGCTCTCGCATC
>F_198
AAGTCGTAACAAGGTCTCCGTTGGTGAACCAGCGGAGGGATCATTACCGAGTTTACAACTCCCAAACCCTATGTGAACCTTACCTTTTGTTGCTTCGGCGGGATCGCCCTGGCGCTTCACGGCGCCGGATCTCAGGCGCCCGCCGGAGGCCCAAAACTCTTGTTTATTTATGTTTCCTCTCCGAGTGGCACAAGCAAAATAAATCAAAACTTTCAACAACGGATCTCTTGGTTCTGGCATC
>F_200
AAGTCGTAACAAGGTTTCCGTAGGTGAACCTGCGGAAGGATCATTACAGTGTTCCTGCCCTCACGGGTAGAAACCCCACCCTTGTGTATTATATCTTTGTTGCTTTGGCAGGCCGCCTTCGGGCACCGGCTCACGCTGGATCGTGCCTGCCAGAGGACCCCAAATTCTGAATGTTAGTGTCGTCTGAGTACTATATAATAGTTAAAACTTTCAACAACGGATCTCTTGGTTCTGGCATC
>F_202
AAGTCGTAACAAGGTTTCCGTAGGTGAACCTGCGGAAGGATCATTACAGAGAACATCGCCCTCACGGGTGACTCTCCAACCCTATGTTATCATACCTATGTTGCTTTGGCGAGCCGCTTCGGCCACCGGCTCTCGCTGGTGAGTGCTCGCCAGAGGACCCCAAAACTCTTGAATTTATTATTGTCTGAGTACTATATAATAGTTAAAACTTTCAACAACGGATCTCTTGGTTCTGGCATC
>F_206
AAGTCGTAACAAGGTTTCCGTAGGTGAACCTGCGGAAGGATCATTAATGATTGCGAATCGTTACCTTTGGTGCTGGCTCTCGCGAGCAAGTGCACGTTGGTGGCTTTCATCCACTACTACCCTTGTGAACCTTTGGCCTCTTGCTCGCTTCGGCTGGCAGAGGATTTTTACACACACACTCGAATGGAATGAAAAACGTTTGTCGTGCGCAAGCACTAATGTACAACTTTCAACAACGGATCTCTTGGCTCTCGCATC
>F_208
AAGTCGTAACAAGGTTTCCGTAGGTGAACCTGCGGAAGGATCATTATCGTACAACAGAGGCGTGAGGGCTGTCGCTGACCTTCAAGGGTCGTGCACGCCCGAGCGCTCTCACACAATCCATCTCACCCTTTGTGCATCACCGCGTGGGTCCTCCTTTGCGGGAGGGCTCGCGTTTTCACATAAAACTTGATACAGTGTAGAATGTTTATTTTTGCGGTCACACGCAATCAATACAACTTTCAACAACGGATCTCTTGGCTCTCGCATC
>F_210
AAGTCGTAACAAGGTTTCCGTAGGTGAACCTGCGGAAGGATCATTACCGAATTGTCAAACGGGTTGTTGCTGGTCTTCAAACGGGGACATGTGCACGCTCTGTTTACACATCCACTCACACCTGTGCACCCTCCGTAGTTCTATGGTCTGGGGGACCCTGTCTTCCTGCCGTGGTTCTACGTCTTTACACACACTCTGTAATAAAGTCTTATGGAATGTATGCCGCGTCTAACGCAATACAATACAACTTTCAGCAACGGATCTCTTGGCTCTCGCATC
>F_212
AAGTCGTAACAAGGTCTCCGTTGGTGAACCAGCGGAGGGATCATTACTGAGTACTACACTCTCTACCCTTTGTGAACTATTATACCTGTTGCTTCGGCGGCGCCCGCAAGGGTGCCCGCCGGTCTCATCAGAATCTCTGTTTTCGAACCCGACGATACTTCTGAGTGTTCTTAGCGAACTGTCAAAACTTTTAACAACGGATCTCTTGGCTCCAGCATC
>F_214
AAGTCGTAACAAGGTTTCCGTAGGTGAACCTGCGGAAGGATCATTAACGAGTTAGGGTCTCTCCAGGCCCGACCTCCCAACCCTTTGTTTACCGAACCTCTGTTGCTTCGGCGGACCCGTCTCACGGCCGCCGGGGGACCGCCGACAGGCGTCCTCTGGCCAGCGTCCGTCGATAGCCAAACATTTAAACCCTGAATAAATCGTGTCTTGTGTCTAAGTCTATGATTAAATCAAAAACAAAACTTTCAACAACGGATCTCTTGGTTCTGGCATC
>F_216
AAGTCGTAACAAGGTTTCCGTAGGTGAACCTGCGGAAGGATCATTACCGAGTTAGGGTCTTCCATGGCCCAACCTCCAACCCCTTGTATACTACCAAGTGTTTTATTGTTGCTTCGGTGGGCCAAGTGCCCACCGAAGCCCAACAAAATCTCAGTAATGATGTTGTCTGAGTCATTTAAGTAATAATCAAAACTTTCAACAACGGATCTCTTGGTTCCCGCATC
>F_218
AAGTCGTAACAAGGTTTCCGTAGGTGAACCTGCGGAAGGATCATTATCGTGGGGGCCTCACGGCCCCTACCGAGATAGCGCCCTTTGTCTTCCTGAGCACCTCTGTTTCCTCGGCGGGTTCGCCCGCCAATGGGGACCACACAAAACCTACCTGCAGTATCAGTAGTAAACGTACAAAACGAAATTATTAAAACTTTCAACAACGGATCTCTTGGTTCTGGCATC
>F_222
AAGTCGTAACAAGGTTTCCGTAGGTGAACCTGCGGAAGGATCATTATTGAATAACTTGGTGTTGAGCTGGCCCTATTGGGCATGTGCTCGCACCATATTATTTATCTATCTCTTGTGCACCTTTTGTAGTCTTTGAAGTGTTCGCAGTCAATGCGGTTTGGGGTTTGGGCTTTTGAAGTCCTTTCCCTGTTTGCTTCAAAGGCTATGTTTTATACACACTATTTGAAGTTACAGAATGTCTCTTATTGACCTTTGAGTCAGTAAATCAATACAACTTTCAGCAACGGATCTCTTGGCTCTCCCATC
>F_224
AAGTCGTAACAAGGTCTCCGTAGGTGAACCTGCGGAGGGATCATTACAGAGTTGCAAAACTCCCTAAACCCATGTGAATCTTACCTGAAGTTTGTTGCTTTGGCAGGCGGCCCCAGGGCGGGGCCTGACGCTTCTCGCGAGGCGGCCTGCCAGAGGACCGAAGACTCTGTCACGTTTGGTATTACTCTGAGTTACAATCTAAATCAGTCAAAACCTTCAACAACGGATCTCTTGGTTCTGGCATC
>F_226
AAGTCGTAACAAGGTTTCCGTAGGTGAACCTGCGGAAGGATCATTACTGGGTCACCGAGCGCCTCGGCGCTCACCCCCACCCTTCGCTTCCCGCCCCACGATCGGCGTCAGGCGGGCCCCCTCCGGGGGGCCCTCCGGCCGAAAACCAAACCCTCGCAACCCATTGCAGCCTGAAGTAAAAAACAAATAGTTAAAACTTTCAACAACGGATCTCTTGGTTCTGGCAAC
>F_228
AAGTCGTAACAAGGTCTCCGTTGGTGAACCAGCGGAGGGATCATTACAGGACTCGCAAGACTCCTTACACCCTGTGAACCTTACTGTATACGCGTTGCTTCGGCGGGTCCGCCCGCCGGCAGCATACCACATTCTGTTTCTCTGCGTTGGCATCTCGAGAAAAAAGCAAATAAGTTAAAACTTTCAACAACGGATCTCTTGGTTCTGGCATC
>F_230
AAGTCGTAACAAGGTTTCCGTAGGTGAACCTGCGGAAGGATCATTAACGAGTTAGGGTCTCCTAGGCCCGACCTCCCAACCCCATGTTTATTGAACCTCTGTTGCTTCGGCGGACCCGTCTCACGGCCGCCGGAGGACCGCCGCGAGGCGTCCTCTGGCCAGTGTCCGCCGATGGCCAACCCCTTAACACTCTGAATGAATCGTGTCATAATGTCTAAGTCTATGATTAAATAAAGCAAAACTTTCAACAACGGATCTCTTGGTTCTGGCATC
>F_232
AAGTCGTAACAAGGTTTCCGTAGGTGAACCTGCGGAAGGATCATTATTGAATCCTTAGGATGTTGCTGGCCTTTCGGGGCATGTGCACTCCGCCTTTCAATACACCTGTGAACTTATTGTAGGTGCAGATGTAACAATCTGTTGCCTATGTTTTTAACACACTCTTAAAATGTATATTGAATGTCTAAATATGGCCTTTGATGGTCAATAAACTTAATACAACTTTCAACAATGGATCTCTTGGTTCTCGCATC
>F_234
AAGTCGTAACAAGGTTTCCGTAGGTGAACCTGCGGAAGGATCATTACCGAACTGTCAACACGAGTTGTTGCTGGCCCTCAAATGGGGGCATGTGCACGCTCTGTTTACACATCCACTCACACCTGTGCACCCTCTGTAGTTCCATGGCATGGAGGCTCTGTCCTCCTGCTGCGGTTCTATGTCTTTACACACACACTGTAACAAAGTCTCATGGAATGCATATCGCGTTTAACGCAATACAATACAACTTTCAGCAACGGATCTCTTGGCTCTCGCATC
>F_236
AAGTCGTAACAAGGTCTCCGTAGGTGAACCTGCGGAGGGATCATTACAGAGAACATCGCCCTCACGGGTGACTCTCCAACCCTATGTTATACAACCTTTGTTGCTTTGGCGAGCCGCCTCGGCCGCTGGCTTCGGCTAGCGAGTGCTCGCCAGAGGACCCCAAACTCTGAATATTAATGTCGTCTGAGTACTATATAATAGTTAAAACTTTCAACAACGGATCTCTTGGTTCTGGCATC
>F_238
AAGTCGTAACAAGGTCTCCGTAGGTGAACCTGCGGAGGGATCATTACTGAGTTATCTAACTCCCAAACCATTGTGAACTTACCACTGTTGCCTCGGCGGCAGTCCTCTCTCACGGGAGGCGGCCGCCGGTGGACTACTAAACTCTTGTTAATTTTTGTCAATTCTGAATTAAAAACTTAATAAGTTAAAACTTTCAACAACGGATCTCTTGGTTCTGGCATC
>F_240
AAGTCGTAACAAGGTCTCCGTTGGTGAACCAGCGGAGGGATCATTATAGAGTTTTGCTCTTATAACCCTGTGAATTTACAGTTGCTTCGTGTACGCCAGTACACGGAATACACCTTCTATAATTTTTTGATTTTTATACTGAGTCTAAAAAAATAAACGTGAAAACTTTCAACAACGGATCTCTTGGTTCTGGCATC
>F_242
AAGTCGTAACAAGGTAACCGTAGGTGAACCTGCGGTTGGATCATTACTGATTTCTGCCGAGGTAGGTCGAGTCCCTCGGGACTCCCTGCCGGAGCGATACACCACTTGTGCACCATAATGTCTTTTGGGTCATGGAAGTCGATTGACGACTGTGGCCCAGCTTTATAAACCAATTAATTTTTTGTCTGAAATAATCTAGTAATAGAAACAACTTTTGACAACGGATCTCTTGGCTCTCGCAAC
>F_244
AAGTCGTAACAAGGTTTCCGTAGGTGAACCTGCGGAAGGATCATTACAGAGTTCATGCCCTTCGGGGTAGACCTCCCACCCTATGTATACATTGCCTTTGTTGCTTTGGCGGGCCGCCTTTTGGCCACCGGCCCCGGCTGGTGCGCGCCCGCCAGAGAACCCCAAACCCTGTCTTACAGTGTCGTCCGAGTACTATATAATAGTTAAAACTTTCAACAACGGATCTCTTGGTTCTGGCATC
>F_246
AAGTCGTAACAAGGTTTCCGTAGGTGAACCTGCGGAAGGATCATTAAAGAGTATAGGGGCTTCATGCCCACTAACTCCACCCTTTGTTTACATACCATTGTTGCTTTGGCAGGCCTGTCGAAAGACAACCGGCTTCGGCTGGTCAGTGCCTGCCAGAGGACCTAAAACTCTTGTTTATAATATTGTCTGAGTACTATATAATAGTTAAAACTTTCAACAACGGATCTCTTGGTTCTGGCATC
>F_250
AAGTCGTAACAAGGTTTCCGTAGGTGAACCTGCGGAAGGATCATTACAGAGTTCATGCCCTTCGGGGTAGACCTCCCACCCTTGTGTATTTATACCTTTGTTGCTTTGGCAGGCCGCCGGGCTCGTCCCGGCTACCGGCTTCGGCTGGTGCGTGCCTGCCAGAGGACCCCAAACTCTGAATGTTAGTGTCGTCTGAGTACTATATAATAGTTAAAACTTTCAACAACGGATCTCTTGGTTCTGGCATC
>F_256
AAGTCGTAACAAGGTCTCCGTTGGTGAACCAGCGGAGGGATCATTACAGGACTCGCAAGACTCCTTAAACCCCTGTGAACTTACTGTTTATACGTTGCTTCGGCGGGTGCTCCGGGGTCCGCCCCGGGGCGCTGCGCCCGCCGGCAGCCTACTTAATTCTGTTTCTCTGCGTTGGCATCTCGAGTAAAGCAAAATAAGTTAAAACTTTCAACAACGGATCTCTTGGTTCTGGCATC
>F_258
AAGTCGTAACAAGGTCTCCGTTGGTGAACCAGCGGAGGGATCATTACCGAGTTTACAAACTCCCAACCCATGTGTATTTACCTTTACGTTGCTTCGGCGGGATCGCCCCGGGCTCTGCCCCGGATTCACGGCGCCCGCCGGAGGACCCAAACTCTTGTTTTTACAGTGGTATCTTCTGAGTAATATAAACAAATAATCAAAACTTTCAACAACGGATCTCTTGGTTCTGGCATC
>F_260
AAGTCGTAACAAGGTTTCCGTAGGTGAACCTGCGGAAGGATCATTCATAATAAGTGTTTTACTGCACTTTTTAAATAAGTACTCACCTTGTGTGCAATGTTTGCTGTTGCGTCGTTTATTCGTCGCTCTAGCACAATACCAACTTTTTATTAAAACAATTTTGTCTGAAGATATTTTGAATAAATAATTCTAAATACAACTTTCAACAACGGATCTCTTGGCTCTCGCATC
>F_262
AAGTCATAACAAGGTTTCCGTAGGTGAACCTGCGGAAGGATCATTAATGATGCCCTCGAAGTCTTTGGACTGGTAGGGTTTGTGTCGGTCTCTTCGGAGTCGACCTTATCTCACACACCGTGAACTGTGGCTTCGGCCATTTACACAAACTGTTAGTAATGAATGTAATATCATAACAAACATAAAACTTTTAACAACGGATCTCTTGGCTCTCGCATC
>F_266
AAGTCGTAACAAGGTCTCCGTAGGTGAACCTGCGGAGGGATCATTACAGAGAACATCGCCCTCACGGGTGACTCTCCAACCCTATGTTATTAAAACCTTTGTTGCTTTGGCGAGCCGCTTCGGCCACCGACACTCGTTGGTGTGCGCTCGCCAGAGGACCACAAACTCTTGTTTATTAGTGTCGTCTGAGTACTATATAATAGTTAAAACTTTCAACAACGGATCTCTTGGTTCTGGCATC
>F_268
AAGTCGTAACAAGGTTTCCGTAGGTGAACCTGCGGAAGGATCATTACTGAGATTGGCTTGCCAAACTCCAACCCTTGTGTATCATCCTGTTGCTTCGGCGCTCGCGCCGAAGACTTAACACCTGAACTTCAGTCTGAGTAAACATAATAAAGTTAAAACTTTCAACAACGGATCTCTTGGTTCCCGCATC
>F_270
AAGTCGTAACAAGGTTTCCGTAGGTGAACCTGCGGAAGGATCATTACCGTTGGAGCTCTGCTCCAATCTGGGATAGAACCCTTGCCTTTGAGTACCTTCTCGTTTCCTCGGTGGGCCCGCCCGCCGGTGGACAATCATAAACTCTCTGTAATAGCAGTATCTTCTGAGAAAAACAAATAGTCAAAACTTTCAACAACGGATCTCTTGGTTCTGGCATC
>F_272
AAGTCGTAACAAGGTCTCCGTTGGTGAACCAGCGGAGGGATCATTACGAATGGGTCCAAAGACTCTTAAAACCTACCGTGCTCCCCTACGTGGACAACAGGAAAGCCCTCCGGGGCATAGGAAATCTGAGAAGTTGAAGAACTGCGCCCCCGGCGCATGACTAAGACAAAAATTACAACCCATAACAATGGATCTCTTGGCTCTGGCATC
>F_274
AAGTCGTAACAAGGTTTCCGTAGGTGAACCTGCGGAAGGATCATTACTGAACGAATTGGGTGGCAAGGCTGTCGCTGGCTCAAATGAGCATGTGCACGTCTTTTGCTGCTTGCTTCATTCTCTTCTCCACCTGTGCACTCTTTGTAGACACTCGGGATGTGAGAGAGGTTAGCATTGATTGTTGACCTCTCTTGATATTGAAAAGTCTGGGTGTTTATGTATTTTTTGACATACACGGTTGAATGTCTATAGAATGAAAATGTAGGCTTTTGTCAGCCTTTAAATGATAAAATACAACTTTCAACAACGGATCTCTTGGCTCTCGCATC
>F_276
AAGTCGTAACAAGGTTTCCGTAGGTGAACCTGCGGAAGGATCATTAGTGAATTATAGGGCGTCTACTTGTAGAGCCTGACCTCCACTTCTAACACTGTGCACTTGATGGAAAGGTAATTAGATTGAGCCTTCGGGCTTATGAAGAGAACCTTTCGGCTTCATTTTAAACATTAGTCAAAGTATGTAAAGAAATTTAAAACAAAAAAAAACTTTCAACAACGGATCTCTTGGCTCTCGCATC
>F_278
AAGTCGTAACAAGGTTTCCGTAGGTGAACCTGCGGAAGGATCATTATTGAAACTTGAATCGTAGCATCGAGAACTGTTGCTGACCTGTTAAAGGGTATGTGCACGTTCGACGTGTTGCGTTCTATTCATCCACCTGTGCACCTTTGTAGACTTGATTAACTTTCGCTCTCGAGCGGTTAGAAGGGTTGCTTTCGAGCTCCCTTTGTCTATCAAGTCTATGTCTATATAATCTCTTGTATGTCTAGAATGTCTTGTTTATGGGACGCAAGTCCTTTAAATCTTATACAACTTTCAACAACGGATCTCTTGGCTCTCGCATC
>F_280
AAGTCGTAACAAGGTCTCCGTTGGTGAACCAGCGGAGGGATCATTATCGAGTTTACAACTCCCAAACCCATGCGAACCTTACCTATCGTTGCTTCGGCGGAACGCCCCAGGCCCTGTGCCCGGAACCAGGCGCCCGCCGGAGGCCTAAACTCTTGTTTTCTACCTCGTGGTATTCTCTGAGTGGCGTAAGCAAATAAATTAAAACTTTCAACAACGGATCTCTTGGTTCTGGCATC
>F_282
AAGTCGTAACAAGGTTTCCGTAGGTGAACCTGCGGAAGGATCATTCATAATAAGTGTTTTACTGCACTTTTTAAAAATAGTACTCACCTTGTGTGCAATGTTGTGTTTCTTTTCGGAGAAACACCTACACCAACCTATAACCTTGAACCACTTTGTCTGAAAAACTATTATGAATACTTAATTCAAAATACAACTTTCAACAACGGATCTCTTGGCTCTCGCATC
>F_284
AAGTCGTAACAAGGTCTCCGTAGGTGAACCTGCGGAGGGATCATTACTGAGTGAAGGGCTCCGGCCCGACCTCCAACCCCATGTTTTCTCACCTTGTTGCTTCGGGGGGTGACGCTGCCTCGCGGCCGACGCCCCCGGAGAACCACTAAACTCTGCATCATTTGCGTCTGAGTACATTTTAAATTAAATTAAAACTTTCAACAACGGATCTCTTGGTTCTGGCATC
>F_290
AAGTCGTAACAAGGTTTCCGTTGGTGAACCAGCGGAAGGATCATTACAGAGATCATGCCCTCACGGGTAGACCTCCCACCCTGTTTATATACTATTGTTGCTTTGGCAGGCCGCCTTCGGGCTCCCGGCTCCGGCTGGGGCGTGCCTGCCAGAGGACCCAAACTCTTGTTTACAAATGTCGTCCGAGTACTATATAATAAGTTAAAACTTTCAACAACGGATCTCTTGGTTCTGGCATC
>F_292
AAGTCGTAACAAGGTCTCCGTTGGTGAACCAGCGGAGGGATCATTACAGAGTCTAAAAACTCACCAAACCATTGTGAACATACCTTATATACAGCTCCTCCGGTAGGGAGCCCCAGGGCGGGGCTCGGCGTCAAGCAACCTGCCGGAGGCGGCGCAACTCTTGCTCTTTACAGTATCATCTGAGCCTAAAACAAAATTATCAAAATTTTCAACTGTGGATCTCTTGGTTCTGGCATC
>F_294
AAGTCGTAACAAGGTTTCCGTAGGTGAACCTGCGGAAGGATCATTACAGAGTTCATGCCCTCTAGGGTAGATCTCCCACCCTTGCCTATATTACCAAATGTTGCTTTGGCGGGCCGGATGCTTTGCTCCCCGGGAAAACTCCTGGCGCGCCCGCCAGAGGACCCCTAAACTCTGAATATTAGTGTCGTCTGAGTACTATATAATAGTTAAAACTTTCAACAACGGATCTCTTGGTTCTGGCATC
>F_296
AAGTCGTAACAAGGTTTCCGTAGGTGAACCTGCGGAAGGATCATTAGTGAAATATCGTCGGCTGTGCGCCTTCGGGCCGCACGCCGTCGCTCCACACATTCGTGCACCTTCGACGGGAGGGGGAGACCTCTCTCGTCGCTTCATTAACAAGTCAGTCTTGAATGTAAACGTATCATAAAAATACAACTTTCAGCAACGGATCTCTTGGCTCTCGCATC
>F_298
AAGTCGTAACAAGGTTTCCGTAGGTGAACCTGCGGAAGGATCATTACAAATCACAGTGGCTGACTCGCGCCGGTGCAAGCCGGATCTCGGGCAGCCTCTACATTTGCGCTTGTTGTGTTTGACAAAGTAACGGTACTACGAAATGACAACTTTTAACAACGGATCTCTGGGCTCTTGCAAC
>F_300
AAGTCGTAACAAGGTTTCCGTAGGTGAACCTGCGGAAGGATCATTACCGAATCGTCAAACACGGGTTGTTGCTGGCCCCTGAACGGGGGCACGTGCACGCTCTGTTTACGCATCCACTCACACCTGTGCACCCTCGGTAGTTCTATGGTTCGGGAGACCCTGTCTTCCTTCCGTGGCTCTACGTCTTTACACACACACGACGTCTCATGGAATGTTTTTCGCGTTTAACGCAATACAATACAACTTTCAGCAACGGATCTCTTGGCTCTCGCATC
>F_302
AAGTCGTAACAAGGTTTCCGTAGGTGAACCTGCGGAAGGATCATTACAGAGAACTTCGCCCTCACGGGTGACTCTCCAACCCTATGTTATCGTACCTTTGTTGCTTTGGCGGGCCGCCTAGGCCACCGGCTCCGGCCGGTGAGCGCCCGCCAGAGGACCCCAACTCTTGAATTTATTATCGTCTGAGTACTATATAATAGTTAAAACTTTCAACAACGGATCTCTTGGTTCTGGCATC
>F_304
AAGTCGTAACAAGGTTTCCGTAGGTGAACCTGCGGAAGGATCATTACAGAGAAATTCGCCCTCACGGGTGACTCTCCAACCCTTTGTTAATTATACCTTTGTTGCTTTGGCGAGCCGCTTCGGCCACCGGCTTACGCTGGTGAGTGCTCGCCAGAGGACCCAAAACTCTTGAATTTATTATTGTCTGAGTACTATATAATAGTTAAAACTTTCAACAACGGATCTCTTGGTTCTGGCATC
>F_306
AAGTCGTAACAAGGTCTCCGTTGGTGAACCAGCGGAGGGATCATTACTGGAATCGCAAGATCCCACAACCCTGTGAACTTACCGAAACGTTGCCTCGGCGGGTGCCCGGCCCTGCGCCGGGCGCTGAGCCCGCCGGTGGCCCCCTACTCTGTCTCTGCAGCGTGGCATCTCCGAGTAAATACAAACAAGTCAAAACTTTTAACAACGGATCTCTTGGCTCTAGCATC
>F_312
AAGTCGTAACAAGGTTTCCGTAGGTGAACCTGCGGAAGGATCATTACCGTGGGGATTCGTCCCCATTGAGATAGCACCCTTTGTTTATGAGCACCATTGTTTCCTCGGCGGGCTCGCCCGCCGGTGGACAACCCAAACCCCTTTGTAGTAGCAGTATCTTCAGTAAAAAACAAATATTAAAACTTTCAACAACGGATCTCTTGGTTCTGGCATC
>F_314
AAGTCGTAACAAGGTTTCCGTTGGTGAACCAGCGGAAGGATCATTACAGAGATATGCCCTCCGGGGCAGACCTCCCACCCTGTATAATTTACTCTTGTTGCTTTGGCAGGCCGCCTTCGGGCCCCCGGCTCTTTGCTGGGGAGCGCCTGCCAGAGGACCCCAACTCTTGTGTTTAGTGTCGTCTGAGTACTATATAATAAGTTAAAACTTTCAACAACGGATCTCTTGGTTCTGGCATC
>F_316
AAGTCGTAACAAGGTTTCCGTAGGTGAACCTGCGGAAGGATCATTACAGAGTTCATGCCCTTACGGGTAGATCTCCCACCCTTGTGTATTATACCTTTGTTGCTTTGGCAGGCCGCTTCGGCTACCGGCTTCGGCTGGTGAGTGCCTGCCAGAGAACCCAAAATTCTGAATATTAGTGTCGTCTGAGTACTATATAATAGTTAAAACTTTCAACAACGGATCTCTTGGTTCTGGCATC
>F_320
AAGTCGTAACAAGGTTTCCGTAGGTGAACCTGCGGAAGGATCATTATCGAGTTAGGGTCTTCTAGGCCCGATCTCCAACCCTTTGTATAACTACCATGTTGCTTTGGCGAGCCCGTCTTTAACCGGACCGCCGGAGGTGTTATAGCCTCTGGCCCGTGCTCGTCAGTAGCCCACATAAATTCTTTTTAACCATGTTAAATCTGAAACTAGTTAAATAAACTAAAACTTTCAACAACGGATCTCTTGGTTCTGGCATC
>F_322
AAGTCGTAACAAGGTCTCCGTTGGTGAACCAGCGGAGGGATCATTAAAGAGTTGTAAAACTCCAACCCATTGTAAACTTACCTCTGTTGCTTAGGCAGGCGGACCCTGGGAGGGACCATTTGCCCGGCTTGCCGGGTGCCTGCCGAAAGGATACTCAACCACTATAACATTCTGAAAACAAATCGCTACGGCGAAAAAATTATCAAAACTTTCAACAACGGATCTCTTGGTTCTGGCATC
>F_324
AAGTCGTAACAAGGTCTCCGTTGGTGAACCAGCGGAGGGATCATTACAGGATCGAAAGACTCCTATAACCCCTGTGAACTTACTACAAATACGTTGCTTCGGCGGGTGCCCCGGGTCTCCTGGGGCGCTAGCCCGCCGGCAGCCTTCAAATTCTGTTTCTTTGCGTTGGCATCTCGAGTATACAAAAATAAGTTAAAACTTTCAACAACGGATCTCTTGGTTCTGGCATC
>F_326
AAGTCGTAACAAGGTTTCCGTAGGTGAACCTGCGGAAGGATCATTACTGAGTCTACGCTCGTCAGAGCTAACCTCCCACCCGTGTCTATTACATCTTGTTGCTTCGGCGGCATCCGTGCCGCCGAGGACGCCATTTGAACTCTGTTTTATAATGCAGTCTGAGAACATAACTTAATTAGTTAAAACTTTCAACAACGGATCTCTTGGTTCCGGTATC
>F_328
AAGTCGTAACAAGGTTTCCGTAGGTGAACCTGCGGAAGGATCATTATTGAAATCCTTAGGATGTTGCTGGCCTTTCGGGGTATGTGCACTCCGCCTTTTCATCTCACCTGTGAACATATTGTAGGCCAGATGTTACAGTCTGTGTCTATGTTATTTTTCTTTACACACACAAGTTTATCAGAATGTCTAATGAAGACCTTTACTGGTCAAAATTTAATACAACTTTCAACAATGGATCTCTTGGTTCTCGCATC
>F_330
AAGTCGTAACAAGGTTTCCGTAGGTGAACCTGCGGAAGGATCATTACTGGGTCACTGGGCGCTTCGGCGCCCAAAACCAACCCTGAGCTTCCCGCCCCTCCTTTGGCGCGAAAGGGGCCCCTCGCGATGCGAGTGCGGCCCCTGCCAAAAGCAACCCTGAACAACCTTGCAGCCTGAAGTAAAAAGCAAATAGTTAAAACTTTCAACAACGGATCTCTTGGTTCTGGCAAC
>F_332
AAGTCGTAACAAGGTCTCCGTTGGTGAACCAGCGGAGGGATCATTACAGAGTATAACAACTCACAACCCTTTGTAAACCATTTACCTCAGTTGCTTCGGCGGCCCCTCACGGGAGCCCGCCGGCAGTATACCGAATCTCTGTTTTCGAACCCGACGTAACGTCTGAGTGTTCTAAGCGAACTGTTAAAACTTTCAGCAACGGATCTCTTGGCTCCAGCATC
>F_334
AAGTCGTAACAAGGTCTCCGTAGGTGAACCTGCGGAGGGATCATTACCAGAGCGAGGGCCCCAGGCCCGAACTCCCACCCTTGTCGTCGATCAGAGTGCCTCGGGGGCGACCCTCGGGCCCCCCGCGGACGCACGCAACGCTGTTAACCGTCGTCGCGGAAACAAACGAATGAAGCAAAACTTTCAACAATGGATCTCTTGGTTCTGGCATC
>F_336
AAGTCGTAACAAGGTTTCCGTAGGTGAACCTGCGGAAGGATCATTATTGAAACTCACGGGGGCGCGTGCTAAGACCTGCACCGGTGGCGACGCCGTGCTGCGGTCTGGCTTGCGTCCTCTTCCAAACCCAAACACCTGTGAACCTTTGGGATGGCGTGCTGTAACGGCCGTCGTCCCGTTTACACCAACTCTGATGTCTATTTGAATGTGACTCGGGGCCTCCCCGATTTAAACTTAAAACAACTTTCAACAACGGATCTCTTGGCTCTCGCATC
>F_338
AAGTCGTAACAAGGTCTCCGTTGGTGAACCAGCGGAGGGATCATTACAGGACTCGCAAGACTCCTACAACCCTGTGAACTTCACTACAAGCACGTTGCTTCGGCGGGTGTCTCGGCGGAGGTCCCCACTGGGGACCTGCGCAGGGGCGCGAAGCCCGCCGGCAGCCTACTATACTCTGTCTCTTTGCGTTGGCATCTCGAGAAAAAACAAACAAGTTAAAACTTTCAACAACGGATCTCTTGGTTCTGGCATC
>F_340
AAGTCGTAACAAGGTTTCCGTAGGTGAACCTGCGGAAGGATCATTACCGAGTGCGGGCTTTCAAGCTTCGTTCTTCGAAGCGCCCAACCTCCCACCCGTGACTATTGTACCGTACGTTGCTTCGGCGCGGCCGCTGCGCCCGCCGGAGACACTCTCCTGAATGCTGTTCTATTGAAAGGGAATTGCAGTCTGAGTCGACCAACGAAAAATTGGTTAAAACTTTCAACAACGGATCTCTTGGTTCCGGCATC
>F_342
AAGTCGTAACAAGGTTTCCGTAGGTGAACCTGCGGAAGGATCATTAGTGAATACAAACGCGTTGTGGCATGTGCTTCGGCACATCCCGCGCACCCTTCACATCCATAACACCTGTGCACTGTAAGATAACTTCGGTTGTCTTTTTTCACAAACTATTATATGTAACAAATGTAGTCTTATTATAACAAAATAAAACTTTCAACAACGGATCTCTTGGCTCACACATC
>F_344
AAGTCGTAACAAGGTCTCCGTAGGTGAACCTGCGGAGGGATCATTACCGAGCGAGGGCCTCGCGCCCGACCTCCAACCCTTTGAAGTGACCAACTCTGTTGCCTTGGGGGTGACCCGGCCCCCGTGCCGGGGCCCCCAACGGACCACACAAACCCTGCGTTTTCGCGTCGGAGTTTAAAGGAAATCAATTAAAACTTTCAACAACGGATCTCTTGGTTCTAGCATC
>F_348
AAGTCGTAACAAGGTTTCCGTAGGTGAACCTGCGGAAGGATCATTACCTAGAGTTTGTAGACTTCGGTCTGCTACCTCTTACCCATGTCTTTTGAGTACCTTCGTTTCCTCGGCGGGTCCGCCCGCCGATTGGACAACATTCAAACCCTTTGCAGTTGCAATCAGCGTCTGAAAAAACATAATAGTTACAACTTTCAACAACGGATCTCTTGGTTCTGGCATC
>F_354
AAGTCGTAACAAGGTTTCCGTAGGTGAACCTGCGGAAGGATCATTACAAATCTTTGGGGACTAGTCGCCGTGAATAGCGGTGTGCTGGTCTCACATTAGCACAAGGTCGCAAGGCCTTGATGTTTACGCTTGTTTGTTTGACAGAGTTAGTTTGAGAATAAATAAAGACAACTTTTAACAATGGATCTCTTGGCTCTTGCAAC
>F_358
AAGTCGTAACAAGGTTTCCGTAGGTGAACCTGCGGAAGGATCATTACAGAGAACTTGCCCTTCGGGGTAGATCTCCCACCCTTTGTTTACAATACCATTGTTGCTTTGGCAGGCCCGTCTTCGGACCACCGGCTCCGGCTGGTCAGTGCCTGCCAGAGGACCCAAAACTCTTTATAATTTATTGTCTGAGTACTATATAATAGTTAAAACTTTCAACAACGGATCTCTTGGTTCTGGCATC
>F_360
AAGTCGTAACAAGGTTTCCGTAGGTGAACCTGCGGAAGGATCATTACAGAGTTCATGCCCCTCGGGGTAGACCTCCACCCTTGCATACCTTACCTTTGTTGCTTTGGCGGTCCGCTTCGCCTCGTGTGAGGCCACCGGTCCCGACTGGTGCGTGACTGCCAAAGGATAACCCAACTCTGGAATATTACGTCGTCTGAGTACTATACAATAGTTAAAACTTTCAACAACGGATCTCTTGGTTCTGGCATC
>F_362
AAGTCGTAACAAGGTCTCCGTAGGTGAACCTGCGGAGGGATCATTACCGAGTGAGGGGGCCTCGCGCCCTCGACCTCCCAACCCTTTGTTTAACCAACTCTGTTGCCTCGGGGGTGACCCGGCCGCGTGTCGGGCGCCCCCAGAGGACCAACCAACCCTGCATCCTTGCGTCGGAGTATTGAAAGCAAATCAATCAAAACTTTTAACAACGGATCTCTTGGTTCTGGCATC
>F_364
AAGTCGTAACAAGGTCTCCGTTGGTGAACCAGCGGAGGGATCATTATCGAGTTTATTCAACTCCCAAACCCTATGTGAACTTACCACTTGTTGCTTCGGCGGCGCTTCTGGCGTCGCCGAGGGTACCAAACTCTTATTGTTTTTACAGCATTATCTGAGTGGCCGCAAGGCAAAAAAACAAATGAATCAAAACTTTCAACAACGGATCTCTTGGTTCTGGCATC
>F_366
AAGTCGTAACAAGGTCTCCGTAGGTGAACCTGCGGAGGGATCATTAAAAAGATGGACCTTTGGGCCCTTCATCCTTCAAACCCGTGGAAGCGAGATGTGCTTCGGCGCCTCTGGGCGTCAAATCAATGCTGATTAGCCTGTGTCTGAAGCAAAATAAATTTAAAACTTTCAACAAAGGATCTCTTGGCTCTCGTATC
>F_368
AAGTCGTAACAAGGTTTCCGTAGGTGAACCTGCGGAAGGATCATTACAAATCTTTGAGAGCCTGTGCCGTTTACGGTGCATGGTGACTCACATTAGCACAGGGTCGCAAGACTCTGATGTTTACGCTTGTTTGTTTGACAGAGTTAGTTGAGAATAATAAAAGACAACTTTAAACAATGGATCTCTTGGCTCTTGCAAC
>F_370
AAGTCGTAACAAGGTTTCCGTAGGTGAACCTGCGGAAGGATCATTACTGCTTGCTTACGGTTTCGTTCGGGCAACCGAGCGGGGCCGGGCACGCTACCCTTGCTTATGTATACCTTTTGTTATTCCCTCGGCGGGGCAACCTGCCGCTGGGATCACATAAACCCTTTTGTATAAAGCATCAAAAATTCTGAAAACAAAATAATAATTACAACTTTTAACAATGGATCTCTTGGTTCTGGCATC
>F_376
AAGTCGTAACAAGGTCTCCGTTGGTGAACCAGCGGAGGGATCATTACAGTGACTTTACCGTCAAACCACAGCGAACAATACCCTGACGTTGCCTCGGCGGGCGCTGCGGTGCCAGGCCTTCTGGCCAGGCCCGCGGCGTCGAGCCCGCCGGCGGCCCACTACTCTGCCTCTTCAGCGTTGTATCTCTGAGTCTCACATAATGAGTCAAAACTTTCAACAACGGATCTCTTGGTTCTGGCATC
>F_378
AAGTCGTAACAAGGTTTCCGTAGGTGAACCTGCGGAAGGATCATTACCTTTCTGCCCTTCGGGGCACAGTGGGGGCTGTATAGCCCCCATCTGCATCCTTGTCTTTTGCGTACTACATGTTTCCTCGGCGGGCTTGCCCGCCGGTTGGACTATTATAAACTCTTTGCAATTGCAATCAGCGTCTGAATAATTTTAATAATTACAACTTTTAACAACGGATCTCTTGGTTCTGGCATC
>F_380
AAGTCGTAACAAGGTTTCCGTAGGTGAACCTGCGGAAGGATCATTACAGAGAATATCGCCCTCGCGGGTGACTCTCCAACCCAATGCTATTCTACCTTTGTTGCTTTGGCGAGCCGCCTTGGCCACCGGCTCACGCTGGTGAGCGCTTGCCAGAGGACCCAAAACTCTGAATTAAAGTATTGTCTGAGTACTATATAATAGTTAAAACTTTCAACAACGGATCTCTTGGTTCTGGCATC
>F_382
AAGTCGTAACAAGGTTTCCGTAGGTGAACCTGCGGAAGGATCATTCATAATAAGTGTTTTATGGCACTTTTAAAAAATCCATATCCACCTTGTGTGAAATGTCTGTCGCTTGCTAGCTTTCTTTCTTCGGAAAGAGAAGAGGCGACTCTACATCAACTCTATTTTAAATACTTTGTCTGAAAACTATTATGAATAAACTAATTCAAAATACAACTTTCAACAACGGATCTCTTGGCTCTCGCATC
>F_384
AAGTCGTAACAAGGTCTCCGTTGGTGAACCAGCGGAGGGATCATTATAGAGTATTATACTCACTAAAAACCATTGTTTATCTACCTATATTGGCTTCTCCGGCAGGAGGTTCCAGGGCGGGACCGAGCCTAACAGCACCTGCCGAAGGGGCAACTCACTGCTCTATATTATACTGTCTGAGTACCAAAAAAAACAAATATCAAAATTTTCAATTGTGGATCTCTTGGTTCTGGCATC
>F_386
AAGTCGTAACAAGGTTTCCGTAGGTGAACCTGCGGAAGGATCATTATTGAATAACTTGGTGCTGAGCTGGCCCTAGTCGGGCATGTGCTTGCATCATATTATTTATCTATCTCTTGTGCACCTTTTGTAGTCTTTGAAGCATTCGCAGTCAATGCGGTTTTGGGGCTTGGGCTTTGCTGCTCTTTTCCCTGTTTTGCTTCAAAGGCTATGTTTTCATACACACTATTTGAAGTTACAGAATGTCTCTTATTGACTCTCGAGTCAGTAAATCTATACAACTTTCAGCAACGGATCTCTTGGCTCTCCCATC
>F_388
AAGTCGTAACAAGGTTTCCGTTGGTGAACCAGCGGAAGGATCATTACAGAGTTCATGCCCTTCGGGGTAGACCTCCCACCCTGTTTATATACTATTGTTGCTTTGGCAGGTGCCCTCACCATGGGGCGTCCGGGTTCCGCCCGCGTCTCGCCTGCCAAAAGCCCCACTAATTCTGTGTTCTGTGTCGTCTGAGTACTATATAATAAGTTAAAACTTTCAACAACGGATCTCTTGGTTCTGGCATC
>F_390
AAGTCGTAACAAGGTTTCCGTAGGTGAACCTGCGGAAGGATCATTAGTGAATTGCTCTCTGAGCGTTAAACTATATCCATCTACACCTGTGAACTGTTGATTGACTTCGGTCAATTACTTTTACAAACATTGTGTAATGAACGTCATGTTATTATAACAAAAATAACTTTCAACAACGGATCTCTTGGCTCTCGCATC
>F_392
AAGTCGTAACAAGGTCTCCGTTGGTGAACCAGCGGAGGGATCATTACAGAGTTATCCAACTCCCAACCCATGTGAACTTATCTCTTGTTGCCTCGGCGCAAGCGACCCGGGCCCAGCCCGGGGCGCCCGCCGGCGGACACACCAAACTCTGTTATCTTCGTTGATTATCTGAGTGTCTTATTTAATAAGTCAAAACTTTCAACAACGGATCTCTTGGTTCTGGCATC
>F_400
AAGTCATAACAAGGTTTCCGTAGGTGAACCTGCGGAAGGATCATTAGTGATTTGGCCGAGAGGCCTCATTCAATCCTCACACCTGTGAACTCGTCGGTGGGCTCTAGGGCCCGCCGGACATACAATACTATGTGTAATGAACGTCATATATCATAATGAAACAAAACTTTCAACAACGGATCTCTTGGCTCTCGCATC
>F_402
AAGTCGTAACAAGGTTTCCGTAGGTGAACCTGCGGAAGGATCATTATCGTACAACGGGGGTGCAAAGGCTGTCGCTGACCTTTCAAAAGGTCGTGCACGCTCGAGCACTCTCATACATCCGTCTCACCTTTGTGCATCACCGCGTGGGTCCCCTTTGCAGGAGGGCTCACGTTTTCACACAAAAACTTGATACAGTGTAGAATGTTATTTTTGCGGTCACACGCAATCAATACAACTTTCAACAACGGATCTCTTGGCTCTCGCATC
>F_404
AAGTCGTAACAAGGTTTCCGTAGGTGAACCTGCGGAAGGATCATTAAAGAGTTTATGGACTTCGGTCTACTACTCCACCCTTTGTTTACAATACCATTGTTGCTTTGGCAGGCCCGTCGAAAGACAACCGGCTTTGGCTGGTCAGTGCCTGCCAGAGGACCTAAAACTCTTGATTTATTATTGTCTGAGTACTATATAATAGTTAAAACTTTCAACAACGGATCTCTTGGTTCTGGCATC
>F_406
AAGTCGTAACAAGGTCTCCGTTGGTGAACCAGCGGAGGGATCATTATAGAGTTTACTCTTATAACCCTGTGAATTTACAGTTGCTTCGTGTACGCTAGTACACGGAATACTCCTTCTATAATTTTTTTTTGTATACTGAGTCTAAAAAATAAACGTGAAAACTTTCAACAACGGATCTCTTGGTTCTGGCATC
>F_408
AAGTCGTAACAAGGTCTCCGTAGGTGAACCTGCGGAGGGATCATTACAGAAGTTGTTTTAAACAACGTAAACCCATGTGAATCTACCACTGTTGCCTCGGCTGGATGCGGTGGTGGCGAACTCCGGGGCGAGCTACCATGTAGCTGTCCCGAGGCGAGCCACCCTGTAGCAGCCGGTGTGCCAACTAAACTCTTGTATCTTTGTGAGAAATCTGAGCGTATTGATTTAATAAGTCAAAACTTTCAACAACGGATCTCTTGGTTCTGGCATC
>F_410
AAGTCGTAACAAGGTCTCCGTAGGTGAACCTGCGGAGGGATCATTACTGAGTGAGGGCCCTCGTGGTCCGACCTCCAACCCTTTGTCGTCCGACTCTGTTGCCTCGGGGGCGTCCCCGGCGTTCGCGCCAGGGGCCCCCGGCGGTCCACACAACTCTGCATCTTTGCGTCTGAGTAAACATTAAATGAAACAAAACTTTCAACAACGGATCTCTTGGTTCTGGCATC
>F_416
AAGTCGTAACAAGGTTTCCGTAGGTGAACCTGCGGAAGGATCATTAATAAATGGCGCTCTGCGTCTTTATCAATCCCTAACACCTGTGCATTTGGACGCTTCGGCGTCTTTATACAAACTTATCAGTAACGAATGTAAAGTATTATAACAAATACAACTTTCAACAACGGATCTCTTGGCTCTCGCATC
>F_420
AAGTCGTAACAAGGTTTCCGTAGGTGAACCTGCGGAAGGATCATTATTGAATGTTGGTTATACACGTGAACCGTCTGAGCTTCGGCTTGGCTATATACACTCGTCTTGTTGTCATTGCATGTCTAATACAAATAAATATAACTTTCAACAACGGATCTCTTGGCTCTCGCATC
>F_422
AAGTCGTAACAAGGTTTCCGTAGGTGAACCTGCGGAAGGATCATTATCGTACAACCGAGGTGCGAGGGCTGTCGCTGACTTTTTTTTGTCGTGCACGCCCGAGTGCTCTCACACAATCCATCTCACCCCTATGTGCACCACCGCGTGGGTCCCTCTTTGGCTCGCTCCGAGGGGGGGCTCGCGTTTTCACACAAACTCGAAGCAGTGTAGAATGTCTTTTTATTTTGCGATGACACGCAATCAATACAACTTTCAACAACGGATCTCTTGGCTCTCGCATC
>F_428
AAGTCGTAACAAGGTCTCCGTAGGTGAACCTGCGGAGGGATCATTACAGAGTTCGGGGGCAATCCCAGTCCCGACCTCCAACCCTTTGTGAACACATCTTGTTGCTTCGGGGGCGACCCTGCCGTTCGCGGCATTCCCCCCGGAGGTCATCAAAACACTGCATTATTACGTCGGAGTAAAAAGTTAATTTAATAAAACTTTCAACAACGGATCTCTTGGTTCTGGCATC
>F_432
AAGTCGTAACAAGGTTTCCGTAGGTGAACCTGCGGAAGGATCATTACCGAGCTCGTGCCCTTCGGGGTAGACCTCCATCCGTGCCTATCCAACAGTGTTGCTTTGGCGGTTGCCCCCAACCGCCAGAGGCCCAAACCCTGGAAATCAGTGTCGTCCGAGTACTATACAATAGTTAAAACTTTCAACAACGGATCTCTTGGTTCTGGCATC
>F_434
AAGTCGTAACAAGGTTTCCGTAGGTGAACCTGCGGAAGGATCATTAGAGATGTGCGCAAGCACTTTTCCCTTCACACACCTGTGCACCGTGGTCTTCGGACCGTCACAAACATTGTAGTCATGAACGTCTTTGATGATAACAAAATAAAACTTTCAACAACGGATCTCTTGGCTCTCGCATC
>F_438
AAGTCGTAACAAGGTTTCCGTAGGTGAACCTGCGGAAGGATCATTAAAGTAACTCCCCTGTTCTTGAGCAGGGTGCTACTCAACCCGTGTATACTTTACCTTTGTTGCTTTGGCAGGCCGCCTTCGGGCGTCGGCTCCAGCTGACAGCGCCCGCCAGAGGACCCAAACTCTTTTGTTTAATGATGTCTGAGTACTATATAATAGTTAAAACTTTCAACAACGGATCTCTTGGTTCTGGCATC
>F_440
AAGTCGTAACAAGGTTTCCGTAGGTGAACCTGCGGAAGGATCATTAACGAGTTAGGGTCTCTCTGGCCCGACCTCCCAACCCTTTGTCTACTTGACCATCGTTGCTTCGGCGAGCCCGTCCTCACGGACCGCCGGAGGGACCTTTACTGGCCCTCTGGTCCGCGCTCGTCGGTAGCCCAACCTTTAAAATCTTTAACTAAACGTGCCTTAATCTAAGTACAATTATTAAATAAAAGCAAAACTTTCAACAACGGATCTCTTGGTTCTGGCATC
>F_448
AAGTCGTAACAAGGTTTCCGTAGGTGAACCTGCGGAAGGATCATTAAAGAGATCATGCCCTCACGGGTAGACCTCCCACCCTTTGTTTACAATACCTTTGTTGCTTTGGCGGGCCCGTTTGGCCCCGCGCTGAACAACCGGCCCCGGCTGGTCAGTGCCCGCCAGAGAACCGAAAACTCTGAATTAAATGTCGTCTGAGTACTATGGAATAGTTAAAACTTTCAACAACGGATCTCTTGGTTCTGGCATC
>F_452
AAGTCGTAACAAGGTCTCCGTAGGTGAACCTGCGGAGGGATCATTAATGAATGGCCACCTGTGGCCTTCGACCCTTCAAAACCGTGGAGGCAGAGTGTGCTTCGGCGCTCCGGCGCCGCCTTTATGCTGTAGAGTCTGTGTCTGAACTCAACATAGTCTAAAACTTTCAACAAAGGATCTCTTGGCTCTCGCATC
>F_454
AAGTCGTAACAAGGTTTCCGTAGGTGAACCTGCGGAAGGATCATTACTGGGTCACCGAGCGCCTCGGCGCTCACCCCCCACCCTTCGCTTCCCGCCCCATAATCGGCGTCAGGCGGGCCCCCTCTGGGGGACCCTCCGGCCGAAAACCAAACCCTCGCAACCCTTTGCAGCCTGAATATAAAAGCAAATAATTAAAACTTTCAACAACGGATCTCTTGGTTCTGGCAAC
>F_456
AAGTCGTAACAAGGTTTCCGTAGGTGAACCTGCGGAAGGATCATTACAAATCGTTTGTTGGGTGCAGGATCTCTTTGGGGGTTTGTGCATTTGACCATTTCACGCTTGTTGTGTTTGACAGAGTTATGTGAATCTAAATATAGACAACTTTTAACAATGGATCTCTTGGCTCTTGCAAC
>F_458
AAGTCGTAACAAGGTTTCCGTAGGTGAACCTGCGGAAGGATCATTACCGTGGGGGTCGCAAGGCCCCTACCGAGATAGCACCCTCTGTCTTTTTGAGCACCCACTGTTTCCTCGGCGGGCCCGCCCGCCAATGGGGACCAACCAAACCCTCTTTGCAGTACCTGAAGTAAACGTACAAAACCCAATATAATCAAAACTTTCAACAACGGATCTCTTGGTTCTGGCATC
>F_460
AAGTCGTAACAAGGTTTCCGTAGGTGAACCTGCGGAAGGATCATTATTGAATTCCAAACGTAAAGGACTTGAGCTGTGCGCTTTCACGAGCAGCACGCCTTGTCCGATACATTCACACCTGTGCACCTTTTGACCCGCATATAGTCGGGTCCTTATACACACACTTTAAAATCTTAGAATGTTTATAATTAAAATTATGACAACTTTCAACAACGGATCTCTTGGCTCTCGCATC
>F_464
AAGTCGTAACAAGGTTTCCGTAGGTGAACCTGCGGAAGGATCATTACTGAGTCGTCGACACGAGTTGTTGCTGGTCCTCGAACAGGGGACATGTGCACGCTCTGTTTACACATCCACTCACACCTGTGCACCCTCTGTAGTTCTATGGTCTGGGGGGTCCTGCCTCCCTTCTGTGGTTCTGCATCTTTACACACACACTGTAATAAAGTCTTATGGAATGTACATCGCGTTTAACGCAATACAATACAACTTTCAGCAACGGATCTCTTGGCTCTCGCATC
>F_466
AAGTCGTAACAAGGTTTCCGTAGGTGAACCTGCGGAAGGATCATTAAAAATACGTCCCGTTTTTTCGAAAATGGGTTCTATTTCCACACCGTGTTTACATACCTTTGTTGCTTTGGCAGGCCGCCATTCGGCGTCGGCTCCGGCTGACTGTGCCTGCCAGAGGACCCCAACTCTTCTGTTTAGTATTGTCTGAGTACTATATAATAGTTAAAACTTTCAACAACGGATCTCTTGGTTCTGGCATC
>F_468
AAGTCGTAACAAGGTTTCCGTAGGTGAACCTGCGGAAGGATCATTACTAAACAATGTGCGGGATATCCCACCGGGGACTCCTTAGCGTAACACATCCATGAGTACCCTTCCATGTTGCTTCCCCAGATCAGTAGCCACTGCTACCAGCTCGGTATCCTAATGTGGATTCTCGGGTTGAGGTGTCTGGGGAAGGGCTTACTATTAAACTTTTGAACCAATTAGTTGTCTGAGAAGGCCATCTGCCGCAAACTTTATAATATATTAAAACTTTCAACAACGGATCTCTTGGCTCTCGCATC
>F_470
AAGTCGTAACAAGGTCTCCGTTGGTGAACCAGCGGAGGGATCATTACCGGAACGCCGCAAGGCTGCCCAACACACTGCGAACCTACCCGTGCCTCGGGGGTCCTCCGGGGCCCCCGGCGCCAACCCCCATCTCATTACAGCGTATCTCTGCGTCCCAGAAACAAAACTTTCAACAACGGATCTCTTGGCTCCAGCATC
>F_472
AAGTCGTAACAAGGTTTCCGTAGGTGAACCTGCGGAAGGATCATTATAGAATAAACTTGAACGGGCTGTTGCTCTTCTGTGGTGCACGCCTGTCATATTTATCTCTCCCACTGTGCACATTTTGTAGACCTGGTGTTTGGGAATTGCCTATGCTTTGCCCTTTTTGCCTTTGCCAGTCTATGTCATTTTATCACAACCTCTGAATGTTTTGAACTTTTATGATGGAAATTATATACAACTTTCAGCAACGGATCTCTTGGCTCTCGCATC
>F_474
AAGTCGTAACAAGGTTTCCGTAGGTGAACCTGCGGAAGGATCATTACTGAGAGCTTCGGCACTCCAACCCTTGTGTACCTCACTGTTGCTTCGGCTCTGCCGGAGACAAAACTACAAACTTCAGTCTGACAACGATTAATAAATCAAAACTTTCAACAACGGATCTCTTGGTTCCCGCATC
>F_478
AAGTCGTAACAAGGTTTCCGTAGGTGAACCTGCGGAAGGATCATTACAGAGAACATTGCCCTCACGGGTGATTCTCCAACCCTATGTTATTAAAACCTCTGTTGCTTTGGCGAGACGCTTCGGCCACCGGCTCCCGCTGGTGAGTGCTCGCCAGAGGACCCAAAACTCTTGAATTTATTATTGTCTGAGTACTATATAATAGTTAAAACTTTCAACAACGGATCTCTTGGTTCTGGCATC
>F_482
AAGTCGTAACAAGGTCTCCGTTGGTGAACCAGCGGAGGGATCATTAAAATAGGTCCAAAGACACCTAAAACCTACCGTGCTCCCATCGTGGAAACCAGAAAACAGGAAGCCCTCGCTGGCACAGGTTATCTGAGAACAGAACTGCGCCCCCGGCGCAAGAACTGAAAAATTACAACCCATAACAATGGATCTCTTGGCTCTGGCATC
>F_484
AAGTCGTAACAAGGTTTCCGTAGGTGAACCTGCGGAAGGATCATTACTGAATTGTCAACAAGAGTTGTTGCTGGTCCTCAAATGGGGGCATGTGCACACTCTGTTCACACATCCACTCACACCCTGTGCACCCTCTGTAGTTCTATGGTTGGGGGACCTGTCCTCCTGCTATGGTTCTGCGTCTTTACACACACATTGTAACAAAGTCTCATGGAATGCATGTCGCGTTTAACGCAATACAATACAACTTTCAGCAACGGATCTCTTGGCTCTCGCATC
>F_486
AAGTCGTAACAAGGTTTCCGTAGGTGAACCTGCGGAAGGATCATTACAGAGAACATCGCCCTCACGGGTGACTCTCCAACCCTATGTTATTGTACCTTTGTTGCTTTGGCGAGACGCTTCGGCCACCGGCTCACGCTGGTGAGTGCTCGCCAGAGGACCCCAAACTCTGAATTATTAGTGTCGTCTGAGTACTATATAATAGTTAAAACTTTCAACAACGGATCTCTTGGTTCTGGCATC
>F_488
AAGTCGTAACAAGGTATCCGTAGGTGAACCTGCGGATGGATCATTAGTGAATTTTAGGGCGTCTACTTGTAGAGCCTGACCTCCACTCTCTAACACTGTGCACTTGATGGCAATTTGAAAGCTTCTCACGAGGCGGACATTTTGCGGCTTCATTTTAAACATTAGTTAAAGTATGTAACGAAATATCGAAACAAAAAAAAACTTTCAACAACGGATCTCTTGGCTCTCGCATC
>F_490
AAGTCGTAACAAGGTTTCCGTAGGTGAACCTGCGGAAGGATCATTACAGAGTTCATGCCCTTCGGGGTAGACCTCCCACCCTTTGTATACATTACCTTTGTTGCTTTGGCGAACCGCCTTTTGGCCACTGGCTTCGGCTGGTGCGTGTTCGCCAGAGAACCCCAAACCCTGTCTTACAGTGTCGTCCGAGTACTATATAATAGTTAAAACTTTCAACAACGGATCTCTTGGTTCTGGCATC
>F_492
AAGTCATAACAAGGTTTCCGTAGGTGAACCTGCGGAAGGATCATTAGAGATGCCGAAAGGCTTTCCAAACACCTGTGCACTTGGCGGTTCGCCGTCTACACAAACATATGTCATGAACGTAATACATTATAACTAAAACAACTTTTAACAACGGATCTCTTGGCTCTCGCATC
>F_496
AAGTCGTAACAAGGTTTCCGTAGGTGAACCTGCGGAAGGATCATTATTGAAAACTCTGAACGCTTGTGGCTTCACTTCTGTTGCTGACTTCCTTAGGGGAGTATGTGCACGTTTGAAGTCGCTTGCCTCTTCTTTGTCCACCTGTGCACCTTTTGTAGATCTGGTTGGGAAAGCTCACTTGAACAACTTCGTTCAAGTGGATTTTGAAGGGTTTGCTTGCGCTCCCTTTGTCCGGCCAGGTCTATGCTTCACATCATCTCTTTGTATGTTTAGAATGTCTTGTTTATTGGACTTGACCGTCCTTTAAAAAACTTAATACAACTTTCAACAACGGATCTCTTGGCTCTCGCATC
>F_498
AAGTCGTAACAAGGTTTCCGTAGGTGAACCTGCGGAAGGATCATTATTGAATAAACCTGATGTGACTGTTAGCTGGCTTTTCGAAGCATGTGCTCGTCCATCATCTTTAATCTCTCCACCTGTGCACATTTTGTAGTCTTGGATACCTCTCGAGGCAACTCGGATTTTTAGGATCGCCGTGCTGTACAAGTCGGCTTTTCTTTCATTTCCAAGACTATGTTTTTATATACACCAAAGTATGTTTAAAGAATGTCATTAATAGGAACTTGTTTCCTATAAAATTATACAACTTTCAGCAACGGATCTCTTGGCTCTCGCATC
>F_504
AAGTCGTAACAAGGTTTCCGTAGGTGAACCTGCGGAAGGATCATTATCGTACAAAATGTGTGAGGCGTGCGAGGGCTGTCGCTGACTTTTAACACAAAAGTCGTGCACGCCGGAGCGCATCCTCTCACATAAAATCCATCTCACCCTTTTGTGCACCACCGCGTGGGCACCCTTCGGGATCGAACCAATCCAGGAGGGGGCTTGCGTTTTCACAAAAACCCCTTTTAAAAAGTGTAGAATGACCCCATTTTGCGATGACACGCAATCAATACAACTTTCAACAACGGATCTCTTGGCTCTCGCATC
>F_506
AAGTCGTAACAAGGTTTCCGTAGGTGAACCTGCGGAAGGATCATTATCGAATGACGCCGCCCGAGCTGTGCGATCTCTCGCACGCGAGGGCGTGTTCATCATCCTCACACCTGTGCACCTTCGGGCCATTCATTGGCCCGCCTTTTTTCATACCAACTCGTCTGCGAATGTATAGCCTGTATATGTATATTATACAATCACAACTTTCAACAACGGATCTCTTGGCTCTCGCATC
>F_508
AAGTCGTAACAAGGTTTCCGTAGGTGAACCTGCGGAAGGATCATTCATAATAAGTGTTTTACTGCACTTTTTAAACAAGTACTCACCTTGTGTGCAATGTTTGCTGTCGTGTCGTTTACGCGTCGCGGCAGCCATAATACCAACCCTTTATTGTAATTTTTTTGTCTGAAGCTATTTCGAATAATTAATTCTAAATACAACTTTCAACAACGGATCTCTTGGCTCTCGCATC
>F_510
AAGTCGTAACAAGGTTTCCGTAGGTGAACCTGCGGAAGGATCATTACAGAGAAATTCGCCCTCACGGGTGACTCTCCAACCCTTTGTTAATTATACCTTTGTTGCTTTGGCGAGCCGCTTCGGCCACCGGCTTACGCTGGTGAGTGCTCGCCAGAGGACCCAAAACTCTGTTTATTAGTGTCGTCTGAGTACTATATAATAGTTAAAACTTTCAACAACGGATCTCTTGGTTCTGGCATC
>F_512
AAGTCGTAACAAGGTTTCCGTAGGTGAACCTGCGGAAGGATCATTGATGATTTTAAACAGATGTTGCTGGCAGTAAATACAACTGCAATGTGCACTCTAAAATCTATTCTTCACCCCCCCCTGTGCACTTACTGTAGGCTTTTGGAGAAATCCTTAGTCTATGTTTATATTATAACCCCCTATTTATTGTTAATGAATGTCAATCAAGTAAGCCTTATGGGCTGAACGAATTTAAATACAACTTTCAACAACGGATCTCTTGGCTCTCGCATC
>F_514
AAGTCGTAACAAGGTTTCCGTAGGTGAACCTGCGGAAGGATCATTAGCGAAGCGAACGCCCTCCGCGCGGGCTGTGCTGGCGCCCTGCGCATGTGCACGCCCCCGTTGGGCAGTCCAACCTTCCCACACCCGTGCACACGTCCCGTCGGACCTGGCGCTCCGCGTCGCCCGACCGTTTCCACACCAGCCCCGTAGAGTGTCGAAAGCGTATGCGCTTGCGCAACCGAAAAACAACTTTTAACAACGGATCTCTTGGTTCTCGCATC
>F_516
AAGTCGTAACAAGGTCTCCGTTGGTGAACCAGCGGAGGGATCATTACAGAGTTTACAACTCCCAAACCCTATGTGAACATACCTATTGTTGCTTCGGCGGACCCGCCCCGGCGTCCGGACGACCTAGCGTCGCCCGCGGCCCGGACCCAGGCGGCCGCCGGAGACCACCAAACTCTTTGTATTATGAGAATCTTCTGAATTCGCCGCAAGGCAAAACAAATGAATCAAAACTTTCAACAACGGATCTCTTGGTTCTGGCATC
>F_518
AAGTCGTAACAAGGTCTCCGTAGGTGAACCTGCGGAGGGATCATTAATGAATGGCCATCCGTGGCCTTCGACCCTTCAAAACTGTGGAAGCACAGCGTGCTTCGGTACTTCGGTGCCGCCTTTATGCCTTAGAGTCTGTGTCTGAACCTAAAATATAGTCTAAAAACTTTCAACAAAGGATCTCTTGGCTCTCGCATC
>F_524
AAGTCGTAACAAGGTCTCCGTTGGTGAACCAGCGGAGGGATCATTATAGAGTTGTAAAACTCCCAAAACCCATGTGAACATACCTGTTGCCTCGGCGGAACCTACCCGGTAGCTACCCTGTAGTTACCCTGTAGCTCCGCCGAAGGACCACCAAACTCTTTTATCTCTGTATCTCTGAGTAAAAAACAAATAAGTTAAAACTTTCAACAACGGATCTCTTGGTTCTGGCATC
>F_526
AAGTCGTAACAAGGTTTCCGTAGGTGAACCTGCGGAAGGATCATTACAAACTCGGGACAGTGCGAGAGCATTGTCACATTTGCGCTTGGTGTGTTTGACAGAGTTATGTAGCGCTATTTTGTACAACTTTTAACAATGGATCTCTTGGCTCTTGCAAC
>F_528
AAGTCATAACAAGGTTTCCGTAGGTGAACCTGCGGAAGGATCATTAGTGATTGGTCGAAAGACCTTATCCCATCCTCACACCTGTGCACCGTGGGCTTCGGCCCTGCAAACGTAGTGTATTGAACGTATGCATATTAACAAACAAAACTTTCAACAACGGATCTCTTGGCTCTCGCATC
>F_530
AAGTCGTAACAAGGTTTCCGTAGGTGAACCTGCGGAAGGATCATTACAAATCTTTGCGGGCTGGCCGCCGTGAATGCGGTGTGCTGGACTCACATTAGCACAAGGTCGCAAGGCCTTGATGTTTACGCTTGTTTGTTTGACAGAGTTAGTTGAGAATAAAAAAGAAAGACAACTTTTAACAATGGATCTCTTGGCTCTTGCAAC
>F_534
AAGTCGTAACAAGGTAACCGTAGGTGAACCTGCGGTTGGATCATTACTGAATTTGTGCCTTGGCTGGGAACGGGCAACCAAGTACCGCCTGTGGCAGATTTACACCTGTGCAACCTAATGTCTCTTGGGGGACTCGTGCCCCCAGCAGTGATAAACACCTATTGACCACGTCTGAACATTATATTAAATATAAACAACTTTTGACAACGGATCTCTAGGCTCTCGCAAC
>F_538
AAGTCGTAACAAGGTCTCCGTTGGTGAACCAGCGGAGGGATCATTACAGAGTACTATAACTCATAACCCTTTGTGAACCTTTATACCTGTTGCTTCGGCGGCGCCCCGAAGGGGGTGCCCGCCGGTCTCTGGAATCTCTGTTTTCGAACCCGACGATACTTCTGAGTGTTCTTAGCGAACTGTCAAAACTTTCAACAACGGATCTCTTGGCTCCAGCATC
>F_540
AAGTCGTAACAAGGTTTCCGTAGGTGAACCTGCGGAAGGATCATTACAGAGTTCATGCCCTCACGGGTAGATCTCCCACCCTTGAATATTATACCTTAGTTGCTTTGGCAGGCCGTGGAAACACCACGGGCTCCGGCTTATGCGTGCCTGCCAGAGGAAACAAACTCTGTTTTTAGTGATGTCTGAGTACTATATAATAGTTAAAACTTTCAACAACGGATCTCTTGGTTCTGGCATC
>F_542
AAGTCGTAACAAGGTCTCCGTTGGTGAACCAGCGGAGGGATCATTACCGAGTTATCCAACTCCCAACCCCTGTGAATTATACCTTTAATTGTTGCTTCGGCGGGACTTCGCGCCCGCCGGGGACCCAAACCTTCTGAATTTTTTAATAAGTATCTTCTGAGTGGTTAAAAAAATGAATCAAAACTTTCAACAACGGATCTCTTGGTTCTGGCATC
>F_544
AAGTCGTAACAAGGTTTCCGTAGGTGAACCTGCGGAAGGATCATTATTGAATCCAAAGGGATGTTGCTGGTCTTTCATTAGACCGTGCACTCCCGCCTTCATATCCACCTGTGCACTTTGAATGTAGACTAGGATTGATTTCCGAGTCTATGTTTTTCATATACCCTTTATTATTGAAGTCAATGAATGTATTAGGCTTCGGCCAATAAAACAATACAACTTTCAACAATGGATCTCTTGGTTCTCGCATC
>F_546
AAGTCGTAACAAGGTCTCCGTAGGTGAACCTGCGGAGGGATCATTACAGAGTTCTCGCCCTGACGGGTAGATCTCCCACCCACTGTTATCGTTACCGTCGTTGCTTTGGCGGGCCGCCAGGCCCGCCGGAGGCCCCCCAAACTCTGAATGTTAGTGTCGTCTGAGTACTATACAATAGTTAAAACTTTCAACAACGGATCTCTTGGTTCTGGCATC
>F_548
AAGTCGTAACAAGGTAACCGTAGGTGAACCTGCGGTTGGATCATTAGCAAGCTGGTTTTTCCAGACGCTTTTTTGTTTTGTCTTTGGTGTTCGTTGGGAGTTTCACGTGACCTTGACGCGTGACTTTGACGACACCGATTTGACGATTGGACGATTGACGATTCTTGATCCAAGAAAAACAACTTTTGACAACGGATCTCTTGGCTCTCGCAAC
>F_550
AAGTCGTAACAAGGTTTCCGTAGGTGAACCTGCGGAAGGATCATTACAGAGTTGTCGACACGAGTTGTTGCTGGTCCTCAAACGGGGGCATGTGCACGCTCTGTTCACACATCCACTCACACCTGTGCACCCTCTGTAGTTCTATGGTCTGGGGGACACGCCGTCTTCCTGCCGTGGTTCTATGTCTTTACACATACGCCGTAGCGAAGTCTTATGGAATGCACTCTGCGTTTAACGCGATATAATACAACTTTCAGCAACGGATCTCTTGGCTCTCGCATC
>F_554
AAGTCGTAACAAGGTCTCCGTAGGTGAACCTGCGGAGGGATCATTACCGAGCTCATGCCCTACCGGGTAGATCTCCCACCCTGTGTTATTATTACCTTTGTTGCTTTGGCGGGCCGCCGCGCTCCGGCCTGGCTACCGGCTCCGGCTGGTAAGCGCCCGCCAGAGGACCCCAAACCCTGAATGTTAGTGTCGTCTGAGTACTATATAATAGTTAAAACTTTCAACAACGGATCTCTTGGTTCTGGCATC
>F_556
AAGTCGTAACAAGGTTTCCGTAGGTGAACCTGCGGAAGGATCATTACAGAGAAATTCGCCCTCACGGGTGACTCTCCAACCCTATGTTATCATACCTTTGTTGCTTTGGCGAACCGCTTCGGCCACCGGCTCCGGCTGGTGAGTGTTCGCCAGAGGACCCCAAACTCTTGATTTTATTATTGTCTGAGTACTATATAATAGTTAAAACTTTCAACAACGGATCTCTTGGTTCTGGCATC
>F_560
AAGTCGTAACAAGGTCTCCGTAGGTGAACCTGCGGAGGGATCATTACAGAGAACATAGCCCTCACGGGTTAATCTCCAACCCTATGTTATTAAACCTTTGTTGCTTTGGCGAGCCGCCTCGGCCACCGGCTTCCGCTGGTGAGTGCTCGCCAGAGGACCCCAAAACTCTTGAATTTATTATTGTCTGAGTACTATATAATAGTTAAAACTTTCAACAACGGATCTCTTGGTTCTGGCATC
>F_562
AAGTCGTAACAAGGTTTCCGTAGGTGAACCTGCGGAAGGATCATTATTGGATTGTGGGCCTCGGCCCCATTACAACAAACCCTTCATAACCTCTTGTGAACATGTCGGCCCTCGGGCCTTCAACTCCAAACTTTTGTGTGTCGTATGAACGTAACAACTATTAAAAATAACACAACTTTCAACAACGGATCTCTTGGCTCTCGCATC
>F_564
AAGTCGTAACAAGGTTTCCGTAGGTGAACCTGCGGAAGGATCATTATCATACAATAGAGGTGCTGGGGTTGTCGCTGACCTTTGAAAGGGTTGTGCACGCCTCGGTGCTCTCGCACATATCCATCTCACCCTTGTGCATCACCGCGTGGGCCTCCTTTTTGCAAAGGAGCTTCACGTTTTCACACAAAACTTGATACAGTGTAGAATGTTATCTTTGCGGTCACACGCAATCAATACAACTTTCAACAACGGATCTCTTGGCTCTCGCATC
>F_566
AAGTCGTAACAAGGTCTCCGTAGGTGAACCTGCGGAGGGATCATTACCGAGTGTGGGCCTCCGTGCCCAACCTCCCAACCCTTTGTTAATGAATACTTGTTGCCTCGGGGGGCGACCCGGACGTCGCGCCGGCAGTCCCCCAGAGGTCCATCAAACCCTGCGTCTTTGCGTCGGAGTATTGAAATCAATCAATTAAAACTTTCAACAACGGATCTCTTGGTTCTGGCATC
>F_568
AAGTCGTAACAAGGTCTCCGTAGGTGAACCTGCGGAGGGATCATTAACGAACTGGCCCTCGTGGCCTTTCAAACCCCCAAATCCGTGGAAGCATCGTGTGCTTCGGCGCTCCGGCGCCGCCTTTTATGTCGAACACTAGCTCTGTGTCTGAATCTGCATTAAAAGCCAAAACTTTCAACAAAGGATCTCTTGGCTCTCGCATC
>F_570
AAGTCGTAACAAGGTTTCCGTAGGTGAACCTGCGGAAGGATCATTATCGTGGGGGCCCCACAGGCCCCCACCGAGATAGCACCCTTTGCCTTCTGAGTACCTTCTGTTTCCTCGGCGGGTTCGCCCGTCAATGGGGACCACACAAACCCTTCTTGCAGTATCAGTAGTAAACGTATCAAACAAAATTATTAAAACTTTCAACAACGGATCTCTTGGTTCTGGCATC
>F_572
AAGTCGTAACAAGGTTTCCGTAGGTGAACCTGCGGAAGGATCATTACTGAGGGGCTTCGGCCCCGTCAAGATACCACCCCTTGCATTTTGAGTACCTTCTGTTTCCTCGGCGGGCCCGCCCGCCAATGGGGACCACAACAAACCCTCCTGTAGTTGCAGTAAACGTCTAAAACACAATTAAATCAAAACTTTCAACAACGGATCTCTTGGTTCTGGCATC
>F_580
AAGTCGTAACAAGGTTTCCGTAGGTGAACCTGCGGAAGGATCATTACAAATCTTTGCGAGTGCTGCGTGCGCAACTGTGCGTAGCATTTCACATTAGCACAAGGTCTTGCGATCTTGATGTTTACGCTTGTTTGTTTGACAGAGTTAGTTGAGAATAAAAAAGACAACTTTTAACAATGGATCTCTTGGCTCTTGCAAC
>F_582
AAGTCGTAACAAGGTCTCCGTTGGTGAACCAGCGGAGGGATCATTACAGAGTTGCAAAACTCCCAACCCTTTGTGAACATACCTAAGTTGCTTCGGCAGGCAGGCCCAGGGCGGGCCTGTAGCCTGTTTTCAGGTGCCTGCCGGAGGTTTTAAACTCTACATTTTAGTGACATCTGAGTTATAATATAAATAAGTCAAAACTTTCAGCAACGGATCTCTTGGTTCTGGCATC
>F_584
AAGTCGTAACAAGGTTTCCGTAGGTGAACCTGCGGAAGGATCATTAAAGAGAACATGCCCTTCGGGGTAGATCTCCCACCCTTTGTTTATATACCTTTGTTGCTTTGGCAGGCCCGTCTTCGGGCAACCGGCTTCGGCTGGTCAGTGCTTGCCAGAGAACCCAAAACTCTTTTTATATGTCGTCTGAGTACTATATAATAGTTAAAACTTTCAACAACGGATCTCTTGGTTCTGGCATC
>F_588
AAGTCGTAACAAGGTTTCCGTAGGTGAACCTGCGGAAGGATCATTAATGAATGTCAAGAAGGGTTGTTGCTGGCCTTACGGGGCATGTGCACGCCTTGATTGCTCATCCTCTCACACCTGTGCACTACCTGTAGCTTGGGATGATTACGAAGTCGGAAACGACATCGAAAGCCCTCGCTATGTTTTTTATATACACACACACAAAGTTATAGAATGTACAAAGTTATAGCGTATAACAGCGCAAATAAATACAACTTTCAGCAACGGATCTCTTGGCTCTCGCATC
>F_592
AAGTCGTAACAAGGTTTCCGTTGGTGAACCAGCGGAAGGATCATTACAGAGATCATGCCCTTCGGGGTAGACCTCCCACCCTGTGTTATTTACTCTTGTTGCTTTGGCAGGCCGCCTTCGGGCTCCCGGCTTCGGCTGGGGTGCGTCTGCCAGAGGACCCAAACTCTGAATTTAATGTGTCGTCTGAGTACTATATAATAAGTTAAAACTTTCAACAACGGATCTCTTGGTTCTGGCATC
>F_596
AAGTCGTAACAAGGTCTCCGTTGGTGAACCAGCGGAGGGATCATTACCGAGTTGTCCCAACTCCCAAACCCTTTGTGAACCTTACCTATCGTTGCTTCGGCGGGACCGCCCCGGCGCCTCTGCGCGCCGGAACAAGGCGCCCGCCGGGGGCCCCAAACTCTTGCCTTCCTAGTGGATTCTCTCTGAGTTACACAAGCAAAAATGAATCAAAACTTTCAACAACGGATCTCTTGGTTCTGGCATC
>F_598
AAGTCGTAACAAGGTTTCCGTAGGTGAACCTGCGGAAGGATCATTATTGAATCCTTAGGATGTCGCTGGCCTTTTTTTAAAAAGGCATGTGCACTCCGCCTTTCAATCCACCTGTGCACTTATTGTAGGAAAAGGGGTAACCCTAATCCTACGTATTTTTACACACTACAAAGTAACAGAATGTAACTTAGTAGACCTTTAATGGTCGAAAACCTAAATACAACTTTCAACAACGGATCTCTTGGTTCTCGCATC
>F_600
AAGTCGTAACAAGGTCTCCGTTGGTGAACCAGCGGAGGGATCATTACTGAGTGTTACCGCTCCCAAACCCTATGTGAACCTTACCCCGTTTCCTCGGCGGCCCCGCCGCCGCCGGGGGCACCAAACTCCTGCTTCCCTCGTGGTATTCTCTCTGAGTGGCACAAGCAAAATAAATCAAAACTTTCAACAACGGATCTCTTGGTTCTGGCATC
>F_616
AAGTCGTAACAAGGTTTCCGTAGGTGAACCTGCGGAAGGATCATTCATAATAAGTGTTCTACTGCACTTTTTAAATAAGTACTCACCTTGTGTGCAATGTTTGCTGACGCGTCGTTCACGCGTCACGTCAGCATAATACCAACCTTTACTTTAATTTTTTTGTCTTAAGATATTTTGAATAACATAATTCTAAATACAACTTTCAACAACGGATCTCTTGGCTCTCGCATC
>F_618
AAGTCGTAACAAGGTTTCCGTAGGTGAACCTGCGGAAGGATCATTATCGTACAACGGGGGTACAAGGGCTGTCGCTAACCTTTCAAAAGGTTGTGCACGCCCGAGTGCCCTCACACATCCATCTCACCCTTTGTGCATCACCGCGTGGGTCCTCCTTTGCGGGAGGGCTCGCGTTTTCACATAAAACTTGATACAGTGTAGAATGTTTATTTTTGCGGTCACACGCAATCAATACAACTTTCAACAACGGATCTCTTGGCTCTCGCATC
>F_626
AAGTCGTAACAAGGTCTCCGTAGGTGAACCTGCGGAGGGATCATTACTGAACGGCCCGCTCGGGCCTTCTAACCCCAAACCAGTGGAAGCGATCCGTGCTTCGGCGCTCCGGCGCCGTCTCGATGCAGGAATCCGTCTCGTGTCTGAATCATAAATTTGAATCAAAACTTTCAACAAAGGATCTCTTGGCTCTCGCATC
>F_628
AAGTCATAACAAGGTTTCCGTAGGTGAACCTGCGGAAGGATCATTAATAATGCCCTTTGACTTCGGTCTATTGGGTTCAATGTGTGCCTTCTCTTCGGAGTTGGCCATCCACACACACCGTGAACTGTGGCTTCGGCCATCACAAACTATTAGTAATGAATGTAATATCATAACAAAATAAAACTTTTAACAACGGATCTCTTGGCTCTCGCATC
>F_632
AAGTCGTAACAAGGTTTCCGTTGGTGAACCAGCGGAAGGATCATTACAGAGATCATGCCCTCACGGGTAGACCTCCCACCCTGTGTTATATACTATTGTTGCTTTGGCAGGCCGCCTTCGGGCTCCCGGCTTCGGCTGGGGTGCGCCTGCCAGAGGACCCCCAACTCTTTTGTTTATGTGTCGTCTGAGTACTATATAATAAGTTAAAACTTTCAACAACGGATCTCTTGGTTCTGGCATC
>F_636
AAGTCGTAACAAGGTTTCCGTAGGTGAACCTGCGGAAGGATCATTAACGAGTATCGGGATGTTGTGCTGGTTCTCACAAGTGCACGCTCCCTTCATTCAATTCACACCCTGTGCACCTTTGATGAGATGGAGGCCTTACCCCCGTTTACGTGTCCTTCGGGACTCCGGGTCGGGACGACGTCTTATTTTTACATCAACACAAGTATTCAGAATGTCAACTTGCAGTAATGCAGAAAAAAATATAACTTTCAACAACGGATCTCTTGGTTCTCGCATC
>F_638
AAGTCGTAACAAGGTTTCCGTAGGTGAACCTGCGGAAGGATCATTAAAAAGTAAGGGCCCCGGGGGGCCGTCTAAACAACACCCGTGAGCCCTACGGCATCCCCATGAATTTGGGCAGCAGGCCGGAACGGTTTAACCCTCTGTGAAAACCCTTGTTGCTTCGGCAGCGCCTCCCCCTCGGGGAGGGTCAGCCTGCCGGCGGCACAAACAACAAAACCCTTTTTTATGCAAAAAGTAATTTTTAAAACGTCTGAGAGCGCAGTCGAATGACACTTAAAACTTTCAACAACGGATCTCTTGGTTCCCGCATC
>F_640
AAGTCGTAACAAGGTTTCCGTAGGTGAACCTGCGGAAGGATCATTAAAGAGAAAGGACGCAAGTCCAACCTCCAACCCTTTGTCGTAAACCACTAGTTGCCTTGCCTCATGTCGGTCGACTGAGGCGTGGGGAAACCCGCGTCGCTCTCGTGTCGGCCTCTAGGGCAATGGACCTTTAAACTCGAATATCAGTGTAGTCTGAGCAAAAATTCAATGAATTAAAACTTTCAACAACGGATCTCTTGGTTCTCGCATC
>F_646
AAGTCGTAACAAGGTTTCCGTAGGTGAACCTGCGGAAGGATCATTACCGAGTGAGGGCCCTCTGGGTCCAACCTCCCACCCGTGTTTATCGTACCTTGTTGCTTCGGTGGGCCCGCCTCACGGCCGCCGGGGGGCACCTGCCCCCGGGCCCGCGCCCGCCGAAGACACCATTGAACTCTGTCTGAAGATTGCAGTCTGAGCGATTAACTAAATCAGTTAAAACTTTCAACAACGGATCTCTTGGTTCCGGCATC
>F_648
AAGTCGTAACAAGGTTTCCGTAGGTGAACCTGCGGAAGGATCATTAGTGAATAAACTTAATGAGTTGTAGCTGGCTCCTTGGGGCATGTGCACGCTCATTACCTTTATCTATCCACCTGTGCACAATTTGTAGTCTTGAGGGAGATGAGAAGCGAGCCAGCCCATTGGGATTGGTTTGTGACTTGTGTGCTCTTGAGTCTATGTGTTTTTATACACTACATAGTATGTCATTGAATGTATTTCATGGGCCTCTGTGCCTATACAAACTTTATACAACTTTCAGCAACGGATCTCTTGGCTCTCGCATC
>F_650
AAGTCGTAACAAGGTAACCGTAGGTGAACCTGCGGTTGGATCATTAATAAATGATAACTATTGGTTGGTTGATCTCCCTTCGGGGAGAACCTAACCAGTAGTTTAACAACCTTTGTGAACCATAATGTATTTTTGGGCCGTTGCCAACCCGCTTGGGAAGGTATTCGACCCAGTCTCAAGAATCAACCTTTTAAATTTGACTTATTATTTTAGAAATAAAATTAAACAACTTTAGACAACGGATCTCTTGGCTCTCGCAAC
>F_658
AAGTCGTAACAAGGTTTCCGTAGGTGAACCTGCGGAAGGATCATTATTGATACCCTATTGTGTCGTGCCATGTCGGATATGATATACACACGCTAGTGTTGTCTATGAATGATGTTATACATAATGCAATAACTTTTAGCAACGGATCTCTTGGCTCTCGCATC
>F_660
AAGTCGTAACAAGGTCTCCGTTGGTGAACCAGCGGAGGGATCATTACCGAGTTTACAACTCCCAAACCCATGTGAACATACCTATTGTTGCTTCGGCGGGATCGCCCCGGGCGCCTCGTGTGCCCCGGATCCGGCGCCCGCCTAGGAACCTTAACTCTTGTTTTATTTTGGAATCTTCTGAGTAGTTTTTACAAATAAATAAAAACTTTCAACAACGGATCTCTTGGTTCTGGCATC
>F_666
AAGTCGTAACAAGGTTTCCGTAGGTGAACCTGCGGAAGGATCATTATTGAATAAACTTGGTTGGGTTGCTGCTGGCTCTCAGGAGCATGTGCACGCTCACTCCATTTTTACCACCTGTGCACATACTGTAGGCCTGAATGAACTTTTTTTCGAGGAAACTCGGTTTGAGAACTGCTGTGAAAATCAGCTGTTCTTGCATTTCAGGTCTATGTTTTAAACATATACTCCAATAACAAGTAATAGAATGTTAATAATAGGCCTTCTGTGCCTCTAAAACCTAATACAACTTTCAACAACGGATCTCTTGGCTCTCGCATC
>F_670
AAGTCGTAACAAGGTCTCCGTAGGTGAACCTGCGGAGGGATCATTACCGAGTGAGAGCCCCCGGGCTCGACCTCCAACCCTGTGAAGTTACCAACTCTGTTGCCTCGGGGGCGACCCGGCCGCCGCGTCGGCGTCGGCGCCCCCGGAGGACCACATCACGCTGCGTCGTTGCGTCGGAGTCGGAAGGGAAATATTGAATCAAAACTTTCAACAACGGATCTCTTGGTTCTGGCATC
>F_672
AAGTCGTAACAAGGTCTCCGTTGGTGAACCAGCGGAGGGATCATTACCGAGTTTTCAACTCCCAAACCCTTATGTGAACCTACCTATCGTTGCTTCGGCGGACTCGCCCCAGCCGGACGCGGACTGGACCAGCGGCCGCCGGGGACCATCAAACTCTTGTATTATCAGCATCTTCTGAATACGCCGCAAGGCAAAACAAATAAATTAAAACTTTCAACAACGGATCTCTTGGCTCTGGCATC
>F_678
AAGTCGTAACAAGGTTTCCGTAGGTGAACCTGCGGAAGGATCATTATTGAATAAAATTGACTGGGTTGTTGCTGGCTTTTAGGAGCATGTGCACGCTCGGTGTCATTTTATTAACCACCTGTGCACTTTATGTAGACCTTGGGTTCTCGAGGAAACTCGGATTGAGGACGTGCCTTCTGATCAAGGCTGTTCTTGTGCGCTCTGGGTCTATGATTTTACATATACACTATGAATGTAACAGAATGTTGACATATTGGCCTTGTGCCTTTAAAATACAATACAACTTTCAACAACGGATCTCTTGGCTCTCGCATC
>F_684
AAGTCGTAACAAGGTTTCCGTAGGTGAACCTGCGGAAGGATCATTAACGTATTTGTCGAGGGTTAGCCTAGCTAACCCGTCACCGACATTACCCCTGTTTTTGCGCACCTTTGTTTCCTTGACAGGCTCGCCTGTCAAAAGGATCATTTCAAACTCTTTGTAGTAGTAGTTCGCGTCAGAAAAACTAAATATTTACAACTTTCAACAACGGATCTCTTGGTTCTGGCATC
>F_688
AAGTCGTAACAAGGTTTCCGTAGGTGAACCTGCGGAAGGATCATTATTGAATTAAACTTGGTTGGGTTGTTGCTGGCTCTCTGGAGCATGTGCACGCTTGATCAAATGTTTTTAAACCACCTGTGCACACACTGTAGGCCTGAGAGATATTTCGAGGAAACTCGGTTTGAGAACTGCTGAAAAGCTGTTCTTGCATTTTGGGTCTATGTTTTAAACACATACTCTATAAACAAGTAATAGAATGTTAATTATTGGCCTTTTGTGCCTTTAAACCTAATACAACTTTCAACAACGGATCTCTTGGCTCTCGCATC
>F_690
AAGTCGTAACAAGGTCTCCGTTGGTGAACCAGCGGAGGGATCATTACTGAGTCGTAAAAAACTCCCAACCCATGTGAATTTACCTTTGTTGCCTCGGCGGGACCTACCTGGTACCTACCCTGTAGCCCGCCGGTGGACTATTTAACTCTTGTTATTTTATGGAAATCTGAGCGTCTTATTAAATAAGTCAAAACTTTCAACAACGGATCTCTTGGTTCTGGCATC
>F_694
AAGTCGTAACAAGGTCTCCGTAGGTGAACCTGCGGAGGGATCATTACAGGGCTTAACCCCCTATAAACCACTGTGAATCTACCTGATTTCATTCTTTGGCAGGCGGCCCCAGGGCGGGGCCAGCAGCCGTCAGGCGCCTGCCAGAGGACCAAAACTCGTTTCTACCGTCGTCTGAGTACATATCAATTATCAAAACCTTTAACAACGGATCTCTTGGTTCTGGCATC
>F_696
AAGTCGTAACAAGGTCTCCGTTGGTGAACCAGCGGAGGGATCATTACAGGACTCGCAAGACTCCTACAACCCTGTGAACCTACTATACGAACGTTGCTTCGGCGGGTGCGCCCCGGGGATTCGTTCCCGCGGCGCGTCAGCCCGCCGGCAGCCTACAAATTCTGTTTCTTTGCGTTGGCATCTCGAGAAAAACAAATAAGTTAAAACTTTCAACAACGGATCTCTTGGTTCTGGCATC
>F_698
AAGTCGTAACAAGGTCTCCGTTGGTGAACCAGCGGAGGGATCATTATAGAGTTGTAAAACTCCCAAACCCATGTGAACATACCTGTTGCCTCGGTGGCCTACCCTGTAGTTACCCTGTAGCTACCCTGTAGACCGCCGAAGGACCACTAAAACACTTTTATCTCTGTATCTCTGAGTAAAAAACAAATAAGTTAAAACTTTCAACAACGGATCTCTTGGTTCTGGCATC
>F_700
AAGTCGTAACAAGGTCTCCGTTGGTGAACCAGCGGAGGGATCATTACAGAGTTGCAAAACTCCCACAACCCTTTGTTAATACTACCTGATCGTTGCTTAGGCAGGCGGCCCCAGGGCGGGGCCTGTAGTCTTCTTTTAGGCGCCTGCCGACAGCATCATAAAATTCGTTTTTTCAGTTATCTGAGTATAAATACACAATGAGTCAAAACTTTCAACAACGGATCTCTTGGTTCTGGCATC
>F_702
AAGTCGTAACAAGGTTTCCGTAGGTGAACCTGCGGAAGGATCATTAAAGAGTATAGGGGCTTCATGCCCACTAACTCCACCCTTTGTTTACATACCATTGTTGCTTTGGCAGGCCCGTCGCAAGACAACCGGCTTCGGCTGGTCAGTGCCTGCCAGAGGACCTAAAACTCTGAATGTTAGTGTCGTCTGAGTACTATATAATAGTTAAAACTTTCAACAACGGATCTCTTGGTTCTGGCATC
>F_704
AAGTCGTAACAAGGTTTCCGTTGGTGAACCAGCGGAAGGATCATTACAGAGATCATGCCCTCACGGGTAGACCTCCCACCCTGTTTATATACTATTGTTGCTTTGGCAGGCCGCCTTCGGGCTCCCGGCTCCGGCTGGGGCGTGCCTGCCAGAGGACCCCAAACTCTGAATATTAGTGTCGTCTGAGTACTATATAATAGTTAAAACTTTCAACAACGGATCTCTTGGTTCTGGCATC
>F_712
AAGTCGTAACAAGGTCTCCGTTGGTGAACCAGCGGAGGGATCATTACCGAGTTTTCAACTCCCCAACCCTTCTGTGAACCTACCTATCGTTGCTTCGGCGGACTCGCCCCAGCCCGGACGCGGACTGGACCAGCGGCCCGCCGGGGACCTCAAACTCTTGTATTCCAGCATCTTCTGAATACGCCGCAAGGCAAAACAAATGAATCAAAACTTTCAACAACGGATCTCTTGGCTCTGGCATC
>F_714
AAGTCGTAACAAGGTCTCCGTTGGTGAACCAGCGGAGGGATCATTACCGAGTTTCATACTCACAACCCACTGTGAACATACCAAAGTTGCTTCGGCCCAGGGCTCCGGCCCGAAGCCGAGGACCCCAAACCTCTATTTTATCATGTGTTTCTTCTGAGTAAAAAACAAATAAATCAAAACCTTCAACAACGGATCTCTTGGCTCTGGCATC
>F_716
AAGTCGTAACAAGGTTTCCGTAGGTGAACCTGCGGAAGGATCATTATCGAATGAAACTTCTGGCCGGATGCTGTTGTGCTGGCCCTTTGGGGCAATGTGCACACCTCTGGTCGTCTGTTTCTTCTGTTCCACCTGTGCACTGCCTGTAGACACGAGAGTGTCTATGATTACGGTTACAAACATGATGTTTTGCATATTGGTTACATATGTATGATAATATACAACTTTCAACAATGGATCTCTTGGCTCTCGCATC
>F_718
AAGTCGTAACAAGGTTTCCGTAGGTGAACCTGCGGAAGGATCATTAGTGAAATCTCGACGGCTGTGCGCCTTCGGGCCGCACGCCGTCGCTCCACACATTTGTGCACCTTCGACGGGAGGGGGAAACCTTTCCTGTTGCTTCATTAACAAAAGTCAGTCCTGAATGTAAACATATCATAAAAATACAACTTTCAGCAACGGATCTCTTGGCTCTCGCATC
>F_724
AAGTCGTAACAAGGTTTCCGTAGGTGAACCTGCGGAAGGATCATTACTGGGTTTCGGACCTCGTGTCCACTCACCCGCCCTTTGTCATATACATCCACATCATTTCGGCCCCTGGCTCTCGGGCGCCCTCCCTATTAGTTTAGCGAGGTACCGTCTGTTGGTCGCGGGTCGGCATTGCAAACCCACGCGGATTTCTGAAGTCTGATATAATTTTTTAAACGAAATTAAAACTTTCAACAACGGATCTCTTGGTTCTGGCAAC
>F_728
AAGTCGTAACAAGGTTTCCGTAGGTGAACCTGCGGAAGGATCATTACAAATCAGTAGGGGGGTAGAGAGAGAGGGGGAAGATGAGTGTATGTGCTTAAATGCACATTCCATCGCTTCCTCATCCCATCAACCCCTCTTATTCACGCTTGTTGTGTTTGACAGAGTTAGTGGTGATTTAATTATAGACAACTTTTAACAATGGATCTCTTGGCTCTTGCAAC
>F_730
AAGTCGTAACAAGGTTTCCGTAGGTGAACCTGCGGAAGGATCATTACTGGGTCACCGGGCGCCTCGGCGTCCGCCCCCACCCTTTGCTTAGCCCCCGAAATAATACAAACCCGTCGGCTCAGGCGCGCCCGCTTGACAGCGTGGTACGCCGGCCGGACATCAAACCCTGAACAACATTGCAGCCTGAAGTGAAAAGCAAATAGTTAAAACTTTCAACAACGGATCTCTTGGTTCTGGCAAC
>F_732
AAGTCGTAACAAGGTCTCCGTTGGTGAACCAGCGGAGGGATCATTACCGAGTTTCCAACTCACAACCCATCGTGAACATACCTATGTTGCTTCGGCGGTCAAGGCTCCGGCCGGCGCCGCCGAAGGACCCAAACTCTTGTTTTTCCATTGTGGTTAATTCTGAGAAATCTTGAAATAAATCAAAACCTTCAACAACGGATCTCTTGGCTCTGGCATC
>F_734
AAGTCGTAACAAGGTTTCCGTAGGTGAACCTGCGGAAGGATCATTACTGAGTTCATGCCCTCACGGGTAGATCTCCACCCTTGAATACAAACCTTTGTTGCTTTGGCGGGCCGCTTCGGCTACCGGCTTCGGCTGGTGAGTGCCCGCCAGAGAACCCAAAACTCTGAATTATAGTGTCGTCTGAGTACTATACAATAGTTAAAACTTTCAACAACGGATCTCTTGGTTCTGGCATC
>F_738
AAGTCGTAACAAGGTTTCCGTAGGTGAACCTGCGGAAGGATCATTACAGAGTTCTTGCCCTTACGGGTAGATCTCCCACCCTTGAATACATACCTTTGTTGCTTTGGCGGGCCGCGCTTGCGCTACTGGCTCCGGCTAGTACGTGCCCGCCAGAGGACCACAACTCTTGTTTTTAGTGATGTCTGAGTACTATATAATAGTTAAAACTTTCAACAACGGATCTCTTGGTTCTGGCATC
>F_742
AAGTCGTAACAAGGTCTCCGTTGGTGAACCAGCGGAGGGATCATTACAGGATCGTCGAAAGACGTCTCCATACACCCATTGTGAATCTACCCACTGTCGTGCTTCGGTAGGCGGTCTCCACTCGTGGAGGCCCACAGGCCTTCTAGGTGCCTGCCGGAGTGCAACTCTTAAACTATTGTTATCTATGTGGAATCTCAGAAATATACAAAAATAATAACAACTTTCAACAACGGATCTCTTGGCTCTGGCATC
>F_748
AAGTCGTAACAAGGTTTCCGTAGGTGAACCTGCGGAAGGATCATTAACAGGGTCACTGGGCGCTCCGGCGTCCAAAACCAACCCTTTGTTTCCCGCCCGTCCTTTGGCGCGAAGGGGGCCTGCCTGACGGTGGGGCCCCTGCCGAAATCAACTCTGAACCACTCTGCAGCCTGAAGTAAAAAGCAAATAGTTAAAACTTTCAACAACGGATCTCTTGGTTCTGGCAAC
>F_750
AAGTCGTAACAAGGTCTCCGTTGGTGAACCAGCGGAGGGATCATTACTGAGTGCAAACTCTCCAACCATTGTTTATCTACCTATTTTTTGCTTCTCCGGCAGGCGGTTCCAGGGAGGGACCGAGCCTATGGCCTCAGCCTAAGCACCTGCCGAAGGGGTACCTACTGCTCTATATTATACTGTCTGAGAAAACAAAAAAAATATTAAAATTTTCAATTGTGGATCTCTTGGTTCTGGCATC
>F_752
AAGTCGTAACAAGGTTTCCGTAGGTGAACCTGCGGAAGGATCATTACTGAGAACATGCCCTTTACGGGGTATATCTCCCACCCTTTGTTTACAATACCTTTGTTGCTTTGGCAGGCCCGTCTCATGACCACCGGCTTTGGCTGGTCTGTGCCTGCCAGAGGACCCCAAAACTCTTTTATTATGTTGTCTGAGTACTTATGTAATAGTTAAAACTTTCAACAACGGATCTCTTGGTTCTGGCATC
>F_756
AAGTCGTAACAAGGTTTCCGTTGGTGAACCAGCGGAAGGATCATTACTGAGATCATGCCCTTAACGGGGTAGACCTCCCACCCTGTGTTATTACGATTGTTGCTTTGGCAGGCCGCCCTCGGGCGCTCGGCTTCGGCTGAGGCGTGCCTGCCAGAAGACCCAAACCCTGTATTTAGTGTTGTCCGAGTACTATTTTAATACGTTAAAACTTTCAACAACGGATCTCTTGGTTCTGGCATC
>F_758
AAGTCGTAACAAGGTTTCCGTAGGTGAACCTGCGGAAGGATCATTACCGAGTTCTCCTGCTCTGCAGGAACTCCCACCCTTGATTACTATAGCGTTGCTTCGGCGAGACGCTGGAAACAGCCATTGACCTCTCACGTCGATGCGTGCTCGCCGAAGTTTTATACTCTACATTATGTGTCGTCAGAGAATCAAAAATCTAAAAAACTTTCAACAACGGATCTCTTGGTTTTGGCTTC
>F_760
AAGTCGTAACAAGGTCTCCGTTGGTGAACCAGCGGAGGGATCATTACCGAGTTTACAACTCCCAAACCCCTGTGAACATACCTATGTTGCTTCGGCGGCTAGCCCGGGTCCTCGGATCCGATGCCGCCGGAGGTCAAACCCTTTTATCTTTATACATTCTCTGAATAAAAAACAAATAAATCAAAACTTTCAACAACGGATCTCTTGGTTCTGGCATC
>F_762
AAGTCGTAACAAGGTTTCCGTAGGTGAACCTGCGGAAGGATCATTATTGAATAAACCTGATGTGACTGTTAGCTGGCTTTTCGAAGCATGTGCTCGTCCATCATCTTTAATCTCTCCACCTGTGCACATTTTGTAGTCTTGGATACCTCTCGAGGCAACTCGGATTTTAGGATCGCCGTCGGCTTTTCTTTCATTTTCAAGACTATGTTCTTATATACACCAAAGTATGTTTAAAGAATGTCATCAATAGGAACTTGTTTCCTATAAAATTATACAACTTTCAGCAACGGATCTCTTGGCTCTCGCATC
>F_770
AAGTCGTAACAAGGTCTCCGTTGGTGAACCAGCGGAGGGATCATTAAAAAGAGTGTTTTCAACACTTAAACCCTGTGAAAGCTACCTAAAGTTACTTCGGCAGGTAACCCCGGGGGGGTTTTAGGCCTTTTATAGGTACCTGCCGGAGGACCAAACCTAATGCTATAATCATGTCGTTCTGAGTCACTATAAATAAGTAAAAACTTTCAACAACGGATCTCTTGGTTCTGGCATC
>F_772
AAGTCGTAACAAGGTTTCCGTAGGTGAACCTGCGGAAGGATCATTACTAAATGCGAAGCTTCGGCTTAGCTTTAATAATCCCTCAACACCTGTGCACCGTATTGTCTTCGGACAATTACAATTACAAACATCAGTGTAAAGAATGTATTATTACTTTAACAAAATACAACTTTCAACAACGGATCTCTTGGCTCTCGCATC
>F_776
AAGTCGTAACAAGGTCTCCGTAGGTGAACCTGCGGAGGGATCATTACTGAGTGAGGGCCTTCGGGCTCGACCTCCAACCCTTTGTGAACACAACTCGTTGCTTCGGGGGCGACCCTGCCGTCCGCGGCTGAGCGCCCCCGGGGTCAATCAAACACTGCATTCTCTGCGTCGGAGTATTAGTAAATCTAATCAAAACTTTCAACAACGGATCTCTTGGTTCTGGCATC
>F_778
AAGTCGTAACAAGGTTTCCGTAGGTGAACCTGCGGAAGGATCATTACTGAACTGTCGACACGAGTTGTTGCTGGTCCTCGAAAGGGGGCATGTGCACGCTCTGTTTACACATCCACTCACACCTGTGCACACTCTGTAGTTCTGTGGCATCGGGGACTCTGTCCTCTTGCCGTGGTCCTACATCTTTACACACACACCGTAATACAGTCTCATGGAATGTATGTCGCGTTTAACGCAATACAATACAACTTTCAGCAACGGATCTCTTGGCTCTCGCATC
>F_788
AAGTCGTAACAAGGTTTCCGTAGGTGAACCTGCGGAAGGATCATTACTGATTTAGCGAACCGAGCGTTAGCAAGGTTTTGCGATCATTTATATTTAAAACCCACTCTTGAACGTATAAAATTTATGTATTATGATAAAAAAAGATCACTTTCAACAACGGATCTCTTGGCTCTCGCATC
>F_794
AAGTCGTAACAAGGTTTCCGTAGGTGAACCTGCGGAAGGATCATTACAGAGTTCATGCCCTCACGGGTAGATCTCCCACCCTTGAATACTATACCTTTGTTGCTTTGGCGGGCCGCTTCGGCTACCGGCTCTGGCTGGTAAGTGCCCGCCAAAGGACCCCTAAACTCTGAATATTAGTGTTGTCTGAGTACTATATAATAGTTAAAACTTTCAACAACGGATCTCTTGGTTCTGGCATC
>F_800
AAGTCGTAACAAGGTTTCCGTAGGTGAACCTGCGGAAGGATCATTACTGATTTAGCGAACCGAGCGTTAGCAAGGTTTTGCGATCACTTGTATTTAAAACCCACTCTTGAACGTATAAAATTTATGTTATTATAATGATAAATAAAAGATCACTTTCAACAACGGATCTCTTGGCTCTCGCATC
>F_802
AAGTCGTAACAAGGTCTCCGTTGGTGAACCAGCGGAGGGATCATTACAAAAAGAGTTGTAACAGACTCGCCAACCCTCTGTGAACCTACCTAAACATTGCTTCGGCGGGCAGCCCCAGGGCGGGGCCGCCGCCTCCCGCAGAGGGAGGTGCCCGCCAGAGGCCCACACCAAACTCTTGTTTTCAGTCGTATTCTGAGTCACAAAAAAAAATAATCAAAACTTTCAACAACGGATCTCTTGGCTTTGGCATC
>F_804
AAGTCGTAACAAGGTCTCCGTAGGTGAACCTGCGGAGGGATCATTACAGAGTTCGTGCCCTCACGGGTAGATCTCCCACCCTGTGTTAACACTACCTTTGTTGCTTTGGCAGGCCCGCCCTCGGGCCGCCGGCTCCGGCTGGCCAGCGTCTGCCAGAGGATTCAAAACTCTTGTTATTTTTGCCGTCTGAGTACTATACAATAGTTAAAACTTTCAACAACGGATCTCTTGGTTCTGGCATC
>F_808
AAGTCGTAACAAGGTTTCCGTAGGTGAACCTGCGGAAGGATCATTACAGAGTTCATGCCCGAAAGGGTAGACCTCCCACCCTTGTGTATTATTACTTTGTTGCTTTGGCGAGCTGCCTTTGGGCCTTGTATGCTCGCCAGAGACTAATCAAACTCTTTTTATTAATGTCGTCTGAGTACTATATAATAGTTAAAACTTTCAACAACGGATCTCTTGGTTCTGGCATC
>F_810
AAGTCGTAACAAGGTTTCCGTAGGTGAACCTGCGGAAGGATCATTATCGAAAAGCAATCCGGGGGGGAGGCCACCGAGCGAAGTTTGGTAGATCGTAGGGATTGTCGCTGGCCTTTGGAAACGAAGGCATGTGCACGTTCCGAGTTCTCCTTAGTCCTCCTTTGCCTTTCCTTTGGAAAACCCTTTCTTCACACCCGTGCACACATTGTAGGTCTCCGCGAGGGGATCTATGTCTTCATAAAACTCTACGTATGTCCAGGAATGTATCTAAAGCGTCGAACGGCTTGGCTCCATGCCCGGTCGTCGACGGTAAAGAACCATAATACAACTTTCAGCAACGGATCTCTTGGCTCTCGCATC
>F_816
AAGTCGTAACAAGGTTTCCGTAGGTGAACCTGCGGAAGGATCATTACAAGGTACCTAGCCTACCCGGCTAGAACCTCCAACCACTGTGTACCAAACTTTTGTTGCCTCGGCGGGCTGGGTGCCCACCAGCACCCCCCTTAGGGGAGTCGCCCGCCGATGGACCTTTAAAACTTCTTCGTAGATGAACGTCTGATTTAATCTTAAAAAGAAATACAACTTTTAACAATGGATCTCTTGGCTCTGGCATC
>F_820
AAGTCGTAACAAGGTCTCCGTTGGTGAACCAGCGGAGGGATCATTACAGAGTTGCAAAACTCCCAAACCATTGTGTTCTTTTAGTACCTGTTGCTTCGGCAGGCTGCCCCAGGGCGGGGCGACCAAGGCCTGCCGAGAGCGCCAATCAAAACTCTTCTGAACTTGTTCTCTGAAGCACTACAAAATAAGTTAAAACTTTCAACAACGGATCTCTTGGTTCTGGCATC
>F_822
AAGTCGTAACAAGGTTTCCGTAGGTGAACCTGCGGAAGGATCATTAACGAATGCGAGTCGGTCGAAAGTGCTGGCGGAAACGCATGTGCACGTCGATCGCAAAACATCCACACACCTGTGAACATATGGCCTTTGAGTCTTTTCGACTCGGGGCAACCATTTTTTACCCACTCTGTAAAAGAATGTTTAAAACGCGTAAAGCAAACAACTTTCAACAACGGATCTCTTGGCTCTCGCATC
>F_824
AAGTCGTAACAAGGTTTCCGTAGGTGAACCTGCGGAAGGATCATTACAGAGAACATCGCCCTCACGGGTGACTCTCCAACCCTATGTTATTAATACCTTTGTTGCTTTGGTGGGCCGTTAGGCTTCGGCCCAGCTACCGGCTCACGCTGGTAAGTGCCCACCAGAGGACCTAAAACTCTGAATGTTAATGTCGTCTGAGTACTATATAATAGTTAAAACTTTCAACAACGGATCTCTTGGTTCTGGCATC
>F_830
AAGTCGTAACAAGGTCTCCGTTGGTGAACCAGCGGAGGGATCATTAAAAAGGGTCCAAAGACACCTAAAACCTACCGTGCTCCCATCGTGGAAACCAAAAAACAGGAAGCCCTTGCTGGCACAAGTCATCTGAGAACAGAACTGCGCCCCGGCGCACGAAAATTAAAAATTACAACCCATAACAATGGATCTCTTGGCTCTGGCATC
>F_836
AAGTCGTAACAAGGTTTCCGTAGGTGAACCTGCGGAAGGATCATTATTGAAATCCTTAGGATGTTGCTGGCCTTTCGGGGCATGTGCACTCCGCCTTTTCAATTCACCTGTGCACTCATTGTAGGCCGGACTTTAGTCTGTGTCTATGTTTTTATACACCCTTTTAAAAAGTTTAACAGAATGTCATAACAGACCTTTTAATGGTCGAAATAAATTAATACAACTTTCAACAATGGATCTCTTGGTTCTCGCATC
>F_840
AAGTCGTAACAAGGTTTCCGTAGGTGAACCTGCGGAAGGATCATTACCGTAGGGGCGTAACACCCCCTTCGAGATAGCACCCTTGATTTTCGAGCACCTCCTGTTTCTTCGGCGGGCCCGCCCGCCGGTGGACAACCTCAAACCCTTTATTGTAATAGCGGTACTCTGACAAAACAAACAAAAATCAAAACTTTCAACAACGGATCTCTTGGTTCTGGCATC
>F_842
AAGTCGTAACAAGGTTTCCGTAGGTGAACCTGCGGAAGGATCATTCATAATAAGTGTTCTACTGCACTTTTTAAAAATAGTACTCACCTTGTGTGCAATGTTTGTTGAACTCTCTCGGGAGTTTGACACTTATACCAACCTTTTTATTTTGAACCATTTTTGTCTGAAAAACATTTATGAATACTTAATTCTAAATACAACTTTCAACAACGGATCTCTTGGCTCTCGCATC
>F_844
AAGTCGTAACAAGGTTTCCGTTGGTGAACCAGCGGAAGGATCATTACAGAGATATGCCCTCACGGGTAGACCTCCCACCCTGTATAATTTACTCTTGTTGCTTTGGCAGGCCGCCTTCGGGCTCCCGGCTTCGGCTGGGGAGTGCCTGCCAGAGGACCTAAAACTCTTGTTTAATCATATTGTCTGAGTACTATATAATAGTTAAAACTTTCAACAACGGATCTCTTGGTTCTGGCATC
>F_846
AAGTCGTAACAAGGTCTCCGTTGGTGAACCAGCGGAGGGATCATTACTGAGTTGAAAAACTCCAACCCCTGTGAATCTTACCTTCGTCGTTGCTTCGGCGGCCTGTCGATCCCCTTCGGGGGGCGGCGCGCCGCCGGAGGTACCAAACTCTGAATTTTAAGTGTATCTCTGAGCACAAAAAACAATAATCAAAACTTTCAACAACGGATCTCTTGGTTCTGGCATC
>F_848
AAGTCGTAACAAGGTTTCCGTAGGTGAACCTGCGGAAGGATCATTATTGAATAACCGGTGAGGGTTGTTGCTGGCCTCTCGGGGGCATGTGCACGCTCTGTTTACACATCCACTTCACACCTGTGCACCCTCTGTAGTTTTATGGTCTGGGGGACCCTGTCCTCCTTCTGTAGCTCTACGTTTTTACACACACACTGTAACAATGTCTTGTGGAATGCTTTCTGCGTTTAACGCAATACAATACAACTTTCAGCAACGGATCTCTTGGCTCTCGCATC
>F_852
AAGTCGTAACAAGGTTTCCGTAGGTGAACCTGCGGAAGGATCATTACGAATATCGGGGACTGGCTTAGCGATTGCTTCTGCACTCTCTATGCTGGTCCTGTCTGAATATTGCCCTGTTTTTTGCGCACTCAATTGTTTCCTCGGCAGGCTCGCCTGTCAGTAGGACCTTTTTACAACCTTTTGAAATAGCAGTTAGCATCAGAAAACTATAATAGTTACAACTTTCAACAACGGATCTCTTGGTTCTGGCATC
>F_856
AAGTCGTAACAAGGTTTTCGTAGGTGAACCTGCGGAAGGATCATTAGTGAAATACCGGATTCCTCTGCAAAGAGAAGGTCCGACCCACTATCACACACACTTGTGCACTTGTCATTTTTTACAAATCCATTTTGTATACACTTTTGCATTTTGAAGGTTGATTGTATCAAATTTAAACGAAAGAAAAACTTTCAGCAATGGATCTCTTGGCTCTCGCATC
>F_862
AAGTCGTAACAAGGTTTCCGTAGGTGAACCTGCGGAAGGATCATTAGTGAAACGGGTTAACAGCCCAAGGATCTATTCCAAACCTCTTGTGAACTGTGGCCCTCGGGCCTTTTAACAAACAAACTAGTCATGAACGTCTTGTCATTATAATAAAACATAACTTTCAACAACGGATCTCTTGGCTCTCGCATC
>F_866
AAGTCGTAACAAGGTTTCCGTAGGTGAACCTGCGGAAGGATCATTAATAAAAGGATACCTTCGGGTATACCCCACCCGTGTCTATTTACTCTTGTTGCTTTGGCAGGCCGTGGTCTACCGCTGTGGGTTCTGCCTGCATGTGCCTGCCAGGGGACCAAACTCTGAATTTTAGTGATGTCTGAGTACTATATAATAGTTAAAACTTTCAACAACGGATCTCTTGGTTCTGGCATC
>F_870
AAGTCGTAACAAGGTTTTCGTAGGTGAACCTGCGGAAGGATCATTAGTGAACAATGGGAGTCCCTCTTAACCAGAGAAGGCCCAGTCCACTATTTCACAAACACTCGTGCAATCGTCCCTTTTACCTTTAACCCTTTTGCATTTGAACAAGTCGTTGAGTTTAAACAATGATAATGAAAGAAAAACTTTCAGCAATGGATCTCTTGGCTCTCGCATC
>F_874
AAGTCGTAACAAGGTCTCCGTTGGTGAACCAGCGGAGGGATCATTACCGAGTTTCACAACTCTCAAACCCACTGTCGATATACCACATCCGCCATCTCCGGCAGGCGGTCCCGGGGAGGGGCCTTCAGCCTACGGCGCCTGCCAGAGGCGGCACAACTTTTGCTCTAAAAACGTATCTATGAGTCCTGAAACAAAATATCAAAATTTTCAATTGTGGATCTCTTGGTTCTGGCATC
>F_878
AAGTCGTAACAAGGTTTCCGTAGGTGAACCTGCGGAAGGATCATTATTGAATACGTTTGGTTCTGATGCTGGCTCTTCACTGAGCATGTGCTCGTTCCATAACTATTTATCTTCTCTTGTGCACCTTTTGTAGTCTTTGAAAAGCGAAAGTGAACCCTCTCGCAGCAATGCGGTTTGGGGGACTGGGCGCGAGCCCTTCCTCTGCCTTGCTTTTCGCTTTTTCAAGGGCTATGTTTTCATATACACTATTAAAGTTACAGAATGTCTTTTAACGATTGTGCTAGTCGCAGTCATTAAACCTATACAACTTTCAGCAACGGATCTCTTGGCTCTCCCATC
>F_880
AAGTCGTAACAAGGTTTCCGTAGGTGAACCTGCGGAAGGATCATTAAAGATAAATAGGGTCTTCAAAAGCCCAATTATCAAACCTATGCTACACTGATGCTTCGGTGAGCCTAGCGTAAAAGCGAAGCCCTACCGGAGCTATCAAAACTCTGAATGTATGTGCAGTCTGAGTATAAAACATAATAAACAAAACTTTCAACAACGGATCTCTTGGTTCCCGCATC
>F_882
AAGTCGTAACAAGGTTTCCGTTGGTGAACCAGCGGAAGGATCATTAACAGAGATCCTGCCCCTTTGGGGTAGACCTCCCACCCTGTGTTATGTACTATTGTTGCTTTGGCAGGCCGCTCTAGAGCGCTCGGCTTCGGCTGAGGTGCGCCTGTCTGAAGAATTCAACTCTGTAGTTTAGTGATGTCTGAGTCCTATTTAAAATTCATTTTAAAACTTTCAACAACGGATCTCTTGGTTCTGGCATC
>F_886
AAGTCGTAACAAGGTTTCCGTAGGTGAACCTGCGGAAGGATCATTACCCTTTCATATCGGGGGTGGAATCTGGGTGCAGGACTTGTCCTGTACGCAGCCCGCCCTGTCTGTATATACCCATGTCTTTTGCGTACTCTTTGTTTCCTCGGCAGGCTTGCCTGCCGACCGGACAACCTACAACCCTTTGTAATTGCAATCAGCGTCAGAAAAACATAATAATTACAACTTTTAACAACGGATCTCTTGGTTCTGGCATC
>F_888
AAGTCGTAACAAGGTTTCCGTAGGTGAACCTGCGGAAGGATCATTATCAATCTCGGCGCGATCTTTTTCGCGCGTGTATTTAAAACCCACCCTTTTTTTGAAAAAGAAATTTTTACATATTTATTTACTTGAAATGAGTAATTAAAAAAGATCACTTTCAACAACGGATCTCTTGGTTCTCGCATC
>F_900
AAGTCGTAACAAGGTTTCCGTAGGTGAACCTGCGGAAGGATCATTACCTGGCCTTGGGCCGCTCGCGGGGGCCCGTCGCTTGCGACGGTGCTCCCGGGGGTGCTTAGCCCTTGACTCTCACCTTGATTATGCGCACCTTTTGTTGTTCCCTCGGCAGGTCTCCTGCCGGCAGGAACCCCATAAACCCTTTATGTATAAGCATCAAACCTCTGAAAACAAATTTAATTATTTACAACTTTCAACAATGGATCTCTTGGTTCTGGCATC
>F_906
AAGTCGTAACAAGGTTTCCGTAGGTGAACCTGCGGAAGGATCATTACAGAGTTCATGCCCTCACGGGTAGACCTCCCACCCTATGTTATACATACCTTTGTTGCTTTGGCGGGCCGCCTTCGGGCTATCGGCTTCGGCTGATGCGTGCTCGCCAGAGAACCCCAAACTCTGAATTACAATGTCGTCTGAGTACTATATAATAGTTAAAACTTTCAACAACGGATCTCTTGGTTCTGGCATC
>F_908
AAGTCGTAACAAGGTTTCCGTAGGTGAACCTGCGGAAGGATCATTACTGACTACTGCCCCTCGGGGCAATCTCATACCCTTTTGTCTTCTGTATCTTGTTCCTTTGGCAGTCGCTACCAGCGCTGTCAAAGACCCCGAGGTTTCGGCCTCTAAACACTGTCCAAACGTGTCTAAGCTCCTGAAATCAATATAACAACTTTCAACGATGGATCTCTTGGCTCTAGCATC
>F_916
AAGTCGTAACAAGGTTTCCGTAGGTGAACCTGCGGAAGGATCATTACAGAGTTCCGGCCCCTCGGGGTCGATCTCCCACCCTTTGCTATACCTTGCCTTTTGTTGCTTTGGCGGGCCGCCACTCGGCCGTCGGCTTCGGCCGGCGCGCGCCCGCCAGAGACCCCACAAACCCTGTATTACAGTGTCGTCCGAGTACTATATAATAGTTAAAACTTTCAACAACGGATCTCTTGGTTCTGGCATC
>F_918
AAGTCGTAACAAGGTTTCCGTAGGTGAACCTGCGGAAGGATCATTATTGAATTCCAAACGTAAAGGACTTTGCTGTGCGCCTTCACGGGCTGCACGCCTCGTCTGATACATTTACACCTGTGCACCTTTGACCCGCATATAGTCGGGTCCTTACACACACTTTAAAAATCTTAGAATGTTTATTATACAAAATTATGACAACTTTCAACAACGGATCTCTTGGCTCTCGCATC
>F_920
AAGTCGTAACAAGGTTTCCGTAGGTGAACCTGCGGAAGGATCATTACAAATCTTTGAGAGAGCTGTGTGCTGTTTACAGTATGCAGTGATCTACATTAGCACAGGGCCGCAAGGCTCTGATGTTTACGCTTGTTTGTTTGACAGAGTTAGTTGAGAATAAAAAAAGACAACTTTTAACAATGGATCTCTTGGCTCTTGCAAC
>F_924
AAGTCGTAACAAGGTTTCCGTAGGTGAACCTGCGGAAGGATCATTAAAGGTTTCGGGTACTCAGTGCCCAAACTTCAACCCTATGTTTTAACTATACATGTTTCTTTGCCGGGTTCGGCCGGCAGAAGTTTTCTCAAACTCATTATAAATGTCTTCTGAATTAAAACTAAATTAATTAAAACTTTCAACAACGGATCTCTTGGTTCTGGCATC
>F_926
AAGTCGTAACAAGGTTTCCGTAGGTGAACCTGCGGAAGGATCATTACCGAGTACCGGTGCCTCCGGGCGCCTGCTCCCACCACGTGTGAACCTATCGAGATGTTGCTTTGGCGGGCCGGCACTCAGCTGCCCCCGGGCTCGCGCCCGGGCGCGCCCGCCAGAGGACCAACCAACCCGTCGAACCGTGACGTCTGAGAGATGAGAAATAAGAACAAAACTTTCAACAACGGATCTCTTGGTTCTGGCATC
>F_932
AAGTCGTAACAAGGTTTCCGTAGGTGAACCTGCGGAAGGATCATTATAGATTGGCCGAAAGGCCGTGTCTCATCCACACACACCGTGAACGCAACACAGTCTGGCTCCTGAACCGATAACTCGGGGCCCGGGCCGGACTCACACCAAACAAAATGTAAAGAATGTCAATCAATGTAACAAAAACAAAACTTTCAACAACGGATCTCTTGGCTCTCGCATC
>F_936
AAGTCGTAACAAGGTTTCCGTAGGTGAACCTGCGGAAGGATCATTACCGATTCTAAAGGATGTGCTGGCCTCACAAGGCAAAAAATAATGTGCACTCCGAAACCTCATACCCCTGTGCATCTTTTGTAGTCCAGCGTTAAGGGAGAACCTAGTTCTTCTGCTGTGACTATGTTTTTATACACTCTAGAACATTTATAGAATGACCATAGACCTTAATAAGTCTAATAAACATAATATAACTTTCAACAACGGATCTCTTGGTTCTCGCATC
>F_942
AAGTCGTAACAAGGTTTCCGTAGGTGAACCTGCGGAAGGATCATTTAAGAGCGAGCCTTTATGGCGAGCATTATATCCATAACACTGTGAACTGTTGACTCTTTTAGAGTCTTTTTTTACAAAACTTTTGTGTAATGAACGTATTAAACTATAATCAATATAACTTTCAACAACGGATCTCTTGGCTCTCGCATC
>F_946
AAGTCGTAACAAGGTCTCCGTTGGTGAACCAGCGGAGGGATCATTACCGAGTTTACAACTCCCAAACCCCTGTGAACATACCTATTGTTGCTTCGGCGGGATCGCCCCGGCGCCCTCGGGCCCGGACCCAGGCGCCCGCCGGAGGACCCAAACTCTTGTCTTTCATGAGTATCTTCTGAGTAACATAAGCAAATAAATTAAAACTTTCAACAACGGATCTCTTGGTTCTGGCATC
>F_950
AAGTCGTAACAAGGTTTCCGTAGGTGAACCTGCGGAAGGATCATTAAAGATTCTTGACCTCCGGGTCGAACTCTTCAGCTGTGCGCTTCGGCTGCACGCTGATAAAATTCACACACCTGTGCACCTTTCGGTTGCATCCTGCATGCAGGTTTGCTTCCGCTTTAACATACAACCACACGTCTCGAATGTACCAAACTATAAAGTAACAACTTTCAACAACGGATCTCTTGGCTCTCGCATC
>F_956
AAGTCGTAACAAGGTTTCCGTAGGTGAACCTGCGGAAGGATCATTATTGAAAAACTTTGTAGGTTGTAGTTGAGCTGGCCTCTTGAGGCATGTGCTTGCTATCAGCCTTCAAAAATCTTCATCCCACCTGTGCACATTTTGTAGGAAGGAAAGATTCCAAGTAAAGGAACTTATGGCCTGGTTAGCTCTGGGCCTGTTGCTTGAAGGGGTCTTTTCTATCCTATGTTTTTACACACACAATTGAATGTTTAGAATGTCTTTCTTTTGAAGAGTGTAACAACTCTTTTAAAAACATAATACAACTTTCAGCAACGGATCTCTTGGCTCTCGCATC
>F_960
AAGTCGTAACAAGGTTTCCGTAGGTGAACCTGCGGAAGGATCATTATTGAATACGCTTGAGTGTTGATGCTGGCCTTCGGGCATGTGCTCGCCTCAAACTATTTATCTTCACTTGTGCACCTTTTGTAGTCCGAAGAGGCTTCCGCTGTGAATGCGGGTTTGGGGGGCTTGAGCGCAGGCCCCTGAACTCTTAGGACTATGTTTTCATATACTCTATTAAAGTTACAGAATGTCTTTTAAAGATTGTGCTAGTCACAGTCATTAAACCTTATACAACTTTCAACAACGGATCTCTTGGCTCTCCCATC
>F_962
AAGTCGTAACAAGGTCTCCGTTGGTGAACCAGCGGAGGGATCATTACAGAGTTGAAAAACTCCAACCCTTTGTCATTTATTCTCGTCAAGTTGCTTCGGCGGGCGGCCCCAGGGCGGGCTCGTGTCCGCCTGCCGAAGACCACTTAAACTCTTGCTATTTAGTGTCTCTCTGAAGCTTCCAAAAATAAGTTAAAACTTTCAACAACGGATCTCTTGGTTCTGGCATC
>F_964
AAGTCGTAACAAGGTTTCCGTAGGTGAACCTGCGGAAGGATCATTACTGAATTTAATTCCGGGGTTGTAGCTGGCCATGAATTTGGCATGTGCACACCCTGGTGAATCCAATTCTTTACACCTTTGTGCACCATTCATGGGATTGATGAGTCTACTTTGGCGCCAGCGCTGGTAGTATCGTTTTTCTCATGCTTCATATATAACACCTTTCAGTACAGAATGTTTATTGCGTTTGACGCATCTTAATACAACTTTCAGCAACGGATCTCTTGGCTCTCGCATC
>F_966
AAGTCGTAACAAGGTTTCCGTAGGTGAACCTGCGGAAGGATCATTACTGAGAACCTGCCCTTTGGGTAGATCTCCCACCCTATGTTTACATACTTTGTTGCTTTGGCAGGCCTGCATCTGTGCTACTGGCCTTGGCTAGTTAGTGCCTGCCAGAGAACCAACACTCTGAATCATTTATTGTCTGAGTACTATTCAATAGTTAAAACTTTCAACAACGGATCTCTTGGTTCTGGCATC
>F_972
AAGTCGTAACAAGGTCTCCGTTGGTGAACCAGCGGAGGGATCATTACTGAGTCGTAAAACACTCCCAAACCCATGTGAATCTACCTATGTTGCCTCGGCAGGACCTACCCGGTAGCTACCCTGTACCTACCCTGTAGCCTGCCGGTGGACAATCAACTCTTGTTATTTTATGGAAATCTGAGCGTCTTATTAAATAAGTCAAAACTTTCAACAACGGATCTCTTGGTTCTGGCATC
>F_976
AAGTCGTAACAAGGTTTCCGTAGGTGAACCTGCGGAAGGATCATTAAAGATTGCGAATGGCTGCCTTCGGTGCTGGCTCTTGCAAGTGCACGTTGGTGGCTTTCATCCAATACTCTTGTGAACCTTTGGCCTCTTGCTGGCCTCGGCTGGCAGAGGATTTTTACACCCACTCGCATGTAATGAAATTATTGTCGTGCGCAAGCACTAATGTACAACTTTCAACAACGGATCTCTTGGCTCTCGCATC
>F_980
AAGTCGTAACAAGGTTTCCGTAGGTGAACCTGCGGAAGGATCATTATTGAATAACCTGGTGCTGATGCTGGCTCTCTCGGGGGCATGTGCTCGCACCATCTTATCTATTATCTCTTGTGAACCTTTTGTAGGCTCTGAATCAAGTACCTTTCGCAGCGCTTTTAAAGTGCTCGCGGTCTGAGGGGTTTGACGATGCTGCAAAGCCGTCTCTCCTTACCTGCTTGCTTCAGAGTCTATGTTTTATATACTCTGTTAAAGTCTTAGAATGTCTTCTTATTGACGAAAGTCAGTAAAATCTATACAACTTTCAGCAACGGATCTCTTGGCTCTCCCATC
>F_982
AAGTCGTAACAAGGTTTCCGTAGGTGAACCTGCGGAAGGATCATTACAGAGATCATGCCCTCACGGGTAGACCTCCCACCCTTGTGTGTTATTACTTTGTTGCTTTGGCGGTGCCGCGTGGTTCAGGCCACGCCTCCGGCCCTCGAGCTCGAGTGCGCCCGCCAGAGGATACCGAAACCCTGAATGTTATTGTCGTCTGAGCACTATGTAATAGTTAAAACTTTCAACAACGGATCTCTTGGTTCTGGCATC
>F_990
AAGTCGTAACAAGGTTTCCGTAGGTGAACCTGCGGAAGGATCATTAATGAATTTGTGAAGGGAGTTGATGCTGGTAGTCCTTGTGATTACACTGTGCTCGCTTCCGACATTTTCTTTCCATACACCTGTGCACCTTTGGGGGTTTTCCGTCTGGGATTCCCCCTTTTTTACAAACCCCTTTGTTAAATATTGAACGTGATTGTGCCGATAAGGCCTTAATGGGAAAATACAACTTTTAACAACGGATCTCTTGGCTCTCGCATC
>F_998
AAGTCGTAACAAGGTTTCCGTAGGTGAACCTGCGGAAGGATCATTAAAGATTCGACCTTTGGGTCTATCTTCTCTTCAGCTGTGCGCTTAGGCTGCACGCTGTTGAATTTCACACACCTGTGCACACTTCGGTTGTGACTAGTTAACTCTAGTCGCTTCCGCTTTTACATTTAACAACCAAGTCTAGAATGTCAAATACAATAAAATAACAACTTTTAACAACGGATCTCTTGGCTCTCGCATC
>F_1000
AAGTCGTAACAAGGTCTCCGTTGGTGAACCAGCGGAGGGATCATTATAGAGTTGCAAAACTCCCTAAACCATCGCGAACGCTACTCGTTTACAACTCGTTTTCTCGGTGGGCGGCTCCCGGGCGGAGCCGCAGTCCCCTCCCTCTCGCAGGGAGGGGCGCCCGCCGCAGCAGACGCACATAGAACTCTTAATCTCTCTGGGTCTCTCTGAGTATTCATATAAATAAGTTAAAACTTTCAACAACGGATCTCTTGGTTCTGGCATC
>F_1002
AAGTCGTAACAAGGTCTCCGTTGGTGAACCAGCGGAGGGATCATTACAGGAGGTGCAAACCCCCAACCACCGTGAACGTACCCGAAACGTTGCCTCGGCGGGCGCCCGCCCGCCGGCGGCACGCGACCCTGTCTCTTGCGTTGGCATCTCCGAGTCCACTAAAACGAATCAAAACTTTCAACAACGGATCTCTTGGTTCTGGCATC
>F_1008
AAGTCGTAACAAGGTTTCCGTAGGTGAACCTGCGGAAGGATCATTAATGAAATTGAAACGCCTTTCGGTCGTGCTGGCTTTTGCAAGTGCACACCGTCTGGTTTCATCCAACACCCTTGTGCACCTTTGGCCTCGCGTTGTAATGACGCGGGGATCTTTACACAAACTCGTATGTAACAGAATGTAAATCTAGTGCGTAAGCACGAAATGTACAACTTTCAACAACGGATCTCTTGGCTCTCGCATC
>F_1022
AAGTCGTAACAAGGTTTCCGTAGGTGAACCTGCGGAAGGATCATTACTGAAAGGGGACTCCGGTCCCCGGGACAAGCCCCCGTCGAGCCCTTGGGCTCCCCGGGCGGTGACACCCCTTACCCTTTGTTTACCTTACCTCTGTTGCTTTGGCAAGGCTCCTGCCCGGGTGGTTCCGGGCTTGGGCTCTGCCAGAGGGCCCCAACTCGTGGATAGTTTTTGTTTGTCTGAGTACGATATAATCGTTTACAACTTTTAACAATGGATCTCTTGGCTCTGGCATC
>F_1024
AAGTCGTAACAAGGTTTCCGTAGGTGAACCTGCGGAGGGATCATTACAGAGAACATAGCCCTCACGGGTGACTCTCCAACCCTATGTTATTAAACCTTTGTTGCTTTGGCGGTGCCGCGTGGTTCAGGCCACGCCTCCGGCCCTCGAGCTCGAGTGCGCCCGCCAGAGGATACCGAAACCCTGAATGTTATTGTCGTCTGAGCACTATGTAATAGTTAAAACTTTCAACAACGGATCTCTTGGTTCTGGCATC
>F_1026
AAGTCGTAACAAGGTCTCCGTTGGTGAACCAGCGGAGGGATCATTACAGGATCGTCGAAAGACGTCTCCTTACACCCACTGTGAATCTACCCACCGTCGTGCTTCGGTAGGCGGTCTCTGCTCGCAGAGCCCCCAGGCCTCTCAGGTGCCTGCCGGAGTGCAGCTTTTAAAATTCTTGTTATCAACGTGGAATCTCAGAAATAATTATAAATTATAACAACTTTCAACAACGGATCTCTTGGCTCTGGCATC
>F_1030
AAGTCGTAACAAGGTTTCCGTAGGTGAACCTGCGGAAGGATCATTATTGAAACTTCACGGGGGCGCGTGGTTCGGCCTGCACCGGCGGCGACGTCGTGCTGCGGTCGGCCGTGCGCCCTCTTCCAAACCCAAACACCTGTGAACCTTTGGGATGGCGCGCTGTAGTGGCCCGCCGTCCCGTTTACAACCAACTCTGATGTCTATTTGAATGTGAACTCGGGGCATCCCCGATTTAAACTTAAAACAACTTTCAACAACGGATCTCTTGGCTCTCGCATC
>F_1032
AAGTCGTAACAAGGTTTCCGTAGGTGAACCTGCGGAAGGATCATTAATGATTGCGAATGGTTGCCTTCAGTGCTGGCTCTTAAGAGCAAGTGCACGTTGGTGGCTTTCATCCAATACACACTCTTGTGAACCTTTGGCCTCTTGCTAGCTTTGGCTGGTAGAGGATTTTTACACATATACACGAATGTAATGAAAAACTATTGTCGTGCGCAAGCACTAATGTACAACTTTCAACAACGGATCTCTTGGCTCTCGCATC
>F_1040
AAGTCGTAACAAGGTTTCCGTAGGTGAACCTGCGGAAGGATCATTACAGAGTTCATGCCCTTCGGGGTAGATCTCCCACCCTATGTATTTATACCTTTGTTGCTTTGGCGAGCCGCCTCGGCCACCGGCTCACGCTGGTGAGTGCTCGCCAGAGGACCCCCAACTCTGAATATTAATGTCGTCTGAGTACTATATAATAGTTAAAACTTTCAACAACGGATCTCTTGGTTCTGGCATC
>F_1042
AAGTCGTAACAAGGTCTCCGTAGGTGAACCTGCGGAGGGATCATTACTGAATGGCCTTTTGGCCTTCAACCTTGTAAACATGTGGAAGCAAGATGTGCTTCGGCGCTTCGGCGTCGCTTTTATGCTAAGATCAGTTTCTGAGTCTGAATCAATATCAAAAACAAAACTTTCAACAAAGGATCTCTTGGCTCTCGCATC
>F_1046
AAGTCGTAACAAGGTCTCCGTTGGTGAACCAGCGGAGGGATCATTACAGAGTATTAAAACTCACTAAACCTTTGTGAATATACCTAAAAACAGTCCCTCCGGCAGGGAGCCCCAGGGCGGGGCTCAGCGTTAAGCAACCTGCCGAAGATGGCGCAACTTTTGCTCTATATTATACCATCTGAGCCTAAAACAAAATATCAAAATTTTCAATTGTGGATCTCTTGGTTCTGGCATC
>F_1048
AAGTCGTAACAAGGTTTCCGTAGGTGAACCTGCGGAAGGATCATTACTGGTTGGCGAACCGAGCGTTAGCGAGGTTCTGCGATCGGCTTGTATTTAAAACCCACTCTTTGAACGTATAAAATTTATGTTATTATAATGATAAATAAAAGATCACTTTCAACAACGGATCTCTTGGCTCTCGCATC
>F_1060
AAGTCGTAACAAGGTCTCCGTTGGTGAACCAGCGGAGGGATCATTACCGAGTTTACAACTCCCAAACCCCTGTGAACCATACCTGTCGTTGCTTCGGCGGCCACGCCCCGGTGCCCCCGTGCCCGGAACCAGGCGCCCGCCGGAGGCCAAAAAACCATTGTGTATTTCGTGGTATTATCTGAGTGACACAAACAAATAAATCAAAACTTTCAACAACGGATCTCTTGGTTCTGGCATC
>F_1064
AAGTCATAACAAGGTTTCCGTAGGTGAACCTGCGGAAGGATCAATGAAGATCGCCGAAAGGCATCACACGCACCGTGCACCTTTGCAAACATGTGGTAACGAACGTATCTACGGTAATCATAACAACTTTCAACAACGGATCTCTTGGCTCTCGCATC
>F_1070
AAGTCGTAACAAGGTTTCCGTAGGTGAACCTGCGGAAGGATCATTATGGGTTGATTGGAGTGAGGGTTGTTGGAATGTTATTTTAAACGAATATTAATCTATACTACTATGTAAGCACAACTCACAACAATGGATCTCTGGGCTCTTGCATC
>F_1072
AAGTCGTAACAAGGTCTCCGTTGGTGAACCAGCGGAGGGATCATTATAGAGTTGTAAAACTCCCAAACCCATGTGAACATACCTCTGTTGCCTCGGTGGCCTATAAGGTTCCTACCCTGTAGTTACCCTGTAGTCCACCGACGGACCACAAAACTCTTGTTTTTTAATATCTCTGAGTCAACTATAAATAAGTTAAAACTTTCAACAACGGATCTCTTGGTTCTGGCATC
>F_1074
AAGTCGTAACAAGGTCTCCGTAGGTGAACCTGCGGAGGGATCATTACCGAGTGCGGGCCCTCGTGGCCCAACCTCCCAACCCTTTGTCGATATATATCTGTTGCCTCGGGGGGCGACCCGGCCCCCGCGCCGCGAGTCCCCCGGAGGTCCATCAAACACTGCGTCTTTGCGTCGGAGTATTGAAAACAATCAATCAAAACTTTCAACAACGGATCTCTTGGTTCTGGCATC
>F_1088
AAGTCGTAACAAGGTCTCCGTAGGTGAACCTGCGGAGGGATCATTACCAGAGATGGCGGGCTTCGGCCCCCGTCCCCAACCCTTTGTTGACCAGTTACCTTTTTGCCTCGGGGGCAGAGCGGCCGCGAGGCAGCCGCCCCCGGTGGACCACCGAACTCTGTCTCTGTACGTCGGAGTCTTATGATAAATAAATCAAAACTTTCAACAACGGATCTCTTGGTTCTGGCATC
>F_1094
AAGTCGTAACAAGGTTTCCGTAGGTGAACCTGCGGAAGGATCATTACATGATATCACAGGGGGTCAGTATCACGAAAGTGTGCTGATCCTGTCTGCATATTATACCCATGATTTTGCGTACCATTTGTTTCCTTGGTGGGCTTGCCCACCAATAGGACACCAAACAACCCTTTGTAATTGCAGTCAGCGTCAGAAAACTATAATAATTACAACTTTTAACAACGGATCTCTTGGTTCTGGCATC
>F_1102
AAGTCGTAACAAGGTTTCCGTAGGTGAACCTGCGGAAGGATCATTAGTGAATTTTAGGGCGTTCCCTTCGGGGAAGCCCGACCTCCACTCTCCAACACTGTGCACTTTTCTTTAGCTCTGTGGACGACTCGAACCGCTTTACCGCACAGTAGGGGACTCTTAAGAGTTGAATTTTTTATTCATAACACAAGTCAAAGAATGTAAACAAAACCATAAACAAAAAAAAACTTTCAACAACGGATCTCTTGGCTCTCGCATC
>F_1106
AAGTCGTAACAAGGTTTCCGTAGGTGAACCTGCGGAAGGATCATTAAAGTATTAGAGAAGGTTTTGATGCCAGCGGTTTCTGACTGCAAGTGCTCGCCTTCAACAATCTTATCCATACACCTGTGAACTATTGCAAGTGAGGGGAGAAATCCTTTTGCTTGTTATACATAAACTCGTTAATTTAATGAATATATCAAGTCGAAAGACTTATAATATCTAAACAACTTTTAACAACGGATCTCTTGGCTCTCGCATC
>F_1116
AAGTCGTAACAAGGTTTCCGTAGGTGAACCTGCGGAAGGATCATTATCGTAACTGTCGAGGATTGGCCTAGCCGATCCGTCACCGACATTACCCCTGTTTTTTGCACCTTTGTTTCCTTGACAGGCTCGCCTGTCAATAGGACAACTTTCAACCTTTGTAGTAGTAGTTTGCGTCAGAAAACATAAATATTTACAACTTTCAACAACGGATCTCTTGGTTCTGGCATC
>F_1120
AAGTCGTAACAAGGTCTCCGTTGGTGAACCAGCGGAGGGATCATTACCGAGTTTACAACTCCCAAACCCCTGTGAACATACCAATTGTTGCCTCGGCGGATCAGCCCGCTCCCGGTAAAACGGGACGGCCCGCCAGAGGACCCCTAAACTCTGTTTCTATATGTAACTTCTGAGTAAAACCATAAATAAATCAAAACTTTCAACAACGGATCTCTTGGTTCTGGCATC
>F_1126
AAGTCGTAACAAGGTCTCCGTTGGTGAACCAGCGGAGGGATCATTACTGAGTTATCACAACTCCAACCCATGTGAACTATACCACTGTTGCCTCGGCGGGGGGACGCCTACCCGGTACCTACCCTGTAGGCCAGCCCCGCCGGCGGATTATCAGACTCTTGTTTCTTTGTGACACATCTGAGTAACATTTTAAAATAAGTCAAAACTTTCAACAACGGATCTCTTGGTTCTGGCATC
>F_1138
AAGTCGTAACAAGGTTTCCGTAGGTGAACCTGCGGAAGGATCATTAGAGATGCGCGCAAGCGCTATTTAATACACACCTGTGCACCGTGGTCTTCGGACCTACAAACATAGAGTTATGAACGTCTTATAGTAACAAATAAAACTTTCAACAACGGATCTCTTGGCTCTCGCATC
>F_1150
AAGTCGTAACAAGGTTTCCGTAGGTGAACCTGCGGAAGGATCATTACCGAGCGTTAGCCCTAGGCAACCCCTAGGGCCTACCTCCCACCCCCTGTTGACTATCCTGTTGCTTTGGCGGGACGGATCCCCTACCGGGCGGTCCTCGTGCGCCCGCCAGAGCCCCCTAGACGCGAACAATCTACGAGCCGTCTGAGTGATGATATACAATCATACAAAACTTTCAACAATGGATCTCTTGGCTCTGGCATC
>F_1177
AAGTCGTAACAAGGTTTCCGTAGGTGAACCTGCGGAAGGATCATTAATGATTGACCCCGAGAGGTCTTATCTTAAACATCCCTCACCTCTGTGAACCGTTTGACCTCTGGGTCTGACAAATCTATACAAACATCAGTGTAACGAACGTCATGTTATTTTAACGGAAACAAAACTTTCAACAACGGATCTCTTGGCTCTCGCATC
>F_1178
AAGTCGTAACAAGGTTTCCGTAGGTGAACCTGCGGAAGGATCATTAACGAATATTAAAGTCGACCCACCCTGTGCTGGTGCTTTGCACATGTGCACGTCTGGGTCGCAAATCCACACACCTGTGCATATCTGACTTTGAGTGCTTTTCCTCGTATGAGGGGTTTGATCACCGTCAAACCAGCACTCGAGTATTTTCACACACTCTGAATGAAAAGGAATGTATATTGTGCATAATGTGCAAACAAAACAACTTTCAACAACGGATCTCTTGGCTCTCGCATC
>F_1180
AAGTCGTAACAAGGTTTCCGTAGGTGAACCTGCGGAAGGATCATTACAGAGTTCATGCCCTTACGGGTAGATCTCCCACCCTTGTGTATTATTACCTTTGTTGCTTTGGTAGGCCGTTAGGCTTCGGCCCAGCTACCGGCTCACGCTGGTAAGTGCCCACCAGAGGACCTAAAACTCTGAATGTTAATGTCGTCTGAGTACTATATAATAGTTAAAACTTTCAACAACGGATCTCTTGGTTCTGGCATC
>F_1181
AAGTCGTAACAAGGTCTCCGTAGGTGAACCTGCGGAGGGATCATTACAGAGTTCTTGCCCTTCGGGGTAGATCTCCCACCCTGTGTATTTATACCTTTGTTGCTTTGGCAGGCCGTTAAACCTCGGTCTAACCATCGGCTTTCGCTGGTGCGTGCCTGCCAGAGGACCCCAAACTCTGAATATTAGTGTCGTCTGAGTACTATATAATAGTTAAAACTTTCAACAACGGATCTCTTGGTTCTGGCATC
>F_1184
AAGTCGTAACAAGGTTTCCGTAGGTGAACCTGCGGAAGGATCATTATCGAGTTTGAAAGGAGTTGATGCTGGCCTTCCGAGGCATGTGCTCGCTCCTGTCAGATCCAACTCAACACCTGTGCACATCAGAGGGTGCGAGTGGTCTGTCCCTTGCCAACGGGCCTCGATTCCTCCGTGGGGTCGAGGCTTGGAGGGGTGGATCCTGGCGACCTCCTTCACATCACAAACTCTTGAACGTATCCAGAACGTGTAGCAGCCCTCGTGTGGGGCAGTCTTAATTACAACTTTCAACAACGGATCTCTTGGCTCTCGCATC
>F_1187
AAGTCGTAACAAGGTTTCCGTAGGTGAACCTGCGGAAGGATCATTAAAGAGTACCGGAGCTCTCGGGTTCCTACTCCCACCCTATGATGACTTTAAATGTTGCTTTGGCGGACCGGCAATATTGCCACCGGCCTAGGCTGGATAGCGTCCGCCAGAGGATTTTTAAATTCCTTTGAATGTGAATTCTGAGTCTTTGAAAATTGAATCAAAACTTTCAACAACGGATCTCTTGGTTCTGGCATC
>F_1191
AAGTCGTAACAAGGTCTCCGTTGGTGAACCAGCGGAGGGATCATTACAGGACTCGCAAGACTCCCGTAACCACTGTGAACCCTACCTATCGTTGCCTCGGCGGGTGCCCCGGAGCTTGGCTCCAGGGCGCTCAGCCCGCCGGTGGCCCCAAACTCATTGTCTCACGCGTTGGCATCTCCGAGTACTATACAAACGAATCAAAACTTTCAACAACGGATCTCTTGGTTCTGGCATC
>F_1194
AAGTCGTAACAAGGTTTCCGTAGGTGAACCTGCGGAAGGATCATTACAGAGTTCATGCCCTTCGGGGTAGATCTCCCACCCTTGTGTATCATTATCGAATGTTGCTTTGGCGGGCCGCGAGCCTGGCTTGCCCGGATTCGCGTCCGGCGTGCCCGCCAGAGGATCCCAAACTCTGAATGTTAGTGTCGTCTGAGTACTATTAAATAGTTAAAACTTTCAACAACGGATCTCTTGGTTCTGGCATC
>F_1212
AAGTCGTAACAAGGTTTCCGTAGGTGAACCTGCGGAAGGATCATTAATGAAGTATAGGGAGTTGTAGCTGGCTCTATTCGAGCATGTGCACACTCCTTCACTTTACTTACCACCTGTGCACCTTTTGTAGACTAGTGATCAACTTATCAGTTGTCAAAGACTGGATTGGAGTTTGCACTTTATTGTGCTCTCTCTGCTGTCACTATTCTATGTTTATATACCCTATGTATGTCAAGCATGTCATTAACAGGTCTTTGACCTTTAATACAATATAACTTTCAACAACGGATCTCTTGGCTCTCGCATC
>F_1216
AAGTCGTAACAAGGTCTCCGTTGGTGAACCAGCGGAGGGATCATTACAGAGTTGTAAAACTCCAAAACCCATGTGAACATACCTCTGTTGCCTCGGCGGACATGCCCTGTAGCTACCCTGTAGTTACCCTGCATCCCGCCGACGGACCACCAAACTCTTGTTTTAATGTATCTCTGAGATAAACTTTAATAAGTAAAAACTTTCAACAACGGATCTCTTGGTTCTGGCATC
>F_1220
AAGTCGTAACAAGGTTTCCGTAGGTGAACCTGCGGAAGGATCATTAACGAATTTCAGAGGTTGTGCTGGTTCTTACAAGTGCACGCCTCTTTCAATTCCATTCACACCCACTGTGCACTTTAAGAGACGTATTTCCCCCGTTTACGTGCCTTTATTGGCTTGGGATTTCGTCTGTTTACACACTCTTATTGTATTAGAACGTAACAAGCGGAAACGCTAAAACATAATATAACTTTCAACAACGGATCTCTTGGTTCTCGCATC
>F_1222
AAGTCGTAACAAGGTTTCCGTAGGTGAACCTGCGGAAGGATCATTACAAAATCTGTGAGGGAGGTTGGGGGGTTAGTTTGGTGGATTGTTGGTTAGTTTTTGCTAATCTCTATTTGCTTGCTGCCCCCCACCTCATCTAACATTTGCGCTTGTATTGTTTGACAGAGTAACATCATCCTTAATATTGACAACTTTTAACAATGGATCTCTGGGCTCTTGCAAC
>F_1228
AAGTCGTAACAAGGTCTCCGTAGGTGAACCTGCGGAGGGATCATTAACGAATGGTCTCCTAGGCCTTCAACCCTTAAACCTGTGGAAGTGAGACGTGCTTCGGCCCTCTCTCATGGGAGGGCCGTCTCTATGCAGAATCAAGTCTTGTGTCTGAATCCAATAAAGATTTAAAACTTTCAACAAAGGATCTCTTGGCTCTTGCATC
>F_1230
AAGTCGTAACAAGGTTTCCGTAGGTGAACCTGCGGAAGGATCATTACTGAATTCGAAACAGGGGTTGTGCTGGCCTTTTAAGGCATGTGAACGCCCCTATTCAAATCCATATCACCCCTGTGCACTTTTGTAGGTCTGAGAAATCAGCCTATGTATTTTTCATACACTCTATTGAAATGCATAGAATGTTTATTAAAGTAGGCTTGTAATGAGCTGAAATAATGTTATACAACTTTCAACAACGGATCTCTTGGCTCTCGCATC
>F_1234
AAGTCGTAACAAGGTTTCCGTAGGTGAACCTGCGGAAGGATCATTAGCAATTGACGCCCCCGGCGTCTAGACCACGCGCGTCAAGCGCGGTGTGGTGAGGCAACTCCCATTCTGGGTCGCAGCTACACCCGTGTTTACTACCATTGTTGCTTTGGCGGGCCGCCTTCGAGCTCGGCTCCGGCTGATCGTGCCCGCCAGAGGACCCAAACTCTTTTGTTACAGTGATGTCTGAGTACTATATAATAGTTAAAACTTTCAACAACGGATCTCTTGGTTCTGGCATC
>F_1242
AAGTCGTAACAAGGTCTCCGTTGGTGAACCAGCGGAGGGATCATTACCGAGTTATACAACTCCCAAACCCACTGTGAACCTTACCAAATCGTTGCTTCGGCGGGACTGCCCCGAGCCCTCGCGGCCCGGACCCAGGCGCCCGCCGGAGGCCAAAAACTCTCCTGTTTTCTCTTAGCGGAATTTATCTGAGTGGCCCTTAGGGGCAAGCAAATGAATCAAAACTTTCAACAACGGATCTCTTGGTTCTGGCATC
>F_1250
AAGTCGTAACAAGGTTTCCGTAGGTGAACCTGCGGAAGGATCATTATTGAATACTATCGAGCGCTGTGCTGGCCTTTCGGGGCATGTGCACGTGTTCTTTATTATATCTATCTCTTGTGAACCTAGTGTGGGCTTTGGAGGAACAGTTGGTCTTTGTGCCTTCTGGGATTCTGAAGACCATTTTTATAAACATTTAAAAAGTTAACAGAATGTCTTCTTTTTACTTCGGTAAAAATAAAACCTATACAACTTTCAGCAACGGATCTCTTGGCTCTCCCATC
>F_1254
AAGTCGTAACAAGGTTTCCGTAGGTGAACCTGCGGAAGGATCATTATCGTACAACGGGGGTACAAGGGCTGTCGCTAACCTTTCAAAAAGGTTGTGCACGCCCGAGTGCCCTCACACATCCATCTCACCCCTTTGTGCATCACCGCGTGGGCCTCCTTTTTGCAAAGGAGCTTCACGTTTTCACACAAACACCCTTTTAATGCATGTGTAGAATGTCTTACTTGTTGTGATCACACACAATCAATACAACTTTCAACAACGGATCTCTTGGCTCTCGCATC
>F_1262
AAGTCGTAACAAGGTTTCCGTAGGTGAACCTGCGGAAGGATCATTATCATACAATAGAGGTGCTGGGGTTGTCGCTGACCTTTGAAAGGGTTGTGCACGCCTCGGTGCTCTCGCACATATCCATCTCACCCTTGTGCATCACCGCGTGGGGGCCCCTTTTGGTTATTTCTGAGGGGGGCTTTTCACGTTTTCACACAAAACTTGATACAGTGTAGAATGTTATCTTTGCGGTCACACGCAATCAATACAACTTTCAACAACGGATCTCTTGGCTCTCGCATC
>F_1268
AAGTCGTAACAAGGTTTCCGTAGGTGAACCTGCGGAAGGATCATTACAGAGAACATCGCCCTTACGGGTGACTCTCCAACCCTATGTTATTATACCTTTGTTGCTTTGGCGAGCCGCCTCGGCCACCGGCTTACGCTGGTGAGTGCTTGCCAGAGAACCCCAAACTCTGAGTTTAAATATCGTCTGAGTACTATATAATAGTTAAAACTTTCAACAACGGATCTCTTGGTTCTGGCATC
>F_1270
AAGTCGTAACAAGGTCTCCGTTGGTGAACCAGCGGAGGGATCATTGCTGGAACAAACGCCCTCACGGGTGCTACCCAGAAACCCTTTGTGAACTTTATAACTTGTTGCCTCGGCATTGGTTGGCTTCGAATGAAGTCCCTTCTACCCTTCTGGGGCTGTAAGGAGCAGACCGGCCGACGGCCCCTATAAACTCTTGTTTTTGTAATATCATCTGAGTAAAACAACTAAAATGAATCAAAACTTTCAACAACGGATCTCTTGGTTCTGGCATC
>F_1272
AAGTCGTAACAAGGTTTCCGTAGGTGAACCTGCGGAAGGATCATTATTGAATTTAAACTGGGTGAGGTTGCTGCTGGCTCCTTCGCGAGCATGTGCACATCTCACTCATCCAACCTTCACACCCCTGTGCACTCTTCATGGAACGGACCCTGCGGTTTCTCTTCTGAGAAATTTGCAGACCGCTCTGTGTTTATTTTACAAACTCTGAAACAGTCTTGAATGTCATCTTGCGCATAATACGCATTTAAATACAACTTTCAGCAACGGATCTCTTGGCTCTCGCATC
>F_1274
AAGTCGTAACAAGGTCTCCGTTGGTGAACCAGCGGAGGGATCATTACAGGACTCGCAAGACTCCCGTAACCACTGTGAACCTACCTCAAGTCGTTGCCTCGGTGGGTGCTCAGGACTGTGTCCAGGGCGCTCCGCCCGCCGGTGGCCTACTACTCTGTCTCGCGCGTTGGCATCTCCGAGTCATTTTAACGAGTCAAAACTTTCAACAACGGATCTCTTGGTTCTGGCATC
>F_1280
AAGTCGTAACAAGGTCTCCGTAGGTGAACCTGCGGAGGGATCATTACAGAGTTCATGCCCTTCGGGGTAGATCTCCCACCCTATGTATTTATACCTTTGTTGCTTTGGCGGGCCGTCAGGCTTCGGCCCGGCTACCGGCTCCGGCTGGTAAGCGCCTGCCAGAGGACCCCAAACTCTGAATATTAGTGTCGTCTGAGTACTATATAATAGTTAAAACTTTCAACAACGGATCTCTTGGTTCTGGCATC
>F_1282
AAGTCGTAACAAGGTTTCCGTAGGTGAACCTGCGGAAGGATCATTATTGAATAAACTTGGTTGGGTTGCTGCTGGCTCTTCAGGGAGCATGTGCACGCTCAATTCATTTTTAAACCACCTGTGCACATACTGTAGGCCTGAATCAACTTTTCGAGGAAACTCGGTTTGAGAACTGCTGCGAAAAGCAGCTGTTCTTGTACTTCAGGTCTATGTTTATATCATATACTCCATAACAAGTTATAGAATGTTACTTTATAGGCCTTCTGTGCCTTTAAAAACCTAATACAACTTTCAACAACGGATCTCTTGGCTCTCGCATC
>F_1296
AAGTCGTAACAAGGTTTCCGTAGGTGAACCTGCGGAAGGATCATTACAGAGTTCATGCCCTAACGGGTAGACCTCCCACCCTTTGTTATACCTACCTTTGTTGCTTTGGCGGGCCGCCTTCGGGCTATCGGCTTCGGCTGGTGCGCGCCCGCCAGAGAACCCCAAATTCTGAATTATAATGTCGTCTGAGTACTATATAATAGTTAAAACTTTCAACAACGGATCTCTTGGTTCTGGCATC
>F_1306
AAGTCGTAACAAGGTCTCCGTTGGTGAACCAGCGGAGGGATCATTACAGAGTTGTAAAACTCCCAAACCCATGTGAACATACCTCTGTTGCCTCGGCGGCCTGCCCGGCGGCTACCCTGTAGCAGCCTCGCGGTCCGCCGAAGGACTACAAAACTCTTGTTTTTTTAGTATCTCTGAGTCAACTATAAATAAGTTAAAACTTTCAACAACGGATCTCTTGGTTCTGGCATC
>F_1308
AAGTCGTAACAAGGTTTCCGTAGGTGAACCTGCGGAAGGATCATTACCGAACTGTCGACACGAGTTGTTGCTGGTCCTCAAACGGGGGCATGTGCACGCTCTGTTCACACATCCACTCACACCTGTGCACCCTCGGTAGTTCTATGGTTCGGGAGACCCTGTCTTCCTTCCGTGGCTCTACGTCTTTACACACACACAGACGTCTCATGGAATGTTTTTCGCGTTTAACGCAATACAATACAACTTTCAGCAACGGATCTCTTGGCTCTCGCATC
>F_1314
AAGTCGTAACAAGGTTTCCGTAGGTGAACCTGCGGAAGGATCATTCATAATAAGTGTTTTATGGCACTTTTTTAAATCCATATCCACCTTGTGTGCAATGTCAGGGTTGATTTTTCTCTCGAGAGGATCAGCCCCAAACATCAACTATATCTCAACTCTTTGTCTGAAAAATATTATGAATAAAACAATTCAAAATACAACTTTCAACAACGGATCTCTTGGCTCTCGCATC
>F_1316
AAGTCGTAACAAGGTCTCCGTAGGTGAACCTGCGGAGGGATCATTACCAGAAGCCGCGTCGGCCGCAAGGTCGGCGCCTTCGCCCAACCCTTTGTGAACGATATTGATTGCCCCGGGGGACCCCGCACCCGTGCGGACCCCCGGTGGCCCCCCTTAACACTTGTTGTATCTGCCGTCTGAGTCGCAAATGCAAATGAAACAAAACTTTCAACAACGGATCTCTTGGTTCTGGCATC
>F_1334
AAGTCGTAACAAGGTTTCCGTAGGTGAACCTGCGGAAGGATCATTACCGAGTTCGTGCCCCCCCCGCGGGGGTAGACCTCCCACCCCTGTGTACCTATCCGTGTTGCTTTGGCGGGCCGTCTGTCCCCGGATGGCCGCCGGCCCTCAGGCTGGCGTGTGCCCGCCAGAGACCCTCACACCCAAACCCCTTACCGTGATATCCGAGTACAAATACAATCATTAAAACTTTCAACAACGGATCTCTTGGCTCTAGCATC
>F_1356
AAGTCGTAACAAGGTTTCCGTAGGTGAACCTGCGGAAGGATCATTAGAGAGCCTCCGGGCATGACAAATATGAAACCTGTGAACCGCCCTCGGGCTTCAAACATGGTGTAACGAACGTCTCGATCAGAAACAAACACAACTTTCAACAATGGATCTCTTGGCTCTCGCATC
>F_1360
AAGTCGTAACAAGGTTTCCGTAGGTGAACCTGCGGAAGGATCATTATCTATTCCATGAGGTGCGGTCGCGGCCCTCGGCGGGAGCAACAGCTACCGTCGGGCGGTAGAGGTAACACTTTCACGCGCCGCATGTCTGAATCCTTTTTTTACGAGCACCTTTCGTTCTCCTTCGGCGGGGCAACCTGCCGTTGGAACCTATCAAAACCTTTTTTTGCATCTAGCATTACCTGTTCTGATACAAACAATCGTTACAACTTTCAACAATGGATCTCTTGGCTCTGGCATC
>F_1362
AAGTCGTAACAAGGTTTCCGTAGGTGAACCTGCGGAAGGATCATTAGAGATGTGCGCAAGCACTTTCAATTCATACACCTGTGCACCGTGGTCTTCGGACCTACAAACTTGAAGTCATGAACGTAATTATTATAAACAATAAAACTTTCAACAACGGATCTCTTGGCTCTCGCATC
>F_1370
AAGTCGTAACAAGGTTTCCGTAGGTGAACCTGCGGAAGGATCATTAATGAATACTTGGACGCTCTTTTTAGAGGTCCGCCAATCTCATTTTCTCACACTGTGCACAATACTACTACACATACATTTTACACACATAGTTATAAGAATGTAACCGTCTCTTAACTGAGCATAAAAAATAAAACTTTCGGCAACGGATCTCTTGGCTCCTGCATC
>F_1386
AAGTCGTAACAAGGTTTCCGTAGGTGAACCTGCGGAAGGATCATTATTGAAATAATCTGTGGGTGCTGTGCTGGCCTTTCGGGGCACTGTGCACGCACTTGCAATTATCATTTATCTCTTGTGAACCTAGTGTAGTCGTTTTGGCTTTGAAGTGTGGCTTGTAGGGGAAACCCTGTAGGCTTCGCTCTGGGGCTGAACGACTATGATTTTATATACCCTTTAAAAAGTCCTAGAATGTTACTTTATTGACTGCAAAGTCAGTAAATCCTATACAACTTTCAGCAACGGATCTCTTGGCTCTCCCATC
>F_1388
AAGTCGTAACAAGGTTTCCGTAGGTGAACCTGCGGAAGGATCATTATTGAAATTATTGGTGAGGGTTGTAGCTGGCCTTTCGGGGCATGTGCACGCCCGAGCCCTTAATCCACTTTACACCTGTGCACTTAATGTAGGTCACCCTTGAAAAGGTGACCTATGTCTTATCATCAACCCATAGTATGTCCAATAGAATGTAAATCGATATCCTCGCCCTAAAAAAGCGTTGATAAACTTATACAACTTTCAACAACGGATCTCTTGGCTCTCGCATC
>F_1402
AAGTCGTAACAAGGTTTCCGTAGGTGAACCTGCGGAAGGATCATTACTGAATTACTGAAGGGTTGTAGCTGACTCCTTGGAGTATGTGCACGCCTTTCAAATTCATCTTAACCACCTGTGCACTTTTGTAGGCTGCGATAACTCTCAGTGGTAAAACACTGGATTGAAAGACTTGCGCTTTAGCTGTCTTTCGACTTCGTAGTCTATGTTTTATCTCATATACTAAAGTCGTAGAATGTTATTATATGGGTCTAGTACCTATAAAACTATATACAACTTTCAACAACGGATCTCTTGGCTCTCGCATC
>F_1414
AAGTCGTAACAAGGTCTCCGTTGGTGAACCAGCGGAGGGATCATTATAGAGTTATTAAAAACTCCCAACCCTTTGTAAAAATACCACGCGTTGCTTCGGCAGGTCGCATCGACCCGGTGTCTCTTACCCTGTAAGAGACTTACCCGGTAGGTGCGGGTAACCCTGCCGGCAGCTCACGAAACTCTTGTTTAATAAAGAATTCTGATTATATAACTAAATAAGTTAAAACTTTCAACAACGGATCTCTTGGTTCTGGCATC
>F_1418
AAGTCGTAACAAGGTTTCCGTAGGTGAACCTGCGGAAGGATCATTCACAATTTACAAGTGTTCCTACGCTCCAACTCCTCTACGGGGAAGGAGACAAGGACGCTGTGGACGAAAAATCCATTCCCACCTTGTGTGCATCGTAACAAACAACCTATTTCACAGAATATGATTTTTTGCAAGACCGTCTGAATGCATCTCATTAGCCGATCTGCGCAAGCAGAGAGGGAAAAAAAATGAAATACAACTTTCAACAACGGATCTCTTGGCTCTCGCATC
>F_1422
AAGTCGTAACAAGGTCTCCGTAGGTGAACCTGCGGAGGGATCATTATTGAAAGGTCCTTGACCTTTGACCCCTCAGACCTGTGGAAGTGAGACGTGTTTCGGCGCCCCGGCGTCGCTTTTATGCTGAAATCTGTCCGTGTCTGAATGTAAAACATAAAGAATTAAAACTTTCAACAAAGGATCTCTTGGCTCTCGCATC
>F_1444
AAGTCGTAACAAGGTCTCCGTAGGTGAACCTGCGGAGGGATCATTACTGAGCGAGGGTTTAACCGCCCGACCTCCAACCCTTTGTGAATCGTACTCGTTGCTTCGGGGGCGACCCTGCCGTTCGCGGCACTCCCCCCGGAGATCATCAAAACGCTGCATTCTTACGTCGGAGTAAAAAGTTAATTTAATAAAACTTTCAACAACGGATCTCTTGGTTCTGGCATC
>F_1448
AAGTCGTAACAAGGTCTCCGTTGGTGAACCAGCGGAGGGATCATTAAAGAGTTCTAACAAACTCCCAAACCCTTGTGAACATACCTGTATGTCGTTGCTTCGGCGGGCAGCCCCGGGGAGGGGCCGCGCCTCTAGCGAGGTGTCTGCCGGAGGACCAAACAAAACTATTGAATTATTGGCCTCTCTGAGTATAATACAAATAAGTTAAAACTTTCAACAACGGATCTCTTGGTTCTGGCATC
>F_1456
AAGTCGTAACAAGGTTTCCGTAGGTGAACCTGCGGAAGGATCATTACAAATCTTTGGAGGCTGGCCGCTGTGAATAACAGTGTGCTGGTTTCACATTAGCACAAGGTCGCAAGGCCTTGATGTTTACGCTTGTTTGTTTGACAGAGTTAGTTGAGAAAATAATAAATAAAGACAACTTTTAACAATGGATCTCTTGGCTCTTGCAAC
>F_1466
AAGTCGTAACAAGGTTTCCGTAGGTGAACCTGCGGAAGGATCATTATTGAAACTTCTTTGGAAATAGTACTGTTGCTGGCCTTGTAATGAGGTATGTGCACGTCTATTACCAATCTATTCATCCACCTGTGCACTTTTTGTAGGAGTTCTTTGAGGCTGTTTTGTACTTGTGCAATTTGGCTTTGAAAGGCTTCTATGTCTTATAAACCTATTAGTATGTCTCTGAATGTTTTTTATTGGGACTTGATTGGCCCTTTAAACTTGTACAACTTTTAGCAACGGATCTCTTGGCTCTCCCATC
>F_1484
AAGTCGTAACAAGGTCTCCGTAGGTGAACCTGCGGAGGGATCATTACCTGTGACCGGCTGAAAATGCCGGAGGCCCCTTCGGGTGGCCACTCACAACCCATGTGTCTCGATTGTTATGCCTCGGGGGCCGCGCTACTGCGTCTGCCCCCGGTGGCTCACTTAAAACCCGTCGTAACTAGACGTCTGAGTTAAATTGAATTAAACAAAACTTTCAACAACGGATCTCTTGGTTCTGGCATC
>F_1486
AAGTCGTAACAAGGTTTCCGTAGGTGAACCTGCGGAAGGATCATTATTGAGTAAACCTGATGTGGCTGTTAGCTGGCTTAGGCATGTGCTCGTCCATCATCTTTATATCTCCACCTGTGCACATTTTGTAGACTTGGATAATGGCTCTGTCATTTACAAGACTATGTTTTCAATATACCCAAAGCATGTTTAAAGAATGTCATCAATAGGAACTTGTTTCCTATTAGAAACTATACAACTTTCAGCAACGGATCTCTTGGCTCTCGCATC
>F_1492
AAGTCGTAACAAGGTTTCCGTAGGTGAACCTGCGGAAGGATCATTAACCTTTCATATCGGGGGTGGAATCTGGGTGCAGGACTCGTCCTGTACGCAGCCCGCCCTGCCTGTATATACCCATGTCTTTTGCGTACTATTTGTTTCCTCGGCGGGCTTGCCTGCCGAAAGGACAAACTACAACCCTTTGTAATTGCAATCAGCGTCAGAAAACTATAATAATTACAACTTTTAACAACGGATCTCTTGGTTCTGGCATC
>F_1498
AAGTCGTAACAAGGTTTCCGTAGGTGAACCTGCGGAAGGATCATTACAGAGAACATCGCCCTCACGGGTGACTCTCCAACCCTATGTTATTAAACCTTTGTTGCTTTGGCACGCCGCCTTCGGGTACCGGCTTCGGCTGGCTCGCGCGTGTCAGAGAACCTAAAACTCTGAATGTTAGTGTCGTCTGAGTACTATCTAATAGTTAAAACTTTCAACAACGGATCTCTTGGTTCTGGCATC
>F_1524
AAGTCGTAACAAGGTCTCCGTAGGTGAACCTGCGGAGGGATCATTACAGAGTTCATGCCCTTCGGGGTAGATCTCCCACCCTATGTATATTATACCTTTGTTGCTTTGGCACGCCGCCTTCGGGTACCGGCTTCGGCTGGCTCGCGCGTGTCAGAGAACCTAAAACTCTGAATGTTAGTGTCGTCTGAGTACTATCTAATAGTTAAAACTTTCAACAACGGATCTCTTGGTTCTGGCATC
>F_1526
AAGTCGTAACAAGGTCTCCGTTGGTGAACCAGCGGAGGGATCATTACCGAGTTTACAACTCCCAAACCCCTGTGAACATACCTATCGTTGCTTCGGCGGGATCGCCCCGGCGCCCTCGGGCCCGGACCCAGGCGCCCGCCGGAGGACCTAAACTCTTGTCTTTTTTAGTATTCTTCTGAGTAAACAAGCAAATAAATCAAAACTTTCAACAACGGATCTCTTGGTTCTGGCATC
>F_1530
AAGTCGTAACAAGGTTTCCGTAGGTGAACCTGCGGAAGGATCATTACAGAGTTCATGCCTGAAAAGGTAGACCTCCCACCCTATGTTTATTATTACTTTGTTGCTTTGGCGATGCGGCCTTCGGGTCATCTCGGCTCGCCATAGCCCTAACCGAACTCTTTTATTAGTATTGTCTGAGTCCTATATAATAGTTAAAACTTTCAACAACGGATCTCTTGGTTCTGGCATC
>F_1532
AAGTCGTAACAAGGTTTCCGTAGGTGAACCTGCGGAAGGATCATTATTGAATCCAATGGATGTTGCTGGCGTCGCAAGGCGCATGTGCACTCCGCCTTTCAAACCCCTGTGCACTCATTGTAGGCGCGGATTAAATTCTGCGCCTATGTCTTTATACACCCCTATTATGAAGTTTAATGAATGTAATAAAGTAGACCTTTGATGGTCGAAATATAATACAACTTTCAACAACGGATCTCTTGGTTCTCGCATC
>F_1534
AAGTCGTAACAAGGTCTCCGTAGGTGAACCTGCGGAGGGATCATTACTGAATGGCCCCTTTGGGCCTTCAACCCTTCAAACATGTGGACCTGAAAAACTGTGCTTCGGCGTCGCCCCGGCGGCGTCGCTTTTATGCCTCAAGCTGGTCTTGTCCGATCTACACAAAAAGATTTAAAACTTTCAACAAAGGATCTCTTGGCTCTCGCATC
>F_1536
AAGTCGTAACAAGGTTTCCGTAGGTGAACCTGCGGAAGGATCATTATTGAATGAACTTGGCGTGGTTGTCGCTGGCCCTCTAGGGGGCATGTGCACGCCCGTCATCTTTATCTTTCCACCTGTGCACACTTTGTAGACTTGGATAGTATTTTCCGAGGCAACTCGGTCGAGAGGATTGCTGTGCTTTAATGTCAGCTCTCCTTGCATTATCCAGGCCTATGTTTTCATATACCCCAAAGAATGTAACAGAATGTATTATTGGGCCTTGTGCCTATAAACTATATACAACTTTCAGCAACGGATCTCTTGGCTCTCGCATC
>F_1538
AAGTCGTAACAAGGTTTCCGTAGGTGAACCTGCGGAAGGATCATTATCGAATTTAAAGCTCTTGTTGTTGCTGGCATTTACTTGCATGTGCACACTTGAGCCGTCCATTCTTAACACCTGTGCACCTTTTGTAAGCTTTGAGGATCTCTAGAAATAGAAGGAATCGAGCTTATGTTTTTATACACCCCTTTATAAATGTCTTTGAATGTCTTATAGTAGGATCGTCGTAAAAAAGCGAGACTCTTAAAAAATTATACAACTTTTAACAACGGATCTCTTGGCTCTCGCATC
>F_1540
AAGTCGTAACAAGGTTTCCGTAGGTGAACCTGCGGAAGGATCATTACCTAGAGTTGTAGGCTTTGCCTACTATCTCTTACCCATGTCTTTTGAGTACCTTCGTTTCCTCGGCGGGTCCGCCCGCCGATTGGACAATTTAAACCATTTGCAGTTGCAATCAGCGTCTGAAAAAACTTAATAGTTACAACTTTCAACAACGGATCTCTTGGTTCTGGCATC
>F_1544
AAGTCGTAACAAGGTTTCCGTAGGTGAACCTGCGGAAGGATCATTAGTGAATTATAGGGCGTCTACTTGTAGAGCCTGACCTCCACTTCTAACACTGTGCACTTGATGGCGAGGTAATTGGGATCAGGCCTTCGGGCTTGAGAACAAGAACCTTGCGGCTTCATTTTAAACATTAGTCAAAGTATGTAATGAAATATAAAACAAAAAAAAACTTTCAACAACGGATCTCTTGGCTCTCGCATC
>F_1550
AAGTCGTAACAAGGTTTCCGTAGGTGAACCTGCGGAAGGATCATTCACAATAAGTGTTTATGGCACTTTTAATCCCATTACCCACCTTGTGTGCATTGTCGGGGGAGGAACTCGATCTCAATCTCTCTTTCTGGGGGAGATCAAGTCAAGTTTCTCCTTTTTTACACAAACTTAAAGTTAAAATCAGTCTACTTTAGAGTATAAAAAACTCAAATACAACTTTCAACAACGGATCTCTTGGCTCTCGCATC
>F_1560
AAGTCGTAACAAGGTCTCCGTAGGTGAACCTGCGGAGGGATCATTACCGAGCGAGGGCCTCTGGCTCGACCTCCAACCCCCTGTGATTGAAACCCCGTTGCCTCGGGGGTGACCCGGCCACCGCGTTGGGGCCCCCGGCGGACGACACCACAACTCTGCGTCCTTGCGTCGGAGTGCAAAGCAAATGAATTAAAACTTTTAACAACGGATCTCTTGGTTCTGGCATC
>F_1562
AAGTCGTAACAAGGTTTCCGTAGGTGAACCTGCGGAAGGATCATTCACAATAAGTGTTTATGGCACTTTCAAATCCATTACCCACCTTGTGTGCATTGTCGGGGGAGGTCTCAATCTCAATGAGTGAGGGGATTCTCCTTTTTACACATACTATGTTCTTCAGTATCAGTCTACTTTTATAGAGTGTAAAAAACTCGAATACAACTTTCAACAACGGATCTCTTGGCTCTCGCATC
>F_1566
AAGTCGTAACAAGGTTTCCGTAGGTGAACCTGCGGAAGGATCATTACAGAGATCATGCCCTTCGGGGTAGACCTCCCACCCTTTGTATACCAACGATTGTTGCTTTGGCGAGCCGCCCTCGGCCGTCGGCCTCGGCTGACGCGTGCTCGCCAGAGACCCCAAACTCTGAATCAGTGTCGTCTGAGTACTATATAATAGTTAAAACTTTCAACAACGGATCTCTTGGTTCTGGCATC
>F_1588
AAGTCGTAACAAGGTTTCCGTAGGTGAACCTGCGGAAGGATCATTAACGAGTTTTTGAAACGGGTTGTTGCTGGCTTCCAAAAAGGAGCATGTGCACGCCTGACTCAATCCACTCTCAAACCCCTGTGCACTTATTGTAGGCTTGGTGATTGAAGAGCTCGCAAGAGTTCGATAGAGCCCTGTCTATGCTTTTACAAACGCTTCAGTTTAAGAATGTTACTCGCGTATAACGCAATAAATACAACTTTCAGCAACGGATCTCTTGGCTCTCGCATC
>F_1598
AAGTCGTAACAAGGTCTCCGTTGGTGAACCAGCGGAGGGATCATTACAGAGTTGCAAAACTCCCAAACCCACTGTGAATTTACCTGTCCTTGTTCCTTCGGTAGGCGGCCCCCGGGGGGGCTTCGCCGTAAGGCGCCTGCCGAGGGACAACCAAAACTCTGTTATCTAAGTGTTCTCTGAGCAACTATAAAAAAGTTAACAACTTTCAACAACGGATCTCTTGGTTCTGGCATC
>F_1604
AAGTCGTAACAAGGTCTCCGTAGGTGAACCTGCGGAGGGATCATTAATGTAAATTTGTCCCAAGACCTGTGGATCTTATTTGTGTTTCGGCGCATCGCGCCGCTTTTATCCTGAAATACTTTTGTCTGATTCTATACAAGAAATAAAACTTTCAACAAAGGATCTCTTGGCTCTTGCATC
>F_1608
AAGTCGTAACAAGGTTTCCGTAGGTGAACCTGCGGAAGGATCATTACAGTGATACTGGCCCCCCGGGGCCGGACTCACCACCCTGTGTATTATTACTTGTTGCTTTGGCAGGCCGCGAGGTTGCTCTGCAATCTGGCACCGGCTCCGGCTGGAGAGCGCCTGCCAGAGGACCCAACTCTGTTATCAGTGATGTCTGAGCACTATATTTAATAGTTAAAACTTTCAACAACGGATCTCTTGGTTCTGGCATC
>F_1624
AAGTCGTAACAAGGTTTCCGTAGGTGAACCTGCGGAAGGATCATTACAGAGTTCATGCCCCCACGGGTAGATCTCCCACCCTTGAATATTATACTTGTGTTGCTTTGGCGAGGTTAGAGGGCTTGAAACCCCTCTATTCCGCCAGAAGACTTTAATTCTGAGTTATTGTGTCGTCTGATTACTATATAATAGTTAAAACTTTCAACAACGGATCTCTTGGTTCTGGCATC
>F_1646
AAGTCGTAACAAGGTCTCCGTAGGTGAACCTGCGGAGGGATCATTACAGAGTTCATGCCCTTCGGGGTAGATCTCCCACCCGTGTTATTATACTATTGTTGCTTTGGCGGGCCCGCCTCGGCCACCGGCTCCGGCTGGTGAGCGCCCGCCAGAGGACCCCAAACTCTGAAATTTAGTGTCGTCTGAGTACTATTTTAATAGTTAAAACTTTCAACAACGGATCTCTTGGTTCTGGCATC
>F_1652
AAGTCGTAACAAGGTTTCCGTAGGTGAACCTGCGGAAGGATCATTACCGAGTCCGGGGCCTCTGGTCCCTACTCCCACCCTATGTTGACTTGTCAAATGTTGCTTTGGCGGGCCGGTCTCTGACCGCTGGCTCTAGAGCTGGACAGCGCCCGCCAAAGGCCTTTAAAATCTGCCTCGAACTGTACAGTCTGAGTTTAAGATCAATGAATAAAAACTTTCAACAACGGATCTCTTGGTTCTGGCATC
>F_1660
AAGTCGTAACAAGGTCTCCGTTGGTGAACCAGCGGAGGGATCATTACCGAGTGTTACAACTCCCAAACCCTTTGTGAACCTACCGCGTTTCTTCGGCGGGCCGCCCGCGGGCGGGCCGCCGGGGGCACCCAACTCCTGCTTTTCTCCGTGGTATCCTCTCCGAGTGGCACAAGCAAAAGAAATACAATCAAAACTTTCAACAACGGATCTCTTGGTTCTGGCATC
>F_1678
AAGTCGTAACAAGGTTTCCGTAGGTGAACCTGCGGAAGGATCATTACAGAGTCCCTGCCCCTCTGGGGTAGACCTCCCACCCGTGTGTATTCTAATCAATTGTTGCTTTGGCGGGCCGCGAGCGTGCCTCGCCCGGGAGCCTCTCCCGGTGTGCCTGCCAGAGGAAACCCAAACTCTGAATATTAGTGTCGTCTGAGTACTATATAAATCGTTAAAACTTTCAACAACGGATCTCTTGGTTCTGGCATC
>F_1680
AAGTCGTAACAAGGTTTCCGTAGGTGAACCTGCGGAAGGATCATTACTGAATAACGAGGTTGCTGTTCTGGCTCTTAGGAGCATGTGAACGTAGCTTCAAATTCATCTTTACCCACTGTGCACTTTTGTAGACTATGACGACTCTCAACGATTGACTTTATTGTTGGTCCGTTGGATAGAGGGATTTGCGATTTAGCTATCCTTCAATGTCGTAGTCTACGTTATATCTCCTATAAACAAGTCCTAGAATGTCCTTTGTGGGTCTTTGACCTATAAAACTAATACAACTTTCAACAACGGATCTCTTGGCTCTCGCATC
>F_1710
AAGTCGTAACAAGGTTTCCGTAGGTGAACCTGCGGAAGGATCATTAGTGAATTTTCGTAAAGGGGTTGTGCTGGCTCTCGCAAGTGCACGCCTCGATACACTCACACCTGTGCACCTGTTTGACGGAAGCTCCTTTCTTTGTTGAAGGGGGTGGATGTCCTTTACACACACGCATAGTCATATTTAGATTGGTGATATTTGACAAATGTAATGACAACTTTCAACAACGGATCTCTTGGCTCTCGCATC
>F_1714
AAGTCGTAACAAGGTTTCCGTAGGTGAACCTGCGGAAGGATCATTATCGAATCCAAAGGGATGTTGCTGGTCTTACTAGACCGTGCACTCCCGCCTTTATATCCACCTGTGCACTCTGATGTAGACAAGGATTGATTTCCGAGTCTATGTTTTCATATACCCTTTAATATTGAAGTCAATGAATGTATTAGGCTTCGGCCAATAAAACAATACAACTTTCAACAATGGATCTCTTGGTTCTCGCATC
>F_1730
AAGTCGTAACAAGGTTTCCGTAGGTGAACCTGCGGAAGGATCATTATTGAATAAACTTGGTTGGGTTGTTGCTGGCTCTTAGGAGCATGTGCACGCCTAGCGCCATTTTTACCACCTGTGCACCCTTGTAGACCTGGATACCTCTCGGGCCACCTTTTTTCAAAGTTGGCACGGTTTGAGGACTGCCTTCTGGCTGTCCTTACATTTCCGGTCTATGTCTTTTATACACTCTACAAGTATGTCATAGAATGTCTTATTTACTGGCCTTTTGTGCCTTTAAAATCAAATACAACTTTCAACAACGGATCTCTTGGCTCTCGCATC
>F_1732
AAGTCGTAACAAGGTTTCCGTAGGTGAACCTGCGGAAGGATCATTATCGTATCTCCGAGGAGGGGTTCGGTCGTGCCCTGCTCCGGCCAAATCGGCCGTGCAGCGGGCTGCCGTCTCCGACTCGCAACTCAACAAACCCTGTGCTCCTTCACGGCCCCCAGAGGGCGCCTCGTGCGTCTGAAAGGGGCCGCATTAAACAAACCCCAGTTCAAAAGAATGTCGAACGGACTATGTGCCGTCAACAAACGAAACAACTTTCAACAACGGATCTCTTGGCTCTCGCATC
>F_1740
AAGTCGTAACAAGGTCTCCGTAGGTGAACCTGCGGAGGGATCATTAATGAATGGCCTCTGGGCCTTCAACCTTGCAAACCTGTGGAAGCAACATGTGCTTCGGCGCTTCGGCGTCGCTTTTATGCTACGAATCAGTCTTTGTGTCTGAATCAAACAAAAGAAAATAAAACTTTCAACAAAGGATCTCTTGGCTCTCGCATC
>F_1752
AAGTCGTAACAAGGTCTCCGTTGGTGAACCAGCGGAGGGATCATTACAGAGTTTAACACACTCCAAAACCCCTGTTTATCTACCTATACGTTGCTTCGGCAGGCGGCCCCGGGGAGGGGCCGTTGGGGCCTGCCGGAGGTATACCAAACTCTTGTTTTTACGAACCTGAATCTCTGAGTTATACTTTTAAATAAGTCAAAACTTTCAACAACGGATCTCTTGGTTCTGGCATC
>F_1758
AAGTCGTAACAAGGTTTCCGTAGGTGAACCTGCGGAAGGATCATTACAGAGAAATTCGCCCTCACGGGTGACTCTCCAACCCTATGTTATTATACTTTTGTTGCTTTGGCGAACCGCTTCGTGCCACCGACCTCGGCCGGTGAGCGTTCGCCAGAGGACTTAAACTCTTGAATTTATTATTGTCTGAGTACTATATAATAGTTAAAACTTTCAACAACGGATCTCTTGGTTCTGGCATC
>F_1764
AAGTCGTAACAAGGTCTCCGTTGGTGAACCAGCGGAGGGATCATTACAGAAGGTCTAGCGCCTTAAAACCACTGTGAACCGTTCCATTTGCTGCCTCGGCGGGCGATCCCAGGGCGGGATCGCGGCTCCTACGGGGGCGCCCGCCGGAGCGCGACACATCCAGCTCTGTCTTCCAGCGGGCTTCTGAGTGATAAAAAAAACAATCAAAACTTTCAACAACGGATCTCTTGGCTCTGGCATC
>F_1766
AAGTCGTAACAAGGTCTCCGTTGGTGAACCAGCGGAGGGATCATTACAGAGTGTAAAAACTCCCAAACCCCTGTGAACTTACCAGTCGTTGCTTCGGCGGGATCGCCCCGGGCGCCATCGCGTGCCCCGGAACCAGGCGCCCGCCGGGGGACTCAAACTCTTGTTTTACTTTAGTGGTATTCTCTGAGTGGCTATATGCAAACAAATGAATCAAAACTTTCAACAACGGATCTCTTGGTTCTGGCATC
>F_1772
AAGTCGTAACAAGGTTTCCGTAGGTGAACCTGCGGAAGGATCATTACAGAGAAAGTGCCCTTCGGGGTATGTCTCCCACCCTTTGTTTACAATACCATTGTTGCTTTGGCAGGCCCGTCATTAGACCACTGGCTACTGCTGGTCAGTGCCTGCCAGAGGACCTAAAACTTCTGTAATTTGTTGTCCGAGTACTATATAATAATTTAAAACTTTCAACAACGGATCTCTTGGTTCTGGCATC
>F_1784
AAGTCGTAACAAGGTTTCCGTAGGTGAACCTGCGGAAGGATCATTAGAGAAAAAAGATGGCTGCGAAGCCCATTTTTATCTACTCACCCATGTGCACATTACACTTTTTTCTATTAACATCACGTTAAGATAAGGCCTGAATGTAAAAACATATAACAAGTAAAAACTTTCAGCAACGGATCTCTTGGCTCTCGCATC
>F_1788
AAGTCGTAACAAGGTCTCCGTTGGTGAACCAGCGGAGGGATCATTACCGAGTTTACAACTCCCAAACCCCTGTGAACATACCTGTTTTGTTGCTTCGGCGGTGCCCTTGCTCTCGTGGCGAGGCCCGCCAGAGGACCCAAACAAACTCTTTGATTTGATCTAGGATTTTACTTCTGAGTGATATACAAAATAAATCAAAACTTTCAACAACGGATCTCTTGGTTCTGGCATC
>F_1796
AAGTCGTAACAAGGTTTCCGTAGGTGAACCTGCGGAAGGATCATTACAGTGTTTCCTGCCCTTACGGGTAGAAACCCCACCCTTGTATATTATATCTTGTTGCTTTCGTCGCTCTGTTGGCGCGCCCGGTCAATTATTTATTCTTGATACGGCGCGCCCTCACCGGCGAGAGACCCCATAAACTCTGAATGTTAATGTCGTCTGAGTACTATCTAATAGTTAAAACTTTCAACAACGGATCTCTTGGTTCTGGCATC
>F_1800
AAGTCGTAACAAGGTTTCCGTAGGTGAACCTGCGGAAGGATCATTACAGAGTTCATGCCCTCACGGGTAGATCTCCCACCCTTGAATACTATACCTTTGTTGCTTTGGCGGGCCGCTACGGCTACCGGTGCCAGCTGGTAAGTGCCCGCCAAAGGACCCCTAAACTCTAAATATTAGTGTTGTCTGAGTACTATAAAATCGTTAAAACTTTCAACAACGGATCTCTTGGTTCTGGCATC
>F_1818
AAGTCGTAACAAGGTCTCCGTAGGTGAACCTGCGGAGGGATCATTACAGAGTTCGTGCCCTCACGGGTAGATCTCCCACCCTGTGTTATTGCTACCTTTGTTGCTTTGGCGGGCCGCCCTCGGCTACCGGCCCCGGCTGGTACGCGCCCGCCAGAGGACCCCAAACTCTGAATATTAGTGTCGTCTGAGTACTATTTAATAGTTAAAACTTTCAACAACGGATCTCTTGGTTCTGGCATC
>F_1824
AAGTCGTAACAAGGTTTCCGTAGGTGAACCTGCGGAAGGATCATTACAGTGTTCGCTGCCCTCACGGGTAGCAAACCTCACCCTTGTATATTATATCTTTGTTGCTTTGGCGAGCCGCCTCGGCCACCGGCTCACGCTGGTGAGTGCTCGCCAGAGGACCCCCAACTCTGAATATTAATGTCGTCTGAGTACTATATAATAGTTAAAACTTTCAACAACGGATCTCTTGGTTCTGGCATC
>F_1828
AAGTCGTAACAAGGTTTCCGTAGGTGAACCTGCGGAAGGATCATTACTGAAAAACTTTTCAAAGTTTTTTTATATCCCATTGTCTATCTACCATGTTGCTTCCACTGGACATGTTTTACCTTGTGTAAGACCTTTGGCTTGTGTGAATAACCCAAGTCAGGGAGTTGCCGGTGGTAAGACCATCTACCAAAACTTGATTAAAATACTTTGTCTGAATCTTTTGCTTCAATGAAATAAAACTTTCAACAACGGATCTCTAGGCTCTTGCATC
>F_1848
AAGTCGTAACAAGGTTTCCGTAGGTGAACCTGCGGAAGGATCATTATTGGAATGAAAACTCTGGCAGGAGGTTGTTGCTGGCCCCTTGGGGGGTATGTGCACACCTCTTGTTTGTTTCTTCCTTTTTCTCACCTGTGCACTGCATGTAGACCTTAAGTGTCTATGATATTTATTACACACGTATGTATTGAATGTTATTGGCAAGGTCAATTTGTACCTTATAATATATTACACAACTTTCAACAACGGATCTCTTGGCTCTCGCATC
>F_1856
AAGTCGTAACAAGGTTTCCGTAGGTGAACCTGCGGAAGGATCATTATTGAATAGTATTGAGCGCTGTGCTGGCCTTTCGGGGCATGTGCACGCGTTTCAACGTTCTATCTATCTCTTGTGCACCTAGTGTGGGCTTTGAAGGAGTTCGTTGGGGCAACCTGACTTGCGAATTCGAAGACCATTTTTATAAACAATAAACAAAATCTTAGAATGTCTATTTTCTGTTGCCTAGTGCAACGAAAAACCTATACAACTTTCAGCAACGGATCTCTTGGCTCTCCCATC
>F_1860
AAGTCGTAACAAGGTTTCCGTAGGTGAACCTGCGGAAGGATCATTAAAGAATTTGCCCCGTCCTCTCGAGGATGGGTCCTCTTCTAAACCGTGTATACATACCTTTGTTGCTTTGGCGGGCCGCCGTCTCGGCGTTGGCTTCGGCTGACTGTGCCCGCCAGAGAACCCCAACTCTTCTGTTTAGTATTGTCTGAGTACTATATAATAGTTAAAACTTTCAACAACGGATCTCTTGGTTCTGGCATC
>F_1862
AAGTCGTAACAAGGTTTCCGTAGGTGAACCTGCGGAAGGATCATTACAGTGTTCCCTGCCCTTCGGGGTAGGATCGCCACCCTTGATTATTTATGAGTGTTGCTTTGGCGGGCCTCGCGGCCTGGCCGCGCCCCGGCTTCGGCGGGGGAGCGCCCGCCAGAGGATTCTACAAACCTGATTATTAGTGTCGTCTGAGTACTATATAATAGTTAAAACTTTCAACAACGGATCTCTTGGTTCTGGCATC
>F_1870
AAGTCGTAACAAGGTCTCCGTAGGTGAACCTGCGGAGGGATCATTACCAGAGCGAGGGCTCCGGCCCAAACTCCCACCCTTGTCGTCGATCAGAGTGCCTCGGGGGCGACCCTCGGGCCCCCCGCGGACGCACGCAACGCTTTTAACCGTCGTCGCGAAAGAAAACAAATGAAGCAAAACTTTCAACAATGGATCTCTTGGTTCTGGCATC
>F_1876
AAGTCGTAACAAGGTCTCCGTTGGTGAACCAGCGGAGGGATCATTACCGAGTAACAACTCCCAACCCTTTGTGAACATACCTGTATTTGTTGCTTCGGTGGGCAGCCCCAGGGCGGGGCTGTGGCCTTCACAGGCGCCCACCGGAGGTATTAAACTCTGATTTTATTTATGTTTCTTCTGAGTGGTCTAAGCAAATAATCAAAACTTTTAACAACGGATCTCTTGGTTCTGGCATC
>F_1886
AAGTCGTAACAAGGTTTCCGTAGGTGAACCTGCGGAAGGATCATTAACGAATATTAAAGTCGACTCACCCTGTGCTGGTGCTTTGCACATGTGCACGTCTGGGTCGCAAATCCACACACCTGTGCATATCCGACTTTGAGTGCTTTCCTCATGTTGAGGGGTTTGACCACCATCAAACCGGCACTCGAGTATTTTCACACACTCTGAATGGAAAGGAATGTATATTGTGCATAATGCGCAAACAAAACAACTTTCAACAACGGATCTCTTGGCTCTCGCATC
>F_1898
AAGTCGTAACAAGGTTTCCGTAGGTGAACCTGCGGAAGGATCATTATCGAGTTAATTCGGGTACTGTGCTGGCTTCGGCATGTGCACGTCCCTTTTACCACACACACCTGTGAACTTTGGAGGTGCGTCCCTCGTTCGAGGGGCGTTGCCTATTTTACACACTCTTGTAAACTAAAGAATGTCTCCGCGTCTAACGCGAATTAATTACAACTTTCAACAACGGATCTCTTGGCTCTCGCATC
>F_1900
AAGTCGTAACAAGGTCTCCGTAGGTGAACCTGCGGAGGGATCATTAATGAATGGCCATTTAATGGCCTTCGACCCTTCAAACTCTGTGGAGGTAAAGTGTGTTTCGGTGCTTCGGCGCCGCCTTTATGCTGTAAAAAAGTCTGTGTCTGAATTTAAAATATAGTCTAAAAACTTTCAACAAAGGATCTCTTGGCTCTCGCATC
>F_1904
AAGTCGTAACAAGGTTTCCGTAGGTGAACCTGCGGAAGGATCATTACCTAGAGTTTGTGGGCTTTGCCTGCTATCTCTTACCCATGTCTTTTGAGTACTTACGTTTCCTCGGCGGGTTCGCCCGCCGATTGGACAATTTAAACCCTTTGCAGTTGCAATCAGCGTCTGAAAAACATAATAGTTACAACTTTCAACAACGGATCTCTTGGTTCTGGCATC
>F_1910
AAGTCGTAACAAGGTTTCCGTTGGTGAACCAGCGGAAGGATCATTACAGAGATATGCCCTCCGGGGCAGACCTCCCACCCTGTATAATTTACTCTTGTTGCTTTGGCAGACCGCCCTCGGGCCCCCGGCACTTGTTGCTGGGGAGTGTCTGCCAGAGGACCCCAACTCTTGTGTTTAGTGTCGTCTGAGTACTATAATAATAAGTTAAAACTTTCAACAACGGATCTCTTGGTTCTGGCATC
>F_1912
AAGTCGTAACAAGATCTCTGTAAGTGAATCTGCAGAGAGATCATTATTGAATAGAGTCTTTGAGTCATCTTCTTCTAAATCTATGGAAATGAGAAGTACTTTAGCGCCTCGAGCGCTAAGTCTATGCATTCAGTCTTGTATCTGATTAGAAACAAATTTTAAAACTTTCAATAAAGAATCTCTTAACTCTTATATC
>F_1914
AAGTCGTAACAAGGTTTCCGTAGGTGAACCTGCGGAAGGATCATTATCGTATCTCTGACGGGGCGGGTCGGCCCTGCTCGGACCCGAAAGGGCCTTTGCAGCGGGCTGCCTGTCACGCTCAACCTTCACAAACCCCTGTGCACCTTCACGGCGGAGGGTGGCGGCGAGAGCCCCTGCCCGATGCCGCATACACAAACCCTAGTTTAACAGTATGATCAGTGGCCTCTGTGCCGCCTAAAACATAACAACTTTCAACAACGGATCTCTTGGCTCTCGCATC
>F_1940
AAGTCGTAACAAGGTTTCCGTAGGTGAACCTGCGGAAGGATCATTACATGATACTTCGGGGGACTGGTACTACTATAAACGTGTGCCATCCTCTGCATATTATACCCATGATTTTACGTACCATTGTTTCCCTGGTGGGTCAAGCCCACCATCGGACACCAAACTACCCTTTGCAATTGCAGTCAGCGTCAGAAAACTATAATTATTACAACTTTTAACAACGGATCTCTTGGTTCTGGCATC
>F_1946
AAGTCGTAACAAGGTTTCCGTAGGTGAACCTGCGGAAGGATCATTATTGAATAACTATGGTGGGTTGTCGCTGGCTTCTTGAAGCATGTGCACACCTACTGTCTTTATCTATCCCACTGTGCACTATTTGTAGTCTTGGGGGGGAGTTTTGCTCCATTCCAGGTCTATGTCTTTTCCACACACATTATAGTATGTCCTAGAATGTAATCAAAGGGCCATTGTTGCCTATAGAACTCTATACAACTTTCAGCAACGGATCTCTTGGCTCTCGCATC
>F_1950
AAGTCGTAACAAGGTTTCCGTTGGTGAACCAGCGGAAGGATCATTACAGAGTTCATGCCCTTACGGGTAGATCTCCCACCCTTGAATAACATACATTGTTGCTTTGGCGGACGCTTCGGCAGCCGCCAGAGGACCCCAAAACTCTTGAATTTATTATTGTCTGAGTACTATATAATAGTTAAAACTTTCAACAACGGATCTCTTGGTTCTGGCATC
>F_2000
AAGTCGTAACAAGGTCTCCGTTGGTGAACCAGCGGAGGGATCATTACTGGACTCGCAAGACTCCTATAACCCCTGTGAATTTACTACAAAGCACGTTGCTTCGGCGGGTGCTCCGGGTCTCCCCGGGGCGCTGCGCCCGCCGGCAGCCTACCATTCTGTCTCTTTGCGTTGGCATCTCGAGCAAACACAAATAAGTTAAAACTTTCAACAACGGATCTCTTGGTTCTGGCATC
>F_2006
AAGTCGTAACAAGGTTTCCGTAGGTGAACCTGCGGAAGGATCATTAGAGAGAACTAAGCTCATTGCGAGCGACTCTCCACCCCATGTTTACATGACCTGTTGCTTTGGCAGACCGTAGGGTGTAAACCCTCCACTGGCTTTGCTAGTGTGTGTCTGTCAGAGGAAATCCACACTCTGTCTATTAGTGTTGTCTGAGTTAACCACATAATTATATAAAACTTTCAACAACGGATCTCTTGGTTCTGGCATC
>F_2014
AAGTCGTAACAAGGTTTCCGTAGGTGAACCTGCGGAAGGATCATTATTGACTGTGAATCGTTGCCTTCAGTGCTGGCTCCGGCAAGTGCACGTTGGTGACTTTCATCCAACACTCTTGTGAACCTTTGGCCTCTTGCTGGCCTCGGCTGGCAGAGGATTTACACACACAAATGTAATGAAATAATTTTGTGCTTAGCACTAAAAATATACAACTTTCAACAACGGATCTCTTGGCTCTCGCATC
>F_2032
AAGTCGTAACAAGGTTTCCGTAGGTGAACCTGCGGAAGGATCATTAAAGAGTATAGGGGCTTCATGCCCACTAACTCCACCCTTTGTTTACATACCATTGTTGCTTTGGCAGGCCGCCTTCGGGCTCCCGGCTCCGGCTGGGGCGTGCCTGCCAGAGGACCCAAACTCTTGTTTACAAATGTCGTCCGAGTACTATATAATAAGTTAAAACTTTCAACAACGGATCTCTTGGTTCTGGCATC
>F_2046
AAGTCGTAACAAGGTCTCCGTAGGTGAACCTGCGGAGGGATCATTATTGAATGGTCTTTGACCTTCTACCCTTCAAACCTGTGGAAGCAAGATGTGCTTCGGCGCCCCGGCGCTGCCTTTATGCCTCAATCAGTCTCTGTGTCTGAATCAAATACAAGAAATAAAACTTTCAACAAAGGATCTCTTGGCTCTCGCATC
>F_2054
AAGTCGTAACAAGGTCTCCGTAGGTGAACCTGCGGAGGGATCATTACAGAGAACATAGCCCTCACGGGTGAATCTCCAACCCTATGTTATTAAAACCTTTGTTGCTTTGGCGGGCCTGCCTCACGGCTGCCGGCGTAAGCTGGCTCGCGCCCGCCAGAGACCCCTAAACTCTGAATATTGTCGTCTGAGTAATATATAATAAGTTAAAACTTTCAACAACGGATCTCTTGGTTCTGGCATC
>F_2056
AAGTCGTAACAAGGTCTCCGTTGGTGAACCAGCGGAGGGATCATTATCGAGTTTATTCAACTCCCAACCCTATGTGAACCTACCTTTATGTTGCTTCGGCGGTGCCGCGCCGGGTTGCCCTCGTGGCTCCCCGGGCTGACGCGCCCGCCGGAGACCAGAAACTCTTGATTTTGCGAAAGCAGTATTCTTCTGAGTGGCCGAAAGGCAAAAAAAACAAATGAATCAAAACTTTCAACAACGGATCTCTTGGTTCTGGCATC
>F_2070
AAGTCGTAACAAGGTTTCCGTAGGTGAACCTGCGGAAGGATCATTATCGTACAACCGAGGTGCGAGGGCTGTCGCTGACTTTTTTTTTGTCGTGCACGCCCGAGTGCTCTCACACAATCCATCTCACCCCTATGTGCATCACCGCGTGGGTCCCCTTTGCAGGAGGGCTCACGTTTTCACACAAAAACTTGATACAGTGTAGAATGTTATTTTTGCGGTCACACGCAATCAATACAACTTTCAACAACGGATCTCTTGGCTCTCGCATC
>F_2078
AAGTCGTAACAAGGTCTCCGTTGGTGAACCAGCGGAGGGATCATTGCCGAGCTCGGGCTCCGGACCACGCGGACCATACCTGCCTATCTTGATGCCTCGGCGGGGGGCCCCAGGGGGGGCCAGCGGGGGACCCGCCGGCGGCCGTCTCCTCTCGTACCTGTCTGTTCAGTCTGTACCTTCCAAACACAACTTTCAACAATGGATCTCTTGGCTCTGGCATC
>F_2088
AAGTCGTAACAAGGTCTCCGTAGGTGAACCTGCGGAGGGATCATTACAGAGTTCTCGCCCCCACGGGTAGATCTCCCACCCACTGTTATCGTTACCGTCGTTGCTTTGGCGGGCCGCCAGGCTCGCCGAAGGCCCTATAAACTCTGAATGTTAGTGTCGTCTGAGTACTATACAATAGTTAAAACTTTCAACAACGGATCTCTTGGTTCTGGCATC
>F_2094
AAGTCGTAACAAGGTTTCCGTAGGTGAACCTGCGGAAGGATCATTATCGAATGAAACTAGAGTTGGTTGTCGCTGGCCCCTTCACTGGGGCATGTGCACGCCTCCTCTATTCATCCACACACACCTGTGCACTCGTGAGACGGAAGCCCTCGGGCGTCCGTCTGCTCTACATAAACTCATATCTATAATTCGAATGTAATTGATGTAACACATCTTTAAACTAAGTTTCAACAACGGATCTCTTGGCTCTCGCATC
>F_2118
AAGTCGTAACAAGGTTTCCGTAGGTGAACCTGCGGAAGGATCATTCGTGATTTGGCCGAAAGGCCTGATTTCAGATTCTCAAACACCTGTGAACCGTTCGGCCTCCGGGCCGCCAAAAAAACAAACATCAGTGTAATGAACGTCTATTATCATAAAAACAATAATAAAACTTTCAACAACGGATCTCTTGGCTCTCGCATC
>F_2124
AAGTCGTAACAAGGTTTCCGTTGGTGAACCAGCGGAAGGATCATTACTGAGATCATGCCCTCACGGGTAGACCTCCCACCCTGTGTATTATACCTTTGTTGCTTTGGCAGGCCCGCCCCCCGGGGCACTCGGCTCCGGCTGAGCAGCGCCTGCCAGAGGACCCCAACCCTAATGTTTACGTGTCGTCTGAGTACTATATAATAAGTTAAAACTTTCAACAACGGATCTCTTGGTTCTGGCATC
>F_2138
AAGTCGTAACAAGGTTTCCGTAGGTGAACCTGCGGAAGGATCATTAAAGATTCTGGCATTCGTGCCTAAACCTCTTCAGCTGTGCGCTTCGGCTGCACGCTGTTGAATATACCACACCTGTGCACTTCTTCGGTTGCGGTCCCTCGGACTGCTTCCGCTTTTACATTCAACTACAAGTCTTGTATGTCTAATACTATAAAGTAACAACTTTCAACAACGGATCTCTTGGCTCTCGCATC
>F_2152
AAGTCGTAACAAGGTTTCCGTAGGTGAACCTGCGGAAGGATCATTATTGATTTTAAATGGATGTGCTGACCTCTCACCGGAGGTATGTGCACTCCTAACAAAAACCAATATCCACCTGTGCACTCTTTGTAGGCAATGGGTACTTTGTAACAGAAGTCACCCCTGTCTATGTTTCTTTCACAAACACCATTTGAACTTCTCTGAATAATATTTGTGATATAAACACAATTATAATACAACTTTCAACAATGGATCTCTTGGTTCTCGCATC
>F_2202
AAGTCGTAACAAGGTTTCCGTAGGTGAACCTGCGGAAGGATCATTACCAACCATGTCTCCCAGCTGCAAGGCTGGTGCAGGCGTTTAACCCTTTGTGAACCAAAAAACCTTTCGCTTCGGCAGCAGCTCGGTTGGAAACAGCCTCTGTGTCAGCCTGCCGGCAGCACCATTTATCAAAACTTGCAGTTAGCAACATTGTCTGATTACCAAATTTTCGAATGAAAATTAAAACTTTCAACAACGGATCTCTTGGTTCCCGCATC
>F_2210
AAGTCGTAACAAGGTTTCCGTAGGTGAACCTGCGGAAGGATCATTACTGAAAAACGCTCGAGGATGTTGCTGGCCTTGCGCACGTGCACTCCTTGAACCATTTCTGACCCTTATCACACCATGTGCACCTGTTGTAGGTCTGTCGACCTATGTTTTTTTCTCATAAACTCCATCGAATGTGTATGAATGTACCATTGAAAGGGCTTTTGCCCTAGTCAATAAAGCACAACTTTCAACAATGGATCTCTTGGCTCTCGCATC
>F_2224
AAGTCATAACAAGGTTTCTGTAGGTGAACCTGCAGAAGGATCATTAGTGAACAAAAAGGGGAACCCACTCGTTGGGCCCCGACCCTTCACCTTATCCACACACCTGTGAACCGTCGGACCGTCTTGAAGGAGAGAGCGATCTCTTTGGCAAAGACGGCCTGACAACCCTTTTTAACATAAACCCTGAGTACGTGAATGTAGTTGTAAACTCTTGCCGCAAGGCAGAAACTAAACACAACTTTCGACAACGGATCTCTTGGTTCTCCCATC
>F_2232
AAGTCGTAACAAGGTTTCCGTAGGTGAACCTGCGGAAGGATCATTACCGAATTGTCGACACGAGTTGTTGCTGGTCCTCAAACGGGGGCATGTGCACGCTCTGTTTACACATCCACTCACACCTGTGCACCCTCTGTAGTTCTGTGGCCTGGGGGACTTGTCCTCCTGCTGCAGCTCTGCGTCTTTACACTCACACTGTGATAAAGTCCAATGGAATGCATGCCGCGTTTAACGCAATACAATACAACTTTCAGCAACGGATCTCTTGGCTCTCGCATC
>F_2246
AAGTCGTAACAAGGTTTCCGTAGGTGAACCTGCGGAAGGATCATTATTGAATAAAAACTTGAACAGGCTGTTTTTTGCTGGCCCTCCTCTCAGAGGGCATGTGCACGCTTGTCATTTTTTGTTTCTCCAACTGTGTGCACACATTGTAGACCTGCCCCCCTGGTGTAGAGTCTCGTATGGGATTTGATTGAGGATTGCTTATGCTTTCCTTGCAGGTGGTCTATATTCTTCACTACCTTTTTATGTTTTGAATGGGATAATAAAGTTTATACAACTTTCAGCAACGGATCTCTTGGCTCTCGCATC
>F_2268
AAGTCGTAACAAGGTCTCCGTAGGTGAACCTGCGGAGGGATCATTATTGAATGGGGCCTTTGGGCTGCCTTCTTTCAAACCTGTGGAAATGAGAAGTGCTTTGGTGCCTTGTGCGCCAAGTCAATGCATTCTAGTCTTGTGTCTGATCAGAAATATAATTTTAAAACTTTCAACAAAGGATCTCTTGGCTCTCGCATC
>F_2270
AAGTCGTAACAAGGTCTCCGTTGGTGAACCAGCGGAGGGATCATTATAGAGTTACAATACTCAAAACCCACTGTGAATCTACCTCAAGTTACTTTGGCAGAGGCCCACGGGGGGCCACAGTTACGCAAACTTTTGTGAAGCTGTCTGGGGGGCGCCATAGGGTGCGGCTCAGTTGCCAAAGAACGCCCAAACAAACGCTGTAAGAACTGCGTCTGAGCTTTAAAAAAAATTATTGAAAACTTTCAACAACGGATCTCTTGGTTCTGGCATC
>F_2272
AAGTCGTAACAAGGTCTCCGTAGGTGAACCTGCGGAGGGATCATTAATGAATGGCCCGCATGGGTCTTCAACCCATCAAACCTGTGGACATCAAAATGTGCTTCGGCGTTGAGAGGCGCCGCCTTTATGCTCAGAGTCTTTATGTAGTCTGTCCAAAGCAAATGTCAAAACTTTCAACAAAGGATCTCTTGGCTCTCGCATC
>F_2286
AAGTCGTAACAAGGTCTCCGTTGGTGAACCAGCGGAGGGATCATTACTGAGTTACCACTCTTCAACCCTTTTGTGAATTTTTACCTAGTGTTGCTTCGGCAGGTTTTCCCAGGGAGGGAAAGTTAGCCTTCGGGCAACCTGCCAGAGGCATTTTTTACTCTGATTTTTTTTGGAATTCTGAGTTTCTTTAAAAAAGAAAAAAACTTTCAGCAACGGATCTCTTGGTTCTGGCATC
>F_2290
AAGTCGTAACAAGGTCTCCGTAGGTGAACCTGCGGAGGGATCATTACTGAGTGAGGGCTCCGGCCCGACCTCCAACCCCATGTGAACCGAAACCTGTTGCTTCGGGGGCGACCCTGCCGTTTCGACGGCGAGCGCCCCCGGAGGCCTTCAAACACTGCATCTTTGCGTCGGAGTTTAAGTAAATTTAAACAAAACTTTCAACAACGGATCTCTTGGTTCTGGCATC
>F_2296
AAGTCGTAACAAGGTTTCCGTAGGTGAACCTGCGGAAGGATCATTACTGGGACACAGGTTGGGCGCTCCGGCGTCCGCCCCCACCCTTTGCTTAGCCCCCGAATTATATAAACCCGTCGGCCTTAGGCGCGCCTGCTTGACAGCGTGGCGCGCCGGCCGGACATCAAACCCTGAACAACATTGCAGCCTGAAGTGAAAAGCAAATAATTAAAACTTTCAACAACGGATCTCTTGGTTCTGGCAAC
>F_2298
AAGTCGTAACAAGGTCTCCGTAGGTGAACCTGCGGAGGGATCATTAACAAGATAGACCTTTGGGTCCTTCATCCTTCAAACCCGTGGAAACGAGAAGTGCTTTGGCGCCTCGAGCGCCAAGTCTATGCATTCAGCCTTGTGTCTGATCAGAAACAAATTTTAAAACTTTCAACAAAGGATCTCTTGGCTCTCGTATC
>F_2302
AAGTCGTAACAAGGTTTCCGTAGGTGAACCTGCGGAAGGATCATTATCGAGTTTTTTTCGGTCAACGCCGAAAACTCCCACCCTTGTGTATTTTCGCTGAAAAGCAGCTTCGGCGGGCCGTTCGAACCTTAGCGATAGGGTTTGGACATTGGCTCTGTGCGGATTTGCGTTCGCCGAAGAACCCAACTCTTTATAATTTGAAGTCTGATTAAACAAGAAAATAAATCAAAACTTTCAACAACGGATCTCTTGGTTCTGGCATC
>F_2320
AAGTCGTAACAAGGTTTCCGTAGGTGAACCTGCGGAAGGATCATTATTGAATAAACTTGGTATATTGTTGCTGGCTCTTTGGGGCATGTGCACATATATCTTGGTTTCTTTTTCCACCTGTGCACCATTTGTAGACTTGGATATCTTTTGGGGAAACTCAGTTTGAGAGTTGCTAATGAATTTTGGCTTCTCTTGCATTTCCGGTCTATCTTTTCATATACCCTACTAGTATGTTTTAGAATGTCTATTATGGTGGGCTTTATTGCCTTTAAAAGTTAATACAACTTTCAACAACGGATCTCTTGGCTCTCGCATC
>F_2338
AAGTCGTAACAAGGTTTCCGTAGGTGAACCTGCGGAAGGATCATTACAGAGTTCATGCCCTCACGGGTAGACCTCCCACCCTTTGTTATACCACCTTTGTTGCTTTGGCGAGCCGCCTTCGGGCTACCGGCTTAGGCTGGTGCGTGCTCGCCAGAGAACCCCAAACTCTGAATTATAATGTCGTCTGAGTACTATATAATAGTTAAAACTTTCAACAACGGATCTCTTGGTTCTGGCATC
>F_2346
AAGTCGTAACAAGGTTTCCGTAGGTGAACCTGCGGAAGGATCATTATTGAATAAACCTGGCGTGATTGTTGCTGGTCCCCCAAGCGGGGGCATGTGCACGCTCTGTTTGCACATCCACTCACACCTGTGCACCTTCTGTAGTTCTGTGGCCTGGGGGACTCGTCCTCCTGCTGTGGTTCTGCATCTTTACACATACACTGTAACAAAGTCTCATGGGATGTACACCGCGTTTAACGCAATATAATACAACTTTCAGCAACGGATCTCTTGGCTCTCGCATC
>F_2362
AAGTCGTAACAAGGTCTCCGTAGGTGAACCTGCGGAGGGATCATTAACGAACGGCCTCCGTGCCTTCGAACTTCAAACTCGTGGACCAAAAAACGTGGTTCGGCGGGCCCCGCCCGGGGTTCGCCGCGTCTATGCGTATATGCCGTGGGCGTCGGATCGAAACAAGGACAGTTAAAACTTTCAACAAAGGATCTCTTGGCTCTCGCATC
>F_2370
AAGTCGTAACAAGGTAACCGTAGGTGAACCTGCGGTTGGATCATTACTGATTTGTGCTCTTTTTGATTGACTCCTTATGGGGACTCATCAAGAGCTCATACACCCCTTGTGCACCATGATGTCTTTTGGGTCTTTTCCTCTAACAAGGAGGGGCCCAAACTTTTATAAAAACCATATCAATTTATCTGATTTTATCTATGTAAATAGAAACAACTTTTGACAACGGATCTCTAGGCTCTCGCAAC
>F_2374
AAGTCGTAACAAGGTTTCCGTAGGTGAACCTGCGGAAGGATCATTATTGATTGGCTCCGGCCTTTTTCTATACACACACCTGTGCACCATGGCGTTCGCGCCTATTTTACAAACAACAGTGTAACGAACGTGTCTTATTTTAACAAAATAAAACTTTCAACAACGGATCTCTTGGCTCTCGCATC
>F_2376
AAGTCGTAACAAGGTTTCCGTAGGTGAACCTGCGGAAGGATCATTATTGAATGAAATTGAGTGGGGTTGTAGCTGGCCTTCTACTAGGCATGTGCACATCTCATTCAACCTCTTCTTACACCTCTTGTGCACTTCTCATGGGCTGGGTCACATCTGAAATAATGTTGAGACTTGGCTCATGTGTTTTTACACAAACACTTTTGTTATTGAATGTCTGTAATGCATGAATAGCATATAAATACAACTTTCAGCAACGGATCTCTTGGCTCTCGCATC
>F_2378
AAGTCGTAACAAGGTTTCCGTAGGTGAACCTGCGGAAGGATCATTAATGAAACTTCAAAGTCGGCCGACAGTTGTTGCTGGTGATTTACTTCACATGTGCACGCTGACGGTCGCAATCCACACACACCTGTGCACTCGTGAGACGGAAGCCCTCGGGCGTCCGTCTGCTCTACATAAACTCATATCTATAATTCGAATGTAATTGATGTAACACATCTTTAAACTAAGTTTCAACAACGGATCTCTTGGCTCTCGCATC
>F_2420
AAGTCGTAACAAGGTTTCCGTAGGTGAACCTGCGGAAGGATCATTACTGAGTTAGGGTCTTCCAGGCCCGACCTCCAACCCTTTGTTGACTATACCATGTTGCTTTGGTGGGCCCGCCTTTAGGGGCCACCGGGGACTTTAATACCCCTGGTCAGTGCCTGCCAGTAGCCTTCTCAAATTCTTTTATAACTGTGTCGTCTGAGTATAGATATAAATCATTTAAAACTTTCAACAACGGATCTCTTGGTTCTGGCATC
>F_2430
AAGTCGTAACAAGGTCTCCGTTGGTGAACCAGCGGAGGGATCATTATAGAGTTGTAAAACTCCCAAACCCATGTGAACATACCTCTGTTGCCTCGGTGGCCTATAAGGTTCCTACCCTGTAGTTACCCTGTAGCTCCGCCGAAGGACCACCAAACTCTTTTATCTCTGTATCTCTGAGTAAAAAACAAATAAGTTAAAACTTTCAACAACGGATCTCTTGGTTCTGGCATC
>F_2446
AAGTCGTAACAAGGTCTCCGTAGGTGAACCTGCGGAGGGATCATTAACAAGATAGACCTTTGGGTCCTTCATCCTTCAAACCCGTGGAAGCGAGATGTGCTTCGACGCCCCGGCGTCGTGTTAATGCAGTGCCCAGTCCGTCGTCTGAACAGGAAACAAATGATTTAAAACTTTCAACAAAGGATCTCTTGGCTCTCGCATC
>F_2468
AAGTCGTAACAAGGTTTCCGTAGGTGAACCTGCGGAAGGATCATTACCGAGTAAGGGTCTTCTGGCCCAACCTCTAACCCCTTGTATACTACCAAGCTTTTTTATGTTGCTTCGGTGGGCTGTAAGGTCTACCGAAGCACAACAAAAAACTCTTATAATTTTGGTGTCTGAGTAAATTAAGAAATATTAAAACTTTCAACAACGGATCTCTTGGTTCCCGCATC
>F_2490
AAGTCGTAACAAGGTCTCCGTAGGTGAACCTGCGGAGGGATCATTAATGAATGGCTTTTGGCCTTCAACCTTGTAAACCCGTGGATTGAAGATGTGCTTCGGCGCTCTTGGCGCCGGATTTATGCCGTAAAGTATTTGTCTGAATCAGAAATAAATTATAAAACTTTCAACAAAGGATCTCTTGGCTCTTGCATC
>F_2532
AAGTCGTAACAAGGTTTCCGTAGGTGAACCTGCGGAAGGATCATTACTGAACTGTCAACACGAGTTGTTGCTGGTCCTCTCGGGGGCATGTGCACATCCGTCATCTTTATCTTTCCACCTGTGCACATTTTGTAGATCTGAAATTTTTTTCGAGGCAACTCGTTTATGAGGGACTGCTGTGCATCACTGCCAGCTTCCCTTGGATTTTCAGGTCTATGTTTTCACATACACCATAAGAATGTAATAGAATGTTATATTGGGCCTTGTGCCTATAAACTATATACAACTTTCAGCAACGGATCTCTTGGCTCTCGCATC
>F_2542
AAGTCGTAACAAGGTCTCCGTAGGTGAACCTGCGGAGGGATCATTACTGAATGGCCGTATGGCCTTCTACCTTGCAAACCTGTGGAAGTCAAAACTGTGCTTCGGCGTCCTTCTGGGCGCCGCTTTTATGCATGAATATGTGTGTTGTCTGAATCATATGAAACAATCAAAACTTTCAACAAAGGATCTCTTGGCTCTTGCCTC
>F_2552
AAGTCGTAACAAGGTTTCCGTAGGTGAACCTGCGGAAGGATCATTAAAGAATAATTACCACACATGTTTTTATATCATAAACACCAAACCATTAATTACCTCAACTTTTGAAAAATCAAAACTTTCAACAACGGATCTCTTGGTTCTCGCATC
>F_2588
AGTCGTAACAAGGTTTCCGTAGGTGAACCTGCGGAAGGATCATTATCGAGTTTTGAACGGGTTGTAGCTGGCCTCTCACGAGGCATGTGCACGCCTGGCTCATCCACTCTTAACCTCTGTGCACTTTATGTAAGAGAAAAAAATGGTGGAAGCTTCCAGGATCTCGCGAGAGGTCTTCGGTTGAACAAGCCGTTTTTCTTTCTTATGTTTTACTACAAACGCTTCAGTTATAGAATGTCAACTGTGTATAACACATTTATATACAACTTTCAGCAACGGATCTCTTGGCTCTCGCATC
>F_2596
AAGTCGTAACAAGGTTTCCGTAGGTGAACCTGCGGAAGGATCATTAAAGAATCGCCCCGTTTTTTGAAATGGGTTCTATTCCCCAACCGTGTCTATATACCTTTGTTGCTTTGGCAGGCCGCCACTTAGGCGTTGGCTCCGGCTGACTGTGCCTGCCAGAGGACCCAAACTCGTTTGTTAGTGATGTCTGAGTATTATATAATAGTTAAAACTTTCAACAACGGATCTCTTGGTTCTGGCATC
>F_2610
AAGTCGTAACAAGGTCTCCGTTGGTGAACCAGCGGAGGGATCATTACCGAGTTTTCAACTCCCAACCCTTTGTGAACTTACCACAGTTGCTTCGGCGGGACCGCCCCGGCGCCCTCGCGGCCCGGACCCAGGCGCCCGCCGGAGACCTCAAACTCTGTCTTTAGTGGTTTTCTCCTCTGAGTGACATAAACAAATAAATCAAAACTTTTAACAACGGATCTCTTGGTTCTGGCATC
>F_2616
AAGTCGTAACAAGGTTTCCGTAGGTGAACCTGCGGAAGGATCATTAATGAGATCATGCCCTTCGGGGTAGACCTCCCACCCAATGTTTACATTACCTTTGTTGCTTTGGCGGCCCCGTCCTCGGACAACCGGCTTCGGCTGGTCAGTGGCCGCCAGAGGATTCAAAACTCTGATTATCAGTGTTGTCTGAGTACTATATAATAGTTAAAACTTTCAACAACGGATCTCTTGGTTCTGGCATC
>F_2632
AAGTCGTAACAAGGTTTCCGTAGGTGAACCTGCGGAAGGATCATTACTGGGTCTGGGCCTCGTGCCCGCTACCCGCCCTTTGTCATGAGACGCGCAAGCAACTCACATCGCTTCGGCCCCGGGCGATACCCGCTATTGAGTTAGCGGGGGTACCCCGCGGCCGGTCACAAAACCCAAACGTATCATGAAGTCTGAACAAATGATAAACGAAAAGCAAAACTTTCAACAACGGATCTCTTGGTTCTGGCAAC
>F_2640
AAGTCGTAACAAGGTCTCCGTAGGTGAACCTGCGGAGGGATCATTACAAGTGACCCCCGGCTCCGGCCGGGGATGTTCATAACCCTTTGTTGTCCGACTCTGTTGCCTCCGGGGCGACCCTGCCTTTTCACGGGCGGGGGCCCCGGGTGGACACATCAAAACTCTTGCGTAACTTTGCAGTCTGAGTAAATTTAATCAATAAATTAAAACTTTCAACAACGGATCTCTTGGTTCTGGCA
>F_2666
AAGTCGTAACAAGGTTTCCGTAGGTGAACCTGCGGAAGGATCATTACCAATCTTTTAGCGGGCCTTGGCTTGTTCATGGTCTCGCAAAAAACCCTGTATTTAAAACCCGCTCATAAATTATAAAACATAATTTGTTATTTATTATAATAATAAGGATCACTTTCAACAACGGATCTCTTGGCTCTCGCATC
>F_2718
AAGTCGTAACAAGGTTTCCGTAGGTGAACCTGCGGAAGGATCATTACTGAGTCGTCGACACGAGCTGTTGCTGGTCCTCAAACATGGGGACATGTGCACGCTCTGTTCACACATCCACTCACACCTGTGCACCCTCCGTAGTTCTATGGCCTGGGTGGGCTCTGTCCTCCTGGCGTGGTTCTACGTCTTTACACACACACTACAACAAAGTCTTATGGAATGTATGTCGCGTTTAACGCAATGAAATACAACTTTCAGCAACGGATCTCTTGGCTCTCGCATC
>F_2744
AAGTCGTAACAAGGTCTCCGTTGGTGAACCAGCGGAGGGATCATTAACGAGTTTTCCAACTCCCAACCCTTTGTGAACATACCTATCGTTGCTTCGGCGGACTCGCCCAGCGCCTGGACGCGGGCCTGGGCGGCGGCCGTCGGGGGCCCCAAACACTGTATCTACCAGTTTTTCTGAATCCGCCGCAAGGCAAAACAAATGAATCAAAACTTTCAACAACGGATCTCTTGGCTCTGGCATC
>F_2750
AAGTCGTAACAAGGTCTCCGTAGGTGAACCTGCGGAGGGATCATTATCGAATGGCCCGTCGGGCCTTCAAACCCCAAACCAGTGGAAGCGATCCGTGCTTCGGCGCTTCGGCGCCGTCTTCATGCAGGAATCCGTCTTATGTCTGAATCCATGATTTGAATCAAAACTTTCAACAAAGGATCTCTTGGCTCTCGCATC
>F_2754
AAGTCGTAACAAGGTTTCCGTAGGTGAACCTGCGGAAGGATCATTATTGAAACTTCATTCGGTCTGTTATCTGTGCTGGTGGCAACACATGTGCACGTTGACAGGCCAAATATCCTCACACCTGTGCATTTTATGACTGCTTGTTGCCCTTTGTATGCCTTTGGGCTTGGTGACTTGCAGTAATTTTACACACTCTTGAATGTAATGGATTGTCTATTGTGCTTTGATGTACAACTAAAACAACTTTCAACAACGGATCTCTTGGCTCTCGCA
>F_2766
AAGTCGTAACAAGGTTTCCGTAGGTGAACCTGCGGAAGGATCATTATTGAATAAACTTGGACGGGTTGTTGCTGGTCCTCAAACGGGGGCATGTGCACGCTCTGTTCACACATCCACTCACACCTGTGCACCCTCTGTAGTTCTGTGGCCTCGGGACTCTGTCCCCTTGCCGTGGTCCTACGTCTTTACACACACACTGTAATGAAGTCTTATGGAATGTATGTCGCGTCTAACGCAATACAATACAACTTTCAGCAACGGATCTCTTGGCTCTCGCATC
>F_2772
AAGTCGTAACAAGGTCTCCGTAGGTGAACCTGCGGAGGGATCATTAACGAACGGCCCTCTGGGCCTTCGAACCCCCAAAACCGTGGAAGCGAGCCGTGCTTCGGCGCCCCGTGGCGCCGTATTTATGCAACCGACCCGTCTGTGTCTGAATCGAACCTAGAATTAAAACTTTCAACAAAGGATCTCTTGGCTCTCGCATC
>F_2808
AAGTCGTAACAAGGTTTCCGTAGGTGAACCTGCGGAAGGATCATTATTGATTTCGGAGCGTCGACATGTGTCCTACCTCGGTGGGACCGTGTTGTACCTCTACCACACACCTGTGCACCGTGGCGTTCGCGCCTTTACAAACAATAGTGTAACGAACGTGTCTTATTTTAACAAATAAAACTTTCAACAACGGATCTCTTGGCTCGCACATC
>F_2836
AAGTCGTAACAAGGTTTCCGTAGGTGAACCTGCGGAAGGATCATTATTGAATACGATTGGTACTGATGCTGGCTCTTAACTGAGCATGTGCTCGTCCATCTATTTATCTTCTCTTGTGCACATTTTGTAGTCTTGAACGTACCTCTCGCAGTTAAATGCGGTTTGGGAGCCTTGGGCGCAAGCCCTTCTCCTGCTTCTTCAAGGCTATGTTTTCATATACACTATAAAGTTACAGAATGTCTTTTAACGATTGCGCTTGTCGTAGTCATTAAACCTATACAACTTTCAGCAACGGATCTCTTGGCTCTCCTATC
>F_2874
AAGTCGTAACAAGGTTTCCGTTGGTGAACCAGCGGAAGGATCATTACAGAGATCATGCCCTCACGGGTAGACCTCCCACCCTGTTTATATACTATTGTTGCTTTGGCGGGCCGCCCTCACGGGCACCGGCTCACGCTGGCTCGCGCCCGCCGAAGGACCCCAAACTCTGAAGTATAGTGTCGTCTGAGTACTATTTAATAGTTAAAACTTTCAACAACGGATCTCTTGGTTCTGGCATC
>F_2878
AAGTCGTAACAAGGTCTCCGTTGGTGAACCAGCGGAGGGATCATTACCGAGTTTACAACTCCCAAACCCCTGTGAACATACCTAACGTTGCCTCGGCGGGAAAGCCCCGGGCGTTGGCGCAAGCCTCGCACCGGTATCAGGCGCCCGCCGGAGGACCAAACCAAACTCTTGTATTCTAAAGAATCTTCTGAGTAACCATAAGTAATAAATTAAAACTTTCAACAACGGATCTCTTGGTTCTGGCATC
>F_2884
AAGTCGTAACAAGGTCTCCGTAGGTGAACCTGCGGAGGGATCATTACCGAATGGTCTCTGTACCTTCGAAACCCTCCAAACCTGTGGAAATGAGAAGTGCTTTGGTGCCTCGGGCGCCAGGTCCATGCAGTTAGCCTTGTGTCTGATTGGAAACAAATTTCAAAACTTTCAACAAAGGATCTCTTGGCTCTCGTATC
>F_2908
AAGTCGTAACAAGGTTTCCGTAGGTGAACCTGCGGAAGGATCATTACCGAGTGAGGGCCCCTTCGCGGGCCCAACCTCCCACCCGTGTCTCTCTCATACCCTGTTGCTTTGGCGGGCCCACTGGGGAACCCTGGTCGCCGGGGGGCACTACGCCCCCGGGTCCGCGCCCGCCGGAGCGCCTATTGAACCCTGCAAGAGGTTGGCTGTCTGAGTAAGATGTGAATTGTCAAAACTTTCAACAATGGATCTCTTGGTTCCGGCATC
>F_2912
AAGTCGTAACAAGGTTTCCGTAGGTGAACCTGCGGAAGGATCATTACTGGGTCACCGAGCGCTCCGGCGCTCACCCCCACCCTTCGCTTCCCGCCCTATGATCGGCGTCAGGCGGGCTCCTCTCGGGGGGCCCTCCGGCCGAAAATCAAACCCTCGCAACACTTTGCAGCCTGAAGTAAAAAGCAAATAGTTAAAACTTTCAACAACGGATCTCTTGGTTCTGGCAAC
>F_2916
AAGTCGTAACAAGGTTTCCGTAGGTGAACCTGCGGAAGGATCATTACCGAGTACGGGTCCCTATCCCCTTCCCGGGGGGTGGGGGCCCAGACCTCCCACCCTTGTCGATTGTACCGTGTTGCTTCGGCGGGCCCGCCATGGTTGGCCGCCGGGGGGTTCGCGAATGCCGCCCCCGGGCCTGTGCCCGCCGGAGACTCCCTCGAAATGCTACTGTGGTCAGGAATGCTGTCTGAGTCTTGAGAAATTGATCAAAAAACTTTCAACAATGGATCTCTTGGTTCCGGCATC
>F_2924
AAGTCGTAACAAGGTTTCCGTAGGTGAACCTGCGGAAGGATCATTAATGAAATTGGGGTTTCTGTGCCGCCTTTCACGAGGATTGTGCACGCTACCCCTTAATCCTTTTAACACCTGTGCACATTGAGAGAATTGTTGAGTGGCTTTATTGCTGCAAGACGAATCTCTATTATAAACTCATAGTCAAACGAATGTTCATTGGCCGAAAGGCTCTAAATAAAACAACTTTTAACAACGGATCTCTTGGCTCTCGCATC
>F_2962
AAGTCGTAACAAGGTCTCCGTAGGTGAACCTGCGGAGGGATCATTACTGAGTGAGGGCTCCGGCCCGACCTCCAACCCCATGTGAACCGAAACCTGTTGCTTCGGGGGCGACCCTGCCGTCCGCGGCTGAGCGCCCCCGGGGTCAATCAAACACTGCATTCTCTGCGTCGGAGTATTAGTAAATCTAATCAAAACTTTCAACAACGGATCTCTTGGTTCTGGCATC
>F_2978
AAGTCGTAACAAGGTTTCCGTAGGTGAACCTGCGGAAGGATCATTAAAGAATTCGGGCTTTCGGGCCCCATTCTCAACCCTAATGTATATTAACCTCGTTGCCTTGCCAGGCGTTACGCCTGGCGAAAGGCCTAAACTCTTGAATCATTGCTGTCTGAGTATGATTAAATCGTTAAAACTTTCAACAACGGATCTCTTGGTTCCAGCATC
>F_2998
AAGTCGTAACAAGGTTTCCGTAGGTGAACCTGCGGAAGGATCATTACAGAGTTCGTGCCCCTCGGGGTAGACCTCCCACCCTTGTGTGTTATTACTTTGTTGCTTTGGCGAGCCGCCTCGGCCACCGGCTCACGCTGGTGAGTGCTCGCCAGAGGACCCCCAACTCTGAATATTAATGTCGTCTGAGTACTATATAATAGTTAAAACTTTCAACAACGGATCTCTTGGTTCTGGCATC
>F_3000
AAGTCGTAACAAGGTTTCCGTAGGTGAACCTGCGGAAGGATCATTATTGAGATGTAACGGCGCCCTGTTAGTTGTTGCAATGTAGAGTCAGTGCTGGCTTCTAAAGTATGTGCACGCTTTACTTGTAGCTCTAACTTGGTGACAACCGTTTCTTATCCATCCACCTGTGCACTTTTTGTAGGAGTTTTTATTAGGTTGGCTTCCAAGTCGAAAGACTTTGTTAGTTGGCATAATAGGACTTCTATGTCTTTACAAACCATTGAAGTATGTCTAGAATGTCATTTTACTGGGACTTCATTGACCCTTTAAACTTTATACAACTTTCAGCAACGGATCTCTTGGCTCTCCCATC
>F_3016
AAGTCGTAACAAGGTCTCCGTTGGTGAACCAGCGGAGGGATCATTACAGAGTACAACTCTCAACCCTTTGTGAACCTTATACCGTTGCTTCGGCGGCCCGCCTCCCGGGGCGTGCCCGCCGGCAATACCAGCCTCTCGTTTCGTACCCGACGATACGTCTGAGTGTTCTAAGCGAACTGTTAAAACTTTCAACAACGGATCTCTTGGCTCTAGCATC
>F_3020
AAGTCGTAACAAGGTTTCCGTAGGTGAACCTGCGGAAGGATCATTAAAGATGTGCGAAAGCACTTTCCTTCACACACCTGTGCACCGTGGTCTCCGGACCTACAAACATGAAGTCATGAACGTCTTTTATTACAATAAATAAAACTTTCAACAACGGATCTCTTGGCTCTCGCATC
>F_3088
AAGTCGTAACAAGGTCTCCGTAGGTGAACCTGCGGAGGGATCATTACAGAGAACATCGCCCTCACGGGTGACTCTCCAACCCTATGTTATTAAAACCTTTGTTGCTTTGGCGAGCCGCTTCGGCCACCGACACTCGTTGGTGTGCGCTCGCCAGAGGACCCCAAAACTCTTGAATTTATTATTGTCTGAGTACTATATAATAGTTAAAACTTTCAACAACGGATCTCTTGGTTCTGGCATC
>F_3118
AAGTCGTAACAAGGTCTCCGTAGGTGAACCTGCGGAGGGATCATTACTGAGTGAGGGAGCAATCCCGACCTCCAACCCTTTGTGAACACATCTTGTTGCTTCGGGGGCGACCCTGCCGCAAGGCATTTCCCCCCGGAGGTCATCAAAACACTGCATTCTTACGTCGGAGTATTAGTAAATCTAATCAAAACTTTCAACAACGGATCTCTTGGTTCTGGCATC
>F_3238
AAGTCGTAACAAGGTTTCCGTAGGTGAACCTGCGGAAGGATCATTAACGCATCTCTGGCGGCGAGGGTGCGCCCTGCTCCGGACCGAAAGGCCGTGCAGCGGGCTAGCCCGGACCGCTCAACCTTTGCAAACCCACCGTGCACTTTTGTCGGCAGAGGGCTTCACGGCCCCGAGCCGGATCACAAACACCTTTGTCAAACGAATGCAAGCGGACACCGAGCCGCCTAAACTTTAACAACTTTCAACAACGGATCTCTTGGCTCTCGCATC
>F_3266
AAGTCGTAACAAGGTTTTCGTAGGTGAACCTGCGGAAGGATCATTACAGAGTACTCCTCCGGGAGCATCTCCACCCTGTGCGAACAAACTTAGTTGCTTTGGCGGGCCGCGCTCTGCCGCCGGCCCTGCTGGCGAGCGCCCGCCAGAGGCTTTACATTCTCATCACGCGAGTCTAAGCGAGAAAATAAATGCGAAAAACTTTCAACAACGGATCTCTTGGTTCTGGCATC
>F_3342
AAGTCGTAACAAGGTTTCCGTAGGTGAACCTGCGGAAGGATCATTACAGAGTTCATGCCCTAACGGGTAGATCTCCCACCCTTGTGTATCATTACCTTTGTTGCTTTGGCAGGCCGTCAGGCTTCGGCCCGGCTACCGGCTCCGGCTGGTAAGCGCCTGCCAGAGGACCCAAACTCTTGTTTAATCATATTGTCTGAGTACTATATAATAGTTAAAACTTTCAACAACGGATCTCTTGGTTCTGGCATC
>F_3420
AAGTCGTAACAAGGTTTCCGTAGGTGAACCTGCGGAAGGATCATTATCGTACAACCGAGGTGCGAGGGCTGTCGCTGACTTTTTTTTGTCGTGCACGCCCGAGTGCTCTCACACAATCCATCTCACCCCTATGTGCACCACCGCGTGGGTCCCTCTTTGGCTCGCTCCGAGGGGGGGCTCGCGTTTTCACACAAAAACTTGATACAGTGTAGAATGTTATTTTTGCGGTCACACGCAATCAATACAACTTTCAACAACGGATCTCTTGGCTCTCGCATC
>F_3454
AAGTCGTAACAAGGTTTCCGTAGGTGAACCTGCGGAAGGATCATTATTGAATACTATCGAGCGCTGTGCTGGCCTTTCGGGGCATGTGCACGCGTTCTTTATTATCTATCTCTTGTGAACCTAGTGTGGGCTTTGGAGGAACAGTTTGGTCTTTGCGCCTTTCTGGGAATCTGAAGACCATTTTTTATAAACATTTAAAAAAGTTAACAGAATGTCTTCTTTACTTGACGCAAGTCGGTAAAAAAACCTATACAACTTTCAGCAACGGATCTCTTGGCTCTCCCATC
>F_3488
AAGTCGTAACAAGGTTTCCGTAGGTGAACCTGCGGAAGGATCATTATCGTACAACCGAGGCGCAAGGGCTGTCGCTGACTTTTTGTCGTGCACGCCCAAGCGTTCTCAAACATCCATCTCACCCCTATGTGCACCACCGCGTGGGTCCCCTTTCGGGGGCTCGCGTTTTCACACAAACCCCCTTTAAAAAGTGTAGAATGACCCCATTTTGCGATGACACGCAATCAATACAACTTTCAACAACGGATCTCTTGGCTCTCGCATC
>F_3658
AAGTCGTAACAAGGTTTCCGTAGGTGAACCTGCGGAAGGATCATTACAGAGAATATCGCCCTTACGGGTGACTCTCCAACCCTTTGTGTTTACACTTTGTTGCTTTGGCGGGCCGCTTCGGCCACCGGCCTCGTGCTGGTGTGCGCCCGCCAGAGGACCCAAAAATCTTTTGTCAGTGTCGTCTGAGTACTATATAATAGTTAAAACTTTCAACAACGGATCTCTTGGTTCTGGCATC
>F_3666
AAGTCATAACAAGGTTTCCGTAGGTGAACCTGCGGAAGGATCATTATTGAATTTGATCTTCGGATCTCATACATAATAACACACTGTGAACCGTGGCTTCGGCCCAAACTTGAAGTCTAGAATGTAATATATCATAACAAAATACAACTTTTAACAACGGATCTCTTGGCTCTCGCATC
>F_3716
AAGTCGTAACAAGGTTTCCGTAGGTGAACCTGCGGAAGGATCATTATTGAATCCTTAGGATGTTGCTGGCCCCTGGGCATGTGCACTCCGCCTTTCAATACACCTGTGAACTTATTGTAGGTGCAGATGTAACAATCTGTTGCCTATGTTTTTAACACACCCCTTAAAATTGTATATTGAATGTCTAAATATGGCCTTTGATGGTCAACAAACTTAATACAACTTTCAACAATGGATCTCTTGGTTCTCGCATC
>F_3726
AAGTCGTAACAAGGTCTCCGTTGGTGAACCAGCGGAGGGATCATTATCGAGTTTACAACTCCCAAACCCCTGTGAACATACCAGTCGTTGCTTCGGCGGAGCGCGGTCCTCGGGCCGCGCGCCGTCGGGGGTCCAAACCATTGTCTTTTTTAGAATTTCTGAATGCACAAGTTTAAATAAATCAAAACTTTCAACAACGGATCTCTTGGTTCTGGCATC
>F_3728
AAGTCGTAACAAGGTTTCCGTAGGTGAACCTGCGGAAGGATCATTAGTGAATTATAGGGCGTCTACTTGTAGAGCCTGACCTCCACTTCTAACACTGTGCACTTGATGGCGAGGTAATTGAGATCTGGTCTTCGGACTATTGATCAAGAACCTTGCGGCTTCATTTTAAACATTAGTCAAAGTATGTAATGAAATTTAAAACAAAAAAAAACTTTCAACAACGGATCTCTTGGCTCTCGCATC
>F_3744
AAGTCGTAACAAGGTCTCCGTAGGTGAACCTGCGGAGGGATCATTATTGAATGGTCTTTGACCTTCTACCTTTCAAACCTGTGGAAGCAAACACTGTGCTTCGGCGTCCTCGTGGGCGCCGCTTTTATGCAGAAATCTGTGTGTCGTCTGAACAAATATCAAGAATCAAAACTTTCAACAAAGGATCTCTTGGCTCTCGCATC
>F_3752
AAGTCGTAACAAGGTTTCCGTAGGTGAACCTGCGGAAGGATCATTATTGAATAAACTTGGGATAGGCTGGCTGCTGCTGGCCTTTTGGGCATGTGCACGCGCCTATTCTGACTTTATAACCACCTGTGCACTTTGTGTAGATCTGAAGAACCTTCGAGGTCAACTCGGTTTAAAGGATTGCCGTCCGTCATGCCGGCTTTCCTTTATATTTCAGATCTATGTTTTACTATACTCCGCATTTATGTACTTGAATGATATGATTGGGCATTATGATTTTTGCCTGTAAAACAATATACAACTTTCAACAACGGATCTCTTGGCTCTCGCATC
>F_3758
AAGTCGTAACAAGGTTTCCGTAGGTGAACCTGCGGAAGGATCATTAATAATGCCCTCTGACTTCGGTCAGCTGGGTTCAAATGAGTGCCTTCTCTTCGGAGTTGGCCATCCTCACACACCGTGAACTGTGGCTTCGGCCATCACAAACTGTTAGTAATGAATGTAATATCATAACAAAAACAAAACTTTTAACAACGGATCTCTTGGCTCTCGCATC
>F_3760
AAGTCGTAACAAGGTTTCCGTAGGTGAACCTGCGGAAGGATCATTAACGAGTTTTGACATGGGTTGTAGCTGGCCTCACGAGGCATGTGCACGCCCTGCTCATCCACTCTACACCTGTGCACTTACTGTAGGTTTGGCGTGGGCTTTCGGGGCCTTCACGGGCTTTGAGAGCATTCTGCCTGCCTATGTATCACTATAAACACTGCAAAGTAACAGAATGTAATCGCGTCTAACGCATCTTAATACAACTTTCAGCAACGGATCTCTTGGCTCTCGCATC
>F_3822
AAGTCGTAACAAGGTTTCCGTAGGTGAACCTGCGGAAGGATCATTACCGAATTGTCAACAAGAGTTGTTGCTGGTCCCCGTACGGGGGCATGTGCACACTTTGTTTACACATCCACTCACACCTGTGCACCCTCCGTAGTTCTATGGCCTGGGGGACTCGTCCTCCTGCTGTGGTTCTGCATCTTTACACTCACGCTGTGATAAAGTCTAATGGAATGCATGCCGCGTTTAACGCAATACAATACAACTTTCAGCAACGGATCTCTTGGCTCTCGCAT
>F_3868
AGTCGTAACAAGGTCTCCGTAGGTGAACCTGCGGAGGGATCATTACAGAGTGTCAAAACTCCAAACCCACTGTGAATCTACTCTTTTATTCCTTTGGCAGGCGGTCTCTGGGAGAGACCTTCTGAGCCGGCTTGCTGGCGCCTGCCGGAGGAACGCAAAACCACTGAAACTTTTAGTTGTCTGAGCATATATAAATAAAGTTAAAACTTTCAACAACGGATCTCTTGGTTCTGGCATC
>F_4000
AGTCGTAACAAGGTTTCCGTAGGTGAACCTGCGGAAGGATCATTAACGTATCTCTGAACGGGGCGCGGCCTGCCCTGCTCCGGTCCAAACGGGCCGTGCAGCGGGCGGTCGTCCCTGCTCAAACCTCACAAACCCCACTGTGAACCTTCACGGCGGAGGGGGCCCGGTTCGCGCCGGTGCCCTCGATGCCGCATACCAAACTCCAGTTGCAAAGAATGTATTGCGGACCTTTGTGCCGCCTAAAACACATAACAACTTTCAACAACGGATCTCTTGGCTCTCGCA
>F_4008
AAGTCGTAACAAGGTTTCCGTAGGTGAACCTGCGGAAGGATCATTACTGAGGAACTTGCACCGTTGTTGCTGGCCTTCGGGCATGTGCACGCGGTTGCACTCTTCTTATTCCACACCTGTGAACCGTTTAACGAGTGGAGTTGCGTTCGCGCGCTTTAACTCGCCACTATACACTACTTTGAACAACTCAGAACGTCTTGACATTATTAAATGTAACAACTTTCAACAACGGATCTCTTGGCTCTCGCATC
>F_4052
AAGTCGTAACAAGGTTTCCGTAGGTGAACCTGCGGAAGGATCATTATTGAAATCCTTAGGATGTTGCTGGCCTTTCGGGGCATGTGCACTCCGCCTTTTCAATTCACCTGTGCACTCATTGTAGGCCGGACTTTAGTCTGTGTCTATGTATTTTTACACACACAAATCTATTAGAATGTCTAATAAAGACCTTTATTGGTCAAAATTAATACAACTTTCAACAATGGATCTCTTGGTTCTCGCATC
>F_4070
AAGTCGTAACAAGGTTTCCGTAGGTGAACCTGCGGAAGGATCATTACTGAATTGTCAAACACGGGTTGTTGCTGGTCCTCTGACGGGGGCATGTGCACGCGGTGGCACTCTTCTTATTCCACACCTGTGAACCGTTTAACGAGTGGAGTTGCGTTCGCGCGCTTTTAACTCGCTACTACACACTACTTTGAATAACTCAGAACGTCTTGACATTATTAAATGTAACAACTTTCAACAACGGATCTCTTGGCTCTCGCATC
>F_4084
AAGTCGTAACAAGGTCTCCGTTGGTGAACCAGCGGAGGGATCATTACAGAGTTATACAACTCCCACACCATCTGTTAACCTACCCAGTTATGCCTCGGCGTAAGCTCGGCCGGAGGCAGTCCAGAGCTACCCTGTAGCGATGGCTGCACCACTCCGGCCGCGCCCGCCGGCGGTACACTAAACTATGTTTTATTTTATCTTCTGAGCGTCTTATTTTAATAAGTTAAAACTTTCAACAACGGATCTCTTGGTTCTGGCAT
>F_4086
AAGTCGTAACAAGGTTTCCGTAGGTGAACCTGCGGAAGGATCATTACAGAGTTCATGCCCTCGCGGGTAGACCTCCCACCCCTGTGTATTCTTACCCTGTTGCTTTGGCGGGCCGCCCCTGGGCTACCGGCTCCGGCTGGCACGCGCCCGCCAGAGGCCCCCTAAACTCCGAGTGTTAGTGTCGTCTGAGTACTATACAATAGTTAAAACTTTCAACAACGGATCTCTTGGTTCTGGCATC
>F_4246
AAGTCGTAACAAGGTCTCCGTAGGTGAACCTGCGGAGGGATCATTACAGAGCATCATGCCCCCCGGGGTAGATCTCCCACCCTGTGTCTTACGTACCTCTTGTTGCTTTGGCGAGCCGCCTCGGCCACCGGCTCGCGCTGGTGAGTGCTCGCCAGAGGACCCCCAACTCTGAATATTAATGTCGTCTGAGTACTATATAATAGTTAAAACTTTCAACAACGGATCTCTTGGTTCTGGCATC
>F_4270
AAGTCGTAACAAGGTCTCCGTTGGTGAACCAGCGGAGGGATCATTACTGGATTCACGTCCAACCCGACGAACCTACCGTACGTTGCCTCGGCGCTCCGGCGCCGGTGGCCCCTTACACTCTGTTCATGTTGTATCTCGAGCCTAAAAATGAGTCAAAACTTTCAACAACGGATCTCTTGGTTCTGGCATC
>F_4450
AAGTCGTAACAAGGTTTCCGTAGGTGAACCTGCGGAAGGATCATTATCGAAAGCTGTAGATGTGGTTGTGCTGGCTCTCCGGAGTAATGTGCACGCCCGTCTCACTCTCACCTTCATTCAACTGTGCACTTTTGACGGATGGGATATCTTTCCGCTTAGGCGGGTTTGGGGGTCACAAGCGTTCATTCGCGTTTTCCCCTGCTTTCCCATCCGTAACCCCTTTACACACTTTAAAAAATTAACCTAGAATGTCTGATTGACCTTTTAAACGGTCTTAATCTTTAATACAACTTTTAACAACGGATCTCTTGGCTCTCGCA
>F_4492
AAGTCGTAACAAGGTCTCCGTAGGTGAACCTGCGGAGGGATCATTACAGAGTTCGTGCCCTTTGGGTAGATCTCCCACCTACTGTTATCACTACGATAGTTGCTTTGGCGGGCCGCCAGGCCCTACCCGGCCACCAGCCTAGCTGGTGTGTGCCCGCCAGAGGCTCCGCAGACTCTGAATGTTAATGTCGTCTGAGTACTATACAATAGTTAAAACTTTCAACAACGGATCTCTTGGTTCTGGCATC
>F_4558
AAGTCGTAACAAGGTTTCCGTAGGTGAACCTGCGGAAGGATCATTATCGAGTTCCTGCCCCCCGGGGTAGATCTCCCACCCTAGCTTATCCAACTTTGTTGCTTTGGCGGGCCGTCCGTTCGTTCGGCCACCGGCCCCCCGGCTGGTGCGTGCCCGTCAGAGACCCACACACGCTCTTGATTGTGTTGTCTGAGTCCTTATATAATCGTTAAAACTTTCAACAACGGATCTCTTGGTTCTGGCATC
>F_4574
AGTCGTAACAAGGTTTCCGTAGGTGAACCTGCGGAAGGATCATTAACGAGTTTTGTAGGGGGTTGTAGCTGGCTTCAAACGAGGCATGTGCACACCCTGCTCATCCACTCTCACCCTCTGTGCACTTGTTGTAGGTCGGCGGAAAGGCCCAGTGGTAACATTGAGTCTGGAAACCTTCCTATGTTGTATTACAAACGCTTCAGTTAAAGAATGTCACTCTGCGTATAACGCATCTATGTACAACTCTCAGCAACGGATCTCTTGGC
>F_4634
AAGTCGTAACAAGGTTTCCGTAGGTGAACCTGCGGAAGGATCATTATTGATTGTGAATCGTTGCCTTCTGTGCTGGCTTCAGCAAGTGCACGCTGGTGACTTTCATCCAACAACACCCTTGTGAACTTTTGGCCTCTTGCTAGCTTCAGCTGGCAAAGGATTTTTACACACACGCTTGAATGTAATGAAAAATTCTTGTTGTGCGCAAGCACTAATATACAACTTTCAACAACGGATCTCTTGGCTCTTGCATC
>F_4779
AAGTCGTAACAAGGTCTCCGTTGGTGAACCAGCGGAGGGATCATTACAGAGTTGACCCTAACTCCCAAACCCCATGTGAACATACCTTACGTTGCCTCGGCAGGCCGTGTCCTACCCCCGTGAGCCCTACCCTGTAGGACCTACCCGGGACGGGCGCGGGCTACCCTGCCGGCGGCCTACCAAACTCTGTTTTCAACATTGTACCTCTGAATATATAACTAAATCAGTTAAAACTTTCAACAACGGATCTCTTGGTTCTGGCATC
>F_4791
AAGTCGTAACAAGGTTTCCGTAGGTGAACCTGCGGAAGGATCATTAAAGAGTTAGGGTCTTTAGGCCCGACCTCCCTACCCTTTGTTTACTGAACCTTTGTTGCTTCGGCGTACCCGTCTTAATTGACCGCCGGAGGATAGTTGCAAGACGTCCTCTGGCCAGCGTCCGCCGGCAGCCAATACCAAATTCTGGCTAAACAGTGTCTAATGCCTAAGTCTTTGATATAAATCAAAAAGCAAAACTTTCAACAACGGATCTCTTGGTTCTGGCATC
>F_4847
AAGTCGTAACAAGGTTTCCGTAGGTGAACCTGCGGAAGGATCATTAGAGAAAAAAAGATGGCTTTTCAAAGCCCATTCTTTATTATCTATTTACACCCATGTGCACATTACACTTTTTTCGTTAACACAACGTAATTTAATAAGGCCTGAATGTAAATAAACATAAAAGTAAAAACTTTCAGCAACGGATCTCTTGGCTCTCGCATC
>F_4893
AAGTCGTAACAAGGTTTCCGTAGGTGAACCTGCGGAAGGATCATTATTGAATTTTTGGAGGTTGTAGCTGACTCTTCTGAGTATGTGCTCGCCTTCAACTCTTCTCTTTACCACCTGTGCACCTTTGTAGTCTCTTGATACCTCTCAAAGAGTTCATTCTCTTTGGATTGATGGACTTGCCTTCATTGGCTTGTCTTCAATTTCTTGAGACTATGTCTTACAAACTCTATATAAAACCAGAATGTCTTTTGTAGTGTCTTTATATGACCTATAAACTTATACAACTTTTAACAACGGATCTCTTGGCTCTCGCATC
>F_4913
AAGTCGTAACAAGGTTTCCGTAGGTGAACCTGCGGAAGGATCATTATTGAATAAACTTGGTTTAGATTGTTGCTGGCTCTGAGGGGCATGTGCACGTCTATTCCATCTTTATAACCACCTGTGCACTTTGTGTAGATCTGAACGACACTCGAGTGTAAAAACTCGGTTTGAGGAATTGCTGTGCATAGGCCAGCTTTTTCTCTATGTTGCGGGTCTATGTTTCAACATATACTCCATATTAAAGTATCGGAATGTTCATAGTTAGGCATTCGTGCCTGTAAACATATAATACAACTTTCAACAACGGATCTCTTGGCTCTCGC
>F_4934
AAGTCGTAACAAGGTTTCCGTAGGTGAACCTGCGGAAGGATCATTACCGAGTGTCGGATCGCAAGATCTACCTCCCACCCTTTGTGTATTTACCTGTTGCTTCGGCAGGACGTTCCTTCCGGAACCGTCGGCTCATTGCGGGCGCGTGCCTGCCGAAGGATACAAACTCTTACCTATAGTCTGAGTATTATTAAAAAAATCAAAACTTTCAACAACGGATCTCTTGGTTCTGGCATC
>F_5038
AAGTCGTAACAAGGTTTCCGTAGGTGAACCTGCGGAAGGATCATTACTGAGGTTACCGGAGATTGAGTGAGCGAGTTCACTTGTTGCTGGCGTTCTGCGCATGTGCACGGTGCTCCTTCTCATCTTCGTTCCTTCTATCAACCCCTGTGCACTTAAATCGGATGAGAGAGAAGCTCGGCGTTAAGGGATTAACCTAGTAGTTGTGGGTCCGCCCGAAGCGAAAGGTTAATCTTTGATTAGCGACGCGTGGTACCTCGAATTCCTTTATTACAAACCACTATTATCGTCTTGTCAGAATGTTTAGTCCCTCGTTGGACGCTAAATACTATACAACTTTCAACAACGGATCTCTTGGCTCTCG
>F_5090
AAGTCGTAACAAGGTTTCCGTAGGTGAACCTGCGGAAGGATCATTCACAATTAGTGTTCAATGGCACTTTAATCCATTACCCACCTTGTGTGCATTGTCGGAGGGGGAGGTGGAGGACTTGTTTCTCCCCGCCCCCTTTTTCATTCATCATACCTCTCAGTATCAGTCTACATTAATTGAGAAATAAAAACTCAAATACAACTTTCAACAACGGATCTCTTGGCTCTCGCATC
>F_5098
AAGTCGTAACAAGGTCTCCGTTGGTGAACCAGCGGAGGGATCATTACAGAGTTGCAAAACTCCCTAAACACTTGTGAACCTACCAGTATCGTTGCTTCGGTGGGCGGCCCCAGGGCGGGGCCGTAGCCTTTACAGGCGCCCGCCGGAGGTTACAAACTCTATATTTTTAATTGTCTCTCTGAGTAAACTTATAAATAAGTCAAAACTTTCAACAACGGATCTCTTGGTTCTGGCATC
>F_5256
AGTCGTAACAAGGTTTCTGTAGGTGAACCTGCAGAAGGATCATTAGTGAAGATTCAAGGGCCAGCCATACAGACGTACAATAAGTGTGTCTCTGGCGGCTCGCATCCACTATACATCCATAAACCCGTGTGCACTGTTCTAAGGAGTAAGAAAGAAGAAGAGAGAGTGCATGTGCTTTGCATATAACTCTCTCACTCTCTTTCTCTCTCCGGTTAATTACAAACTCGTATGGATTTGTATGAACGTGAGATATATCGTTGGACCGTCACTGGCCAACAAATATAACACAACTTTCGACAACGGATCTCTTGGTTCTCCCA
>F_27_0029
AAGTCGTAACAAGGTCTCCGTTGGTGAACCAGCGGAGGGATCATTAGAGAGCGTAAAAACTCCAACCCTTTGTTTATTTACTCAAGTTGCTTCGGTAGGCTGGCTCAGGGGAGTCTTTACAAGTCTGCCGGAGGTTTTAACTCTGAAATTTTAAGATATCTGAGAACTATATAACAAGTAAAAACTTTCAGCAACGGATCTCTTGGTTCTGGCATC
>F_19_0034
AGTCGTAACAAGGTTTCCGTAGGTGAACCTGCGGAAGGATCATTACCAATTTTATTTCGGGGGGCTTCGGCCCTGTCTGATACCCTTGTCTTTTGCGTACTATTTTGTTTCCTCGGCGGGCTTTGCCTGCCGATAGGACACCCATCAAACCCTTTGTAATTGCAGTCAGCGTCAGAAAAAAACATAATAATTACAACTTTCAACAACGGATCTCTTGGTTCTGGCATC
>F_25_0044
AAGTCGTAACAAGGTCTCCGTTGGTGAACCAGCGGAGGGATCATTACTGAGTCGTAAAAAAACTCCCAACCCATGTGAATTTACCTTTGTTGCCTCGGCGGTACCTACTCGGTGCTTTAAGCTACCTTGCAGTTCCGCCGGTGGACTAATCAACTCTTGTTATTTTACGGAAATCTGAGCGTCTTATTAAATAAGTCAAAACTTTCAACAACGGATCTCTTGGTTCTGGCAT
>F_46_0059
AAGTCGTAACAAGGTTTCCGTAGGTGAACCTGCGGAAGGATCATTAATGAAACTTCAGTCGGCTTGTTATCTGTGCTGGTGGCAACACATGTGCACGTTAACAGGTCGCATATCCACACACCTGTGCATCCTATGACTCTGAGTTGCCCTTTGTATGCCCTTACAGGCTGGTGACTCGAGTATTTTTACACACTCTTGAATGTAATGGAATGTCTTATTGTGCATAATGTACAATCTATAACAACTTTCAACAACGGATCTCTTGGCTCTCGCATC
>F_52_0073
AAGTCGTAACAAGGTTTCCGTAGGTGAACCTGCGGAAGGATCATTATTGAATAAATCTGGCGTAGGTTGTCGCTGGCTCCCCTGGAGCATGTGCACGCTTTCGTCACCTTTATCTATCCACCTGTGCACCCACTGTAGTCCTGGATACCTCTCGCCTGAAAATGGCGGATGCGGAGCTTGCTGCTGCTTTTACGGCTCGGCTTGCTCTGAACTTCCAGGTCTATGTCTTTTTTATCACACACCCCAAACGAATGTTACAGAATGTAGTCAATTGGGCCTTTGCGCCTATAAACTTAATACAACTTTCAACAACGGATCTCTTGGTTCTCGCATC
>F_220_0073
AAGTCGTAACAAGGTCTCCGTTGGTGAACCAGCGGAGGGATCATTATCGAGTTTACAACTCCCAAACCCATGTGAACCTTACCTATTGTTGCTTCGGCGGGACTGCCCCGGTGCCTTGTGCCCGGATCCAGGCGCCCGCCGGAGGCCCCCAAACTCTTGTTTCTACCCTGTGGTATTATCTGAGTGGCGTAAGCAAATAAATTAAAACTTTCAACAACGGATCTCTTGGTTCTGGCATC
>F_32_0097
AAGTCGTAACAAGGTCTCCGTAGGTGAACCTGCGGAGGGATCATTACAGAGAACATAGCCCTCACGGGTTAATCTCCAACCCTATGTTATTAAACCTTTGTTGCTTTGGCGAGCCGCCCTCGGCCACCGGCTCCGGCTGGTGCGCGCCCGCCAGAGGACCCCCAACTCTGAATGTCAGTGTCGTCTGAGTACTATATAATAGTTAAAACTTTCAACAACGGATCTCTTGGTTCTGGCATC
>F_62_0097
AAGTCGTAACAAGGTCTCCGTAGGTGAACCTGCGGAGGGATCATTACAGAGCATCATGCCCCCCGGGGTAGATCTCCCACCCTGTGTCTTACGTACCTCTTGTTGCTTTGGCGGGCCGCCCTCGGCCACCGGCTCCGGCTGGTGCGCGCCCGCCAGAGGATACCGAAACCCTGAATGTTATTGTCGTCTGAGCACTATGTAATAGTTAAAACTTTCAACAACGGATCTCTTGGTTCTGGCATC
>F_29_0103
AAGTCGTAACAAGGTTTCCGTAGGTGAACCTGCGGAAGGATCATTACCGAATTGTTGACACGAGTTGTTGCTGGTCCTCGAATGGGGACACGTGCACGCTCTGTTTACACATCCACTCACACCTGTGCACCCTCTGTAGTTCCATGGCGTGGGGGCTCTGTCCTCCTGCTGCGGTTCTATGTCTTTACACACACACTGTAACAAAGTCTCATGGAATGCATATCGCGTTTAACGCAATACAATACAACTTTCAGCAACGGATCTCTTGGCTCTCGCATC
>F_55_0171
AAGTCGTAACAAGGTTTCCGTAGGTGAACCTGCGGAAGGATCATTCATAATAAGTGTTTTATGGCACTTTTAAAAATCCATATCCACCTTGTGTGAAATGTCTGTCGCTTGTTAGCTTTTTTTCTTTGGAAAAAAACATAGCGACTCAACATCAACTCATTTTAAATACTTTGTCTGAAAACTATTATGAATAAACTAATTCAAAATACAACTTTCAACAACGGATCTCTTGGCTCTCGCATC
>F_18_0254
AAGTCGTAACAAGGTTTCCGTAGGTGAACCTGCGGAAGGATCATTAACGTATCTCTGACGGCGAGGGTGCGCCCCGCTCCGGACCGAAAGGCCGTGCAGCGGGCGAGCCCGAGCCGCTCGACCTTTGCAAACCCACTGTGCACTCTTGTCGGCGGAGGGCCCCGCGCCCCGAGCCGGATCACAAACACCGCTCTATGAGAACGAACTGCGGCCGTCGCGTCGCCTAAACTTTAACAACTTTCAACAACGGATCTCTTGGCTCTCGCAT
>F_8_0325
AAGTCGTAACAAGGTTTCCGTAGGTGAACCTGCGGAAGGATCATTATTGAATAAATCTGGCGTTAGGTTGTAGCTGGCTCTCCGGAGCATGTGCACACCTCGTCACCTTTATCTTTCCACCTGTGCACACACTGTAGTCCTGGATACCTCTCGCTGAAAGGCGGATGCGGAGCCTGCTGTGACTTTGGAAACAAAGGCCGGCTTGCTCTGAATTTCCAGGTCTACGATTTTTATACACCCCTAAACGAATGTTATAGAATGTATATCACTGGGCCTTTGTGCCTATAAACCTTATACAACTTTCAACAACGGATCTCTTGGCTCTCGCATC
>F_2_0581
AAGTCGTAACAAGGTTTCCGTAGGTGAACCTGCGGAAGGATCATTACAGAATGAAAAGTGCTTAACTGCATTTTTTCTTACACATGTGTTTTTCTTTTTTTGAAAACTTTGCTTTGGTAGGCCTTCTATATGGGGCCTGCCAGAGATTAAACTCAACCAAATTTTATTTAATGTCAACCGATTATTTAATAGTCAAAACTTTCAACAACGGATCTCTTGGTTCTCGCATC
>F_4_0766
TCGTAACAAGGTTTCCGTAGGTGAACCTGCGGAAGGATCATTAAAAAATTTGGGGTATTTATACCTCTTGTATTTAAAACCCAATTCTTTAAACTTAAATTTTTAATAAAATAAAAAACTTTCAACAACGGATCTCTTGGCTCTCGCATC
>F_2_0784
AAGTCGTAACAAGGTTTCCGTAGGTGAACCTGCGGAAGGATCATTAATGAGTCTTTGAAGTGGGTTTGATGCTGGTCTTTCGAGGCATGTGCTCGCCCTATTCTCATCCACTCACACCTGTGCACCTTACGTTCAAGAAGTGGTTGTTGCCTCCCTTCGGGTTGGCAAGTTAGGGAAACCTAGCTATGGCCCTTCTTTGCGTTACTTTACACAAACTCTTGAATGTCATAGAATGTATATTGGCCTACGGGCTTTAATTTAAATACAACTTTCAACAACGGATCTCTTGGCTCTCGCATC
>F_3_0793
AAGTCGTAACAAGGTCTCCGTTGGTGAACCAGCGGAGGGATCATTACAGAGTTGCAAAACTCCTAAACCATTGTAAACCTTACCGTTATCATTGCTTCGGCGGGTGGCTCCCTTCGGGGTGCCGCGCCCTCCCTTTGGGGTCGGCAGCCCGCCAGAGGTATGCTAAACTCTCGTATTAATTGGTATCTCTGAGTAACTTATAAAATTAGTCAAAACTTTCAACAACGGATCTCTTGGTTCTGGCA
>F_2_0856
AAGTCGTAACAAGGTTTCCGTAGGTGAACCTGCGGAAGGATCATTACTGAGTGCGGGCTGCCTCCGGGCGCCCAACCTCCCACCCGTGACTACCTAACACTGTTGCTTCGGCGGGGAGCCCTCTCGGGGGCGAGCCGCCGGGGACTACTGAACTTCATGCCTGAGAGTGATGCAGTCTGAGTCTGAATATAAAATCAGTCAAAACTTTCAACAATGGATCTCTTGGTTCCGGCAT
>F_2_0863
AGTCGTAACAAGGTTTCCGTAGGTGAACCTGCGGAAGGATCATTATCGAGTTTTGAAAGGGGTTGTAGCTGGCCTTTCGGGGCATGTGCACGCCTCGCTCATTCCAACTCTAACACCTGTGAACTAGCTGTAGGTCGGTTTTGAAGTGAGCTCTAACGGGCGAGCTTTTGGGCCTTCCTATGTCTTTAACAAACTCTTGTTGTATCAGAATGTATTCGCGCTTTATAAACGCATCAATATAACTTTCAGCAACGGATCTCTTGGCTCTC
>F_1_0882
AAGTCGTAACAAGGTTTCCGTAGGTGAACCTGCGGAAGGATCATTATCGAGTATTTTGAAAGAGGTTGTAGCTGGCCTTTCGGGGCATTGTGCACACCTTGCTCAATTCCAACTCTTAACACCTGTGCACTCATTGTAGGTTGACTTTCGAGAGAGTATTCTTTATGGGGTACGCTTAAGTGGTCTTCCTATGTTTATAACAAACTCTTATTTTATTTGAATGTCACTTTGCGCTATTAATAACGCATGAAATATAACTTTCAGCAACGGATCTCTTGGCTCTCG
>F_2_0891
AAGTCGTAACAAGGTTTCCGTAGGTGAACCTGCGGAAGGATCATTAATGAATTTTGAAAGGGGTTGTAGCTGGCCGTCTCTTTGGGGCGGCATGTGCACGCCCTGATCATTATCCATCTCACACACCTGTGCACACACTGTAGGTTGGCTTGTGATTGGAGCTTACAGTCTTCATTGACTTTGCTCTGGTTGGAGGCCCTCCTATGTATTATCACAAACTACTTCAGTTTAAAGAATGTACTCTTGCGTCTAACGCATTTAAATACAACTTTCAGCAACGGATCTCTTGGCTCTCGC
>F_2_0896
AAGTCGTAACAAGGTTTCCGTAGGTGAACCTGCGGAAGGATCATTAATGAAATTCTGACTGAGGTTGTAGCTGGCGCCCTACCGCGCATGTGCACGCCTCTTTCACAATCCACTCACACCTGTGCACCTTCGCGTGGGTCCGGGGTAACACCTGGGCTCGCGTCCCTTTTTACAAACTCTTTTGTATGTCCTCAGAATGTACATCATTGATGTCTTTAAAACGCATCTAATACAACTTTCAACAACGGATCTCTTGGCTCTCGC
>F_5_0930
AGTCGTAACAAGGTTTCCGTAGGTGAACCTGCGGAAGGATCATTATTGAAGTTGCTGAGGGGTTGCTGCTGGCTCTCAGGAGTACTGTGCACGCCCTTCTCACTTTACCTTCATCCACCTGTGCACACACTGTAGATCTCGGATAAATTTTCGGTCGGATTTTTTCTAATCTGGCCGGCTGTGATTGCTGCTCTTTTGCGAGGGCTTCAGTCCAATTTCCGGGTTCTACGTCTCTCTCACATACTCTAAGTAATGTCATAGAATGTATCGTGGGTCGTATGACCTCTAAAATTATAATACAACTTTCAACAACGGATCTCTTGGCTCTCGCA
>F_8_0930
AAGTCATAACAAGGTTTCTGTAGGTGAACCTGCAGAAGGATCATTATTGAATTGTTAAAAATGGGGGAGTCTCGACTCCCTCTACATTCTTTATTCCTAACACCTGTGAATCGTTGCTGAGTTCGCTCAGTGGCACCCATTTTTATACACACTTTATAGTTTTGAACGTAAAAAACAAAAAACAAAAATATAACTTTTGACAACGGATCTCTTGGTTCTCCCATC
>F_2_0941
AGTCGTAACAAGGTTTCCGTAGGTGAACCTGCGGAAGGATCATTAGTGATTAATTATTGAGTGTAAAAAACTCATAATCTTCTATACAAACCACTGTTTTAAAATGTTTACTAGAATGTCCAAGCAGTTAAGCTGTTGAAATATTAAAAGTTTAATAAAACTTTCAGCAACGGATCTCTTGGTTCAGGCA
>F_1_0954
AAGTCGTAACAAGGTCTCCGTTGGTGAACCAGCGGAGGGATCATTACAGAGTCTCCGACTCCCAAACCACCGTGAACATACCTATATTCGTTTGCTCCGGCGGGTCGTTCCAGGGGGGACGTCCGCCGAAAGGTGCCCGCCGGAGCTCGCAAAAAAATCTTTACTGCAAAAGTTTCCGAGTTAAATCACAAAAGTGTCACAACTTTCAACAATGGATCTCTTGGCTCCGGCAT
>F_2_0956
AAGTCGTAACAAGGTTTCCGTAGGTGAACCTGCGGAAGGATCATTACCGAGTGTTTGGGCGCCCCCTCGCGGGGTGCCCGTCCTCCCATCCGTGTCTATTTGTACCCTGTTGCTTCGGCGGGCCCGCCCATCGTGGCCGCCGGGGGGCTTCACTGCCCCCGGGCCCGTGCCCGCCGGAGACCTCAACCATGAACACTGTCTGAAGGTTGCAGTCTGAGTGAATGATATAAAAATCGTTAAAACTTTCAACAACGGATCTCTTGGTTCCGGCAT
